# Supplementary material for: The landscape of transposable elements and satellite DNAs in the genome of a dioecious plant spinach (Spinacia oleracea L.)
Source: Mob DNA. 2019 Jan 18;10:3. doi: 10.1186/s13100-019-0147-6 (PMC6337768; doi:10.1186/s13100-019-0147-6)
Supplement: Supplementary file 1 — Annotation of full-length LTR-REs in spinach genome. (XLS 3011 kb) [file 13100_2019_147_MOESM1_ESM.xls]

## Sheet: Sheet1
Table S1 Annotaion of the identified full-length LTR-REs in spinach genome
element start	element end	element length	sequence	lLTR start	lLTR end	lLTR length	rLTR start	rLTR end	rLTR length	lTSD start	lTSD end	lTSD motif	rTSD start	rTSD end	rTSD motif	PPT start	PPT end	PPT motif	PPT strand	PPT offset	PBS start	PBS end	PBS strand	tRNA	tRNA motif	PBS offset	tRNA offset	PBS/tRNA edist	Domains	Lineage	Insertion time
413326	423899	10574	chr1	413326	414727	1402	422506	423899	1394	413321	413325	gaaat	423900	423904	gaaat														zf-CCHC/rve/INT_copia/RT_copia/RVT_2/RNaseH_copia	Copia/Angela	807768
493777	502947	9171	chr1	493777	494676	900	502128	502947	820	493772	493776	acctc	502948	502952	acctc														zf-CCHC/INT_copia/rve/RVT_2/RT_copia/RNaseH_copia	Copia/Angela	1317598
811458	822841	11384	chr1	811458	812859	1402	821438	822841	1404	811453	811457	cattt	822842	822846	cattt						812864	812874	+	chr1.trna126-MetCAT (37026714-37026712) Met(CAT) 72 bp Sc: 68.81	tatcacgagcc	4	0	1	zf-CCHC/INT_copia/rve/RVT_2/RT_copia/RNaseH_copia	Copia/Angela	1641787
1001062	1011460	10399	chr1	1001062	1002455	1394	1010076	1011460	1385	1001057	1001061	gcttg	1011461	1011465	gcttg						1002451	1002461	+	chr1.trna126-MetCAT (37026714-37026712) Met(CAT) 72 bp Sc: 68.81	tatcacgagcc	5	0	1	zf-CCHC/INT_copia/rve/RVT_2/RT_copia/RNaseH_copia	Copia/Angela	333790
1039189	1048210	9022	chr1	1039189	1040195	1007	1047206	1048210	1005	1039184	1039188	gcatt	1048211	1048215	gcatt														zf-CCHC/INT_copia/rve/RVT_2/RT_copia/RNaseH_copia	Copia/Angela	1908945
1482966	1491566	8601	chr1	1482966	1483992	1027	1490556	1491566	1011	1482961	1482965	acctc	1491567	1491571	acctc														zf-CCHC/INT_copia/rve/RT_copia/RVT_2/RNaseH_copia	Copia/Angela	1030798
1519363	1528712	9350	chr1	1519363	1519642	280	1528408	1528712	305	1519359	1519362	aaca	1528713	1528716	aaca						1528394	1528405	-	chr1.trna62-GluCTC (36468225-36468227) Glu(CTC) 73 bp Sc: 77.70	cgcccaacacga	2	0	1	rve/INT_copia/RT_copia/RVT_2/RNaseH_copia	Copia/Angela	2389658
2075461	2096928	21468	chr1	2075461	2077417	1957	2094931	2096928	1998	2075456	2075460	aagta	2096929	2096933	aagta														RVT_2/RNaseH_copia	Copia/Angela	1181921
2153189	2162772	9584	chr1	2153189	2153925	737	2162034	2162772	739	2153184	2153188	agata	2162773	2162777	agata														RVT_2	Copia/Angela	0
2408844	2422521	13678	chr1	2408844	2409446	603	2421932	2422521	590	2408839	2408843	gctca	2422522	2422526	gctca														zf-CCHC/rve/INT_copia/RT_copia/RVT_2/RNaseH_copia	Copia/Angela	2190971
2995987	3005751	9765	chr1	2995987	2996729	743	3004970	3005751	782	2995982	2995986	gcgcc	3005752	3005756	gcgcc														zf-CCHC/rve/INT_copia/RT_copia/RVT_2/RNaseH_copia	Copia/Angela	747549
3243520	3257507	13988	chr1	3243520	3244555	1036	3256479	3257507	1029	3243516	3243519	agtc	3257508	3257511	agtc	3244575	3244584	cttcagtagg	-	20	3256464	3256474	-	chr1.trna104-ArgTCT (46696998-46696996) Arg(TCT) 73 bp Sc: 35.70	atatggcagat	4	1	1	RT_copia/RVT_2/RNaseH_copia/zf-CCHC/rve/INT_copia	Copia/Angela	2111354
3573390	3582400	9011	chr1	3573390	3574407	1018	3581383	3582400	1018	3573385	3573389	ccatt	3582401	3582405	ccatt														zf-CCHC/INT_copia/rve/RVT_2/RT_copia/RNaseH_copia	Copia/Angela	457546
4742288	4748105	5818	chr1	4742288	4742530	243	4747804	4748105	302	4742284	4742287	ctcg	4748106	4748109	ctcg														INT_copia/rve/RVT_2/RT_copia/RNaseH_copia	Copia/Angela	7194982
5262970	5282926	19957	chr1	5262970	5263537	568	5282328	5282926	599	5262965	5262969	aaata	5282927	5282931	aaata														zf-CCHC/rve/INT_copia/RT_copia/RVT_2/RNaseH_copia	Copia/Angela	782344
5294057	5313549	19493	chr1	5294057	5294356	300	5313216	5313549	334	5294053	5294056	ataa	5313550	5313553	ataa														zf-CCHC/INT_copia/rve/RNaseH_copia	Copia/Angela	1386424
7037515	7047924	10410	chr1	7037515	7038909	1395	7046522	7047924	1403	7037510	7037514	ggtac	7047925	7047929	ggtac														zf-CCHC/rve/INT_copia/RT_copia/RVT_2/RNaseH_copia	Copia/Angela	414406
7444296	7458042	13747	chr1	7444296	7444660	365	7457789	7458042	254	7444292	7444295	tttg	7458043	7458046	tttg														rve/INT_copia/RT_copia/RVT_2/RNaseH_copia	Copia/Angela	643089
7472757	7482814	10058	chr1	7472757	7473538	782	7482044	7482814	771	7472753	7472756	tggg	7482815	7482818	tggg														zf-CCHC/rve/INT_copia/RT_copia/RVT_2/RNaseH_copia	Copia/Angela	97913
8161321	8172178	10858	chr1	8161321	8162718	1398	8170772	8172178	1407	8161316	8161320	agtgc	8172179	8172183	agtgc														zf-CCHC/rve/INT_copia/RT_copia/RVT_2/RNaseH_copia	Copia/Angela	442438
9499550	9510365	10816	chr1	9499550	9499902	353	9510051	9510365	315	9499546	9499549	tatg	9510366	9510369	tatg						9499907	9499917	+	chr1.trna126-MetCAT (37026714-37026712) Met(CAT) 72 bp Sc: 68.81	tatcacgagcc	4	0	1	zf-CCHC/INT_copia/rve/RVT_2/RT_copia/RNaseH_copia	Copia/Angela	2495162
11006249	11013280	7032	chr1	11006249	11009403	3155	11010128	11013280	3153	11006245	11006248	gcca	11013281	11013284	gcca														RT_copia/RVT_2/RNaseH_copia	Copia/Angela	1360270
11038708	11057217	18510	chr1	11038708	11039474	767	11056463	11057217	755	11038704	11038707	gcca	11057218	11057221	gcca														zf-CCHC/INT_copia/rve/RVT_2/RT_copia/RNaseH_copia	Copia/Angela	2245910
11324978	11341595	16618	chr1	11324978	11325179	202	11341394	11341595	202	11324974	11324977	aaac	11341596	11341599	aaac														zf-CCHC/INT_copia/rve/RVT_2/RT_copia/RNaseH_copia	Copia/Angela	1366745
11807555	11821601	14047	chr1	11807555	11807781	227	11821383	11821601	219	11807550	11807554	aaagg	11821602	11821606	aaagg														zf-CCHC/rve/INT_copia/RT_copia/RVT_2/RNaseH_copia	Copia/Angela	3162375
12410428	12419792	9365	chr1	12410428	12410608	181	12419646	12419792	147	12410423	12410427	actga	12419793	12419797	actga														RNaseH_copia/INT_copia/rve/RVT_2/RT_copia	Copia/Angela	2884367
12753229	12769065	15837	chr1	12753229	12753958	730	12768330	12769065	736	12753224	12753228	accaa	12769066	12769070	accaa														rve/INT_copia/RT_copia/RVT_2	Copia/Angela	1939415
12799180	12801405	2226	chr1	12799180	12800282	1103	12800309	12801405	1097	12799176	12799179	aaaa	12801406	12801409	aaaa	12800317	12800326	gggagaaaag	+	17									RVT_2/RT_copia	Copia/Angela	0
12813739	12823485	9747	chr1	12813739	12813948	210	12823286	12823485	200	12813735	12813738	ttaa	12823486	12823489	ttaa														zf-CCHC/INT_copia/rve/RVT_2/RT_copia/RNaseH_copia	Copia/Angela	3299188
12843530	12851659	8130	chr1	12843530	12844178	649	12851011	12851659	649	12843525	12843529	caata	12851660	12851664	caata														zf-CCHC/INT_copia/rve/RT_copia/RVT_2/RNaseH_copia	Copia/Angela	298689
13125993	13139497	13505	chr1	13125993	13126792	800	13138705	13139497	793	13125989	13125992	aatg	13139498	13139501	aatg														zf-CCHC/RT_copia/RVT_2/RNaseH_copia	Copia/Angela	1233848
17936583	17956960	20378	chr1	17936583	17937834	1252	17955631	17956960	1330	17936578	17936582	tagtg	17956961	17956965	tagtg														zf-CCHC/rve/INT_copia/RT_copia/RVT_2/RNaseH_copia	Copia/Angela	703364
17992736	18003294	10559	chr1	17992736	17994106	1371	18001924	18003294	1371	17992731	17992735	tatac	18003295	18003299	tatac														rve/INT_copia/RT_copia/RVT_2/RNaseH_copia	Copia/Angela	739640
18163144	18173505	10362	chr1	18163144	18164298	1155	18172349	18173505	1157	18163140	18163143	aggt	18173506	18173509	aggt	18172350	18172362	gaaagaaaggaaa	+	13									zf-CCHC/INT_copia/rve/RVT_2/RT_copia/RNaseH_copia	Copia/Angela	1023732
18281203	18290799	9597	chr1	18281203	18281581	379	18290407	18290799	393	18281198	18281202	aaaac	18290800	18290804	aaaac														rve/INT_copia/RT_copia/RVT_2/RNaseH_copia	Copia/Angela	1811696
18691324	18696367	5044	chr1	18691324	18692621	1298	18695030	18696367	1338	18691320	18691323	ttta	18696368	18696371	ttta														RNaseH_copia/RVT_2/RT_copia	Copia/Angela	1562766
18790844	18800633	9790	chr1	18790844	18791052	209	18800419	18800633	215	18790840	18790843	gaat	18800634	18800637	gaat														rve/INT_copia/RVT_2/RNaseH_copia	Copia/Angela	501684
20110210	20119476	9267	chr1	20110210	20111262	1053	20118417	20119476	1060	20110205	20110209	taatg	20119477	20119481	taatg														zf-CCHC/INT_copia/rve/RT_copia/RVT_2/RNaseH_copia	Copia/Angela	884373
20454805	20464178	9374	chr1	20454805	20455119	315	20463904	20464178	275	20454800	20454804	acatt	20464179	20464183	acatt														zf-CCHC/rve/INT_copia/RT_copia/RVT_2/RNaseH_copia	Copia/Angela	987378
20837762	20853003	15242	chr1	20837762	20840280	2519	20850445	20853003	2559	20837758	20837761	gtga	20853004	20853007	gtga														RVT_2/RT_copia/RNaseH_copia	Copia/Angela	1357383
21016853	21025734	8882	chr1	21016853	21017247	395	21025314	21025734	421	21016849	21016852	ggct	21025735	21025738	ggct						21017252	21017262	+	chr1.trna126-MetCAT (37026714-37026712) Met(CAT) 72 bp Sc: 68.81	tatcatgagcc	4	0	1	zf-CCHC/INT_copia/rve/RVT_2/RT_copia/RNaseH_copia	Copia/Angela	1024786
21668546	21679018	10473	chr1	21668546	21669946	1401	21677619	21679018	1400	21668541	21668545	ctccc	21679019	21679023	ctccc														zf-CCHC/rve/INT_copia/RT_copia/RVT_2/RNaseH_copia	Copia/Angela	192992
22694023	22702569	8547	chr1	22694023	22694671	649	22701912	22702569	658	22694018	22694022	ggtct	22702570	22702574	ggtct														zf-CCHC/INT_copia/rve/RT_copia/RVT_2/RNaseH_copia	Copia/Angela	353676
23218262	23235534	17273	chr1	23218262	23218827	566	23234966	23235534	569	23218258	23218261	aaac	23235535	23235538	aaac	23234982	23234993	gaaaagaagaaa	+	27									zf-CCHC/INT_copia/rve/RVT_2/RT_copia/RNaseH_copia	Copia/Angela	4153079
25479371	25487596	8226	chr1	25479371	25479645	275	25487338	25487596	259	25479367	25479370	caat	25487597	25487600	caat						25479650	25479660	+	chr1.trna126-MetCAT (37026714-37026712) Met(CAT) 72 bp Sc: 68.81	tatcacgagcc	4	0	1	zf-CCHC/INT_copia/rve/RVT_2/RT_copia	Copia/Angela	509018
29427731	29438238	10508	chr1	29427731	29429148	1418	29436821	29438238	1418	29427726	29427730	tcccc	29438239	29438243	tcccc						29429153	29429163	+	chr1.trna126-MetCAT (37026714-37026712) Met(CAT) 72 bp Sc: 68.81	tatcacgagcc	4	0	1	zf-CCHC/INT_copia/rve/RVT_2/RT_copia/RNaseH_copia	Copia/Angela	382944
30844051	30855392	11342	chr1	30844051	30844812	762	30854686	30855392	707	30844045	30844050	gagata	30855393	30855398	gagata														zf-CCHC/rve/INT_copia/RVT_2/RT_copia	Copia/Angela	3959282
31885131	31901834	16704	chr1	31885131	31885341	211	31901616	31901834	219	31885126	31885130	gtttc	31901835	31901839	gtttc	31885356	31885368	aaaacctccgctt	-	15									zf-CCHC/rve/INT_copia/RT_copia/RVT_2/RNaseH_copia	Copia/Angela	177243
33740324	33748016	7693	chr1	33740324	33740971	648	33747368	33748016	649	33740319	33740323	ctaca	33748017	33748021	ctaca														zf-CCHC/INT_copia/rve/RT_copia/RVT_2/RNaseH_copia	Copia/Angela	297854
34479801	34487804	8004	chr1	34479801	34480425	625	34487172	34487804	633	34479797	34479800	caag	34487805	34487808	caag														INT_copia/rve/RVT_2/RT_copia	Copia/Angela	2027961
38413175	38421118	7944	chr1	38413175	38413437	263	38420878	38421118	241	38413171	38413174	attg	38421119	38421122	attg														zf-CCHC/INT_copia/rve/RT_copia/RVT_2	Copia/Angela	295151
47998080	48007613	9534	chr1	47998080	47998381	302	48007236	48007613	378	47998075	47998079	agaaa	48007614	48007618	agaaa														zf-CCHC/rve/INT_copia/RT_copia/RVT_2/RNaseH_copia	Copia/Angela	724638
49129474	49137861	8388	chr1	49129474	49130125	652	49137211	49137861	651	49129469	49129473	tcaat	49137862	49137866	tcaat														zf-CCHC/INT_copia/rve/RT_copia/RVT_2/RNaseH_copia	Copia/Angela	476685
294478	303375	8898	chr2	294478	294796	319	303034	303375	342	294474	294477	ataa	303376	303379	ataa														zf-CCHC/rve/INT_copia/RT_copia/RVT_2/RNaseH_copia	Copia/Angela	2847327
679973	687558	7586	chr2	679973	680621	649	686910	687558	649	679968	679972	aataa	687559	687563	aataa														INT_copia/rve/RT_copia/RVT_2/RNaseH_copia	Copia/Angela	782144
1031309	1040873	9565	chr2	1031309	1031725	417	1040432	1040873	442	1031305	1031308	tatt	1040874	1040877	tatt														zf-CCHC/INT_copia/rve/RVT_2/RT_copia/RNaseH_copia	Copia/Angela	414776
1200241	1210615	10375	chr2	1200241	1201634	1394	1209222	1210615	1394	1200236	1200240	gtgcg	1210616	1210620	gtgcg														zf-CCHC/rve/INT_copia/RT_copia/RVT_2/RNaseH_copia	Copia/Angela	556842
2459741	2469715	9975	chr2	2459741	2459947	207	2469516	2469715	200	2459737	2459740	ttaa	2469716	2469719	ttaa														zf-CCHC/INT_copia/rve/RVT_2/RT_copia/RNaseH_copia	Copia/Angela	3372026
2547888	2556831	8944	chr2	2547888	2548096	209	2556631	2556831	201	2547883	2547887	caaat	2556832	2556836	caaat														zf-CCHC/INT_copia/rve/RVT_2/RT_copia/RNaseH_copia	Copia/Angela	1132090
2973764	2982747	8984	chr2	2973764	2974221	458	2982206	2982747	542	2973760	2973763	ccat	2982748	2982751	ccat														rve/INT_copia/RT_copia/RVT_2	Copia/Angela	2702948
3012681	3019360	6680	chr2	3012681	3012895	215	3019161	3019360	200	3012677	3012680	agta	3019361	3019364	agta														RT_copia/RVT_2/RNaseH_copia	Copia/Angela	169248
4818196	4837474	19279	chr2	4818196	4819593	1398	4836077	4837474	1398	4818191	4818195	gtttg	4837475	4837479	gtttg														rve/INT_copia/RT_copia/RVT_2/RNaseH_copia	Copia/Angela	1238954
5472689	5482016	9328	chr2	5472689	5472972	284	5481748	5482016	269	5472684	5472688	acatt	5482017	5482021	acatt	5481723	5481733	aagcagaaaaa	+	15	5472968	5472978	+	chr1.trna126-MetCAT (37026714-37026712) Met(CAT) 72 bp Sc: 68.81	tatcacgagcc	5	0	1	zf-CCHC/INT_copia/rve/RVT_2/RT_copia/RNaseH_copia	Copia/Angela	1108315
5775729	5795751	20023	chr2	5775729	5777212	1484	5794256	5795751	1496	5775724	5775728	cttgg	5795752	5795756	cttgg														rve/INT_copia/RT_copia/RVT_2/RNaseH_copia	Copia/Angela	810032
6238947	6248547	9601	chr2	6238947	6239262	316	6248204	6248547	344	6238942	6238946	ttaaa	6248548	6248552	ttaaa														rve/INT_copia/RT_copia/RVT_2/RNaseH_copia	Copia/Angela	1027534
6915201	6925239	10039	chr2	6915201	6916587	1387	6923853	6925239	1387	6915196	6915200	actac	6925240	6925244	actac														zf-CCHC/rve/INT_copia/RT_copia/RVT_2/RNaseH_copia	Copia/Angela	419529
7930933	7941326	10394	chr2	7930933	7932305	1373	7939944	7941326	1383	7930928	7930932	ctaat	7941327	7941331	ctaat														zf-CCHC/rve/INT_copia/RT_copia/RVT_2/RNaseH_copia	Copia/Angela	420446
7968858	7986054	17197	chr2	7968858	7969147	290	7985755	7986054	300	7968854	7968857	aaca	7986055	7986058	aaca														zf-CCHC/rve/INT_copia/RT_copia/RVT_2/RNaseH_copia	Copia/Angela	3844035
8107197	8116987	9791	chr2	8107197	8107898	702	8116263	8116987	725	8107193	8107196	ggcc	8116988	8116991	ggcc						8116254	8116265	-	chr6.trna156-ArgCCT (31572219-31572217) Arg(CCT) 73 bp Sc: 41.70	gcacaaacagca	3	0	1	zf-CCHC/rve/INT_copia/RT_copia/RVT_2/RNaseH_copia	Copia/Angela	477035
8508785	8515903	7119	chr2	8508785	8508970	186	8515689	8515903	215	8508781	8508784	agta	8515904	8515907	agta														zf-CCHC/INT_copia/rve/RVT_2/RT_copia/RNaseH_copia	Copia/Angela	913228
8781590	8787440	5851	chr2	8781590	8781791	202	8787256	8787440	185	8781585	8781589	ttcaa	8787441	8787445	ttcaa														INT_copia	Copia/Angela	1766643
9020938	9029031	8094	chr2	9020938	9021445	508	9028466	9029031	566	9020934	9020937	taaa	9029032	9029035	taaa														rve/INT_copia/RT_copia/RVT_2/RNaseH_copia	Copia/Angela	2300814
9062622	9072610	9989	chr2	9062622	9063344	723	9071914	9072610	697	9062618	9062621	caaa	9072611	9072614	caaa														zf-CCHC/INT_copia/rve/RT_copia/RVT_2/RNaseH_copia	Copia/Angela	1691220
9413787	9422207	8421	chr2	9413787	9414305	519	9421676	9422207	532	9413782	9413786	gtgcg	9422208	9422212	gtgcg														zf-CCHC/rve/INT_copia/RT_copia/RVT_2/RNaseH_copia	Copia/Angela	3354841
9814570	9824096	9527	chr2	9814570	9815091	522	9823633	9824096	464	9814566	9814569	cgca	9824097	9824100	cgca														zf-CCHC/INT_copia/rve/RVT_2/RT_copia/RNaseH_copia	Copia/Angela	1742786
10154869	10163458	8590	chr2	10154869	10155123	255	10163261	10163458	198	10154865	10154868	caca	10163459	10163462	caca	10163253	10163267	agaaaaagtgggaga	+	6									INT_copia/rve/RVT_2/RT_copia/RNaseH_copia	Copia/Angela	1083331
10268116	10271481	3366	chr2	10268116	10269787	1672	10269802	10271481	1680	10268112	10268115	tact	10271482	10271485	tact														INT_copia/rve/RT_copia/RVT_2	Copia/Angela	91776
10362663	10372924	10262	chr2	10362663	10364022	1360	10371557	10372924	1368	10362658	10362662	atttg	10372925	10372929	atttg														zf-CCHC/rve/INT_copia/RT_copia/RVT_2/RNaseH_copia	Copia/Angela	568964
11298780	11318972	20193	chr2	11298780	11299786	1007	11317977	11318972	996	11298775	11298779	gcctt	11318973	11318977	gcctt														INT_copia/rve/RVT_2/RT_copia/RNaseH_copia	Copia/Angela	1292067
11807651	11817443	9793	chr2	11807651	11808363	713	11816679	11817443	765	11807647	11807650	aaag	11817444	11817447	aaag														zf-CCHC/INT_copia/rve/RVT_2/RT_copia/RNaseH_copia	Copia/Angela	820835
12061796	12076203	14408	chr2	12061796	12062819	1024	12075205	12076203	999	12061791	12061795	caaag	12076204	12076208	caaag														zf-CCHC/rve/INT_copia/RT_copia/RVT_2/RNaseH_copia	Copia/Angela	624721
12154962	12165484	10523	chr2	12154962	12156358	1397	12164088	12165484	1397	12154957	12154961	ttttc	12165485	12165489	ttttc														zf-CCHC/INT_copia/rve/RT_copia/RVT_2/RNaseH_copia	Copia/Angela	528615
12602091	12620927	18837	chr2	12602091	12603417	1327	12619557	12620927	1371	12602086	12602090	cctac	12620928	12620932	cctac														zf-CCHC/RVT_2/RT_copia/rve/INT_copia	Copia/Angela	653902
12706835	12716657	9823	chr2	12706835	12707548	714	12715919	12716657	739	12706831	12706834	gcaa	12716658	12716661	gcaa						12715912	12715923	-	chr6.trna156-ArgCCT (31572219-31572217) Arg(CCT) 73 bp Sc: 41.70	agccaagcgcgc	5	0	1	rve/INT_copia/RT_copia/RVT_2/RNaseH_copia	Copia/Angela	1665771
12752117	12756790	4674	chr2	12752117	12753368	1252	12755542	12756790	1249	12752113	12752116	ttta	12756791	12756794	ttta														RVT_2/RT_copia/RNaseH_copia	Copia/Angela	972460
12963745	12972910	9166	chr2	12963745	12963967	223	12972711	12972910	200	12963741	12963744	agta	12972911	12972914	agta														zf-CCHC/rve/INT_copia/RT_copia/RVT_2/RNaseH_copia	Copia/Angela	163492
13229037	13234023	4987	chr2	13229037	13229251	215	13233812	13234023	212	13229033	13229036	tact	13234024	13234027	tact														INT_copia/rve/RVT_2/RT_copia/RNaseH_copia	Copia/Angela	160759
13303163	13314646	11484	chr2	13303163	13304201	1039	13313576	13314646	1071	13303158	13303162	caaag	13314647	13314651	caaag														zf-CCHC/INT_copia/rve/RVT_2/RT_copia/RNaseH_copia	Copia/Angela	2785729
13385796	13393848	8053	chr2	13385796	13386010	215	13393637	13393848	212	13385792	13385795	agta	13393849	13393852	agta														zf-CCHC/rve/INT_copia/RT_copia/RVT_2/RNaseH_copia	Copia/Angela	1819047
14181479	14191901	10423	chr2	14181479	14182852	1374	14190520	14191901	1382	14181474	14181478	cgaac	14191902	14191906	cgaac						14182857	14182867	+	chr1.trna126-MetCAT (37026714-37026712) Met(CAT) 72 bp Sc: 68.81	tatcacgagcc	4	0	1	zf-CCHC/INT_copia/rve/RVT_2/RT_copia/RNaseH_copia	Copia/Angela	591640
14326309	14335349	9041	chr2	14326309	14327155	847	14334530	14335349	820	14326305	14326308	agta	14335350	14335353	agta														zf-CCHC/INT_copia/rve/RVT_2/RT_copia/RNaseH_copia	Copia/Angela	1137609
14688759	14704528	15770	chr2	14688759	14689105	347	14704182	14704528	347	14688755	14688758	ttaa	14704529	14704532	ttaa														INT_copia/rve/zf-CCHC/RT_copia/RVT_2/RNaseH_copia	Copia/Angela	3306834
15179222	15189758	10537	chr2	15179222	15180583	1362	15188397	15189758	1362	15179217	15179221	gttcg	15189759	15189763	gttcg						15180588	15180598	+	chr1.trna126-MetCAT (37026714-37026712) Met(CAT) 72 bp Sc: 68.81	tatcacgagcc	4	0	1	zf-CCHC/INT_copia/rve/RVT_2/RT_copia/RNaseH_copia	Copia/Angela	455851
15295916	15304303	8388	chr2	15295916	15296566	651	15303653	15304303	651	15295911	15295915	atatc	15304304	15304308	atatc														zf-CCHC/INT_copia/rve/RVT_2/RT_copia/RNaseH_copia	Copia/Angela	178339
15938951	15948282	9332	chr2	15938951	15939949	999	15947284	15948282	999	15938946	15938950	gtcaa	15948283	15948287	gtcaa														zf-CCHC/INT_copia/rve/RT_copia/RVT_2/RNaseH_copia	Copia/Angela	982800
16252851	16261243	8393	chr2	16252851	16253503	653	16260589	16261243	655	16252846	16252850	tgtgg	16261244	16261248	tgtgg														zf-CCHC/INT_copia/rve/RT_copia/RVT_2/RNaseH_copia	Copia/Angela	1080294
17167794	17178251	10458	chr2	17167794	17169211	1418	17176834	17178251	1418	17167789	17167793	agttc	17178252	17178256	agttc														zf-CCHC/rve/INT_copia/RT_copia/RVT_2/RNaseH_copia	Copia/Angela	576081
17335666	17353610	17945	chr2	17335666	17335865	200	17353425	17353610	186	17335662	17335665	agta	17353611	17353614	agta														zf-CCHC/INT_copia/rve/RVT_2/RT_copia/RNaseH_copia	Copia/Angela	2666759
17494324	17503910	9587	chr2	17494324	17494632	309	17503555	17503910	356	17494318	17494323	taaata	17503911	17503916	taaata														zf-CCHC/rve/INT_copia/RT_copia/RVT_2/RNaseH_copia	Copia/Angela	2246000
18555024	18566171	11148	chr2	18555024	18555163	140	18566044	18566171	128	18555020	18555023	atta	18566172	18566175	atta														INT_copia/rve/RT_copia/RVT_2/RNaseH_copia	Copia/Angela	2606226
19730013	19740401	10389	chr2	19730013	19731406	1394	19739016	19740401	1386	19730008	19730012	gattc	19740402	19740406	gattc														zf-CCHC/rve/INT_copia/RT_copia/RVT_2/RNaseH_copia	Copia/Angela	643212
19835623	19846811	11189	chr2	19835623	19836580	958	19845833	19846811	979	19835617	19835622	aagaaa	19846812	19846817	aagaaa						19836585	19836595	+	chr1.trna126-MetCAT (37026714-37026712) Met(CAT) 72 bp Sc: 68.81	tatcacgagcc	4	0	1	zf-CCHC/INT_copia/rve/RVT_2/RT_copia/RNaseH_copia	Copia/Angela	1042351
20064481	20077854	13374	chr2	20064481	20065617	1137	20076820	20077854	1035	20064477	20064480	agta	20077855	20077858	agta														rve/INT_copia	Copia/Angela	930455
20197221	20207398	10178	chr2	20197221	20197808	588	20206837	20207398	562	20197216	20197220	tcgtg	20207399	20207403	tcgtg														zf-CCHC/rve/INT_copia/RT_copia/RVT_2/RNaseH_copia	Copia/Angela	865248
20375097	20388728	13632	chr2	20375097	20376142	1046	20387685	20388728	1044	20375092	20375096	tcttc	20388729	20388733	tcttc						20376147	20376157	+	chr1.trna126-MetCAT (37026714-37026712) Met(CAT) 72 bp Sc: 68.81	tatcatgagcc	4	0	1	zf-CCHC/INT_copia/rve/RVT_2/RT_copia/RNaseH_copia	Copia/Angela	1091233
20452814	20462199	9386	chr2	20452814	20453828	1015	20461185	20462199	1015	20452809	20452813	aaaat	20462200	20462204	aaaat														zf-CCHC/rve/INT_copia/RT_copia/RVT_2/RNaseH_copia	Copia/Angela	2167367
20576046	20596652	20607	chr2	20576046	20577488	1443	20595236	20596652	1417	20576041	20576045	tcatc	20596653	20596657	tcatc														zf-CCHC/rve/INT_copia/RT_copia/RVT_2/RNaseH_copia	Copia/Angela	1034416
20674698	20687304	12607	chr2	20674698	20675093	396	20686924	20687304	381	20674694	20674697	gcta	20687305	20687308	gcta														rve/INT_copia/RT_copia/RVT_2/RNaseH_copia	Copia/Angela	1602157
20821092	20829102	8011	chr2	20821092	20821754	663	20828428	20829102	675	20821087	20821091	gcagg	20829103	20829107	gcagg														zf-CCHC/INT_copia/rve/RVT_2/RT_copia/RNaseH_copia	Copia/Angela	681836
21511025	21520411	9387	chr2	21511025	21511273	249	21520214	21520411	198	21511021	21511024	gtgc	21520412	21520415	gtgc														zf-CCHC/rve/INT_copia/RT_copia/RVT_2/RNaseH_copia	Copia/Angela	627169
21635721	21655107	19387	chr2	21635721	21636423	703	21654445	21655107	663	21635713	21635720	aaagtagg	21655108	21655115	aaagtagg														zf-CCHC/INT_copia/rve/RVT_2/RT_copia/RNaseH_copia	Copia/Angela	2105075
21701880	21711038	9159	chr2	21701880	21702471	592	21710503	21711038	536	21701876	21701879	aagc	21711039	21711042	aagc														zf-CCHC/INT_copia/rve/RVT_2/RT_copia/RNaseH_copia	Copia/Angela	1465980
22838713	22853857	15145	chr2	22838713	22840540	1828	22852039	22853857	1819	22838709	22838712	acat	22853858	22853861	acat														RNaseH_copia/zf-CCHC/rve/INT_copia/RT_copia/RVT_2	Copia/Angela	458733
23135619	23142741	7123	chr2	23135619	23135826	208	23142554	23142741	188	23135615	23135618	aata	23142742	23142745	aata														zf-CCHC/rve/INT_copia/RT_copia/RVT_2/RNaseH_copia	Copia/Angela	1019016
23186176	23195486	9311	chr2	23186176	23186753	578	23194864	23195486	623	23186172	23186175	ctgc	23195487	23195490	ctgc						23186758	23186768	+	chr1.trna126-MetCAT (37026714-37026712) Met(CAT) 72 bp Sc: 68.81	tatcacgagcc	4	0	1	INT_copia/rve/RVT_2/RT_copia/RNaseH_copia	Copia/Angela	2510223
23385650	23395477	9828	chr2	23385650	23387047	1398	23394079	23395477	1399	23385645	23385649	aacca	23395478	23395482	aacca														zf-CCHC/rve/INT_copia/RT_copia/RVT_2	Copia/Angela	896098
23835899	23845100	9202	chr2	23835899	23836110	212	23844886	23845100	215	23835895	23835898	agta	23845101	23845104	agta														zf-CCHC/INT_copia/rve/RVT_2/RT_copia/RNaseH_copia	Copia/Angela	1825236
23899427	23910550	11124	chr2	23899427	23899987	561	23909977	23910550	574	23899423	23899426	gatt	23910551	23910554	gatt						23899986	23899998	+	SpoScf_01812.trna2-ArgTCT (56874-56876) Arg(TCT) 73 bp Sc: 39.05	cacatccaggtaa	2	0	1	RVT_2/RT_copia/RNaseH_copia	Copia/Angela	4157716
24010779	24020653	9875	chr2	24010779	24011792	1014	24019642	24020653	1012	24010775	24010778	taga	24020654	24020657	taga						24011797	24011807	+	chr1.trna126-MetCAT (37026714-37026712) Met(CAT) 72 bp Sc: 68.81	tatcacgagcc	4	0	1	INT_copia/rve/RVT_2/RT_copia/RNaseH_copia	Copia/Angela	1086978
24190707	24199973	9267	chr2	24190707	24191226	520	24199523	24199973	451	24190703	24190706	aagg	24199974	24199977	aagg														zf-CCHC/INT_copia/rve/RT_copia/RVT_2/RNaseH_copia	Copia/Angela	981568
24395798	24412079	16282	chr2	24395798	24396741	944	24411087	24412079	993	24395793	24395797	ttaaa	24412080	24412084	ttaaa														INT_copia/rve/RT_copia/RVT_2/RNaseH_copia	Copia/Angela	2123075
24846930	24856300	9371	chr2	24846930	24847245	316	24856001	24856300	300	24846926	24846929	tttt	24856301	24856304	tttt														zf-CCHC/rve/INT_copia/RT_copia/RVT_2/RNaseH_copia	Copia/Angela	1372638
25024272	25034786	10515	chr2	25024272	25025689	1418	25033368	25034786	1419	25024267	25024271	cggtg	25034787	25034791	cggtg						25025694	25025704	+	chr1.trna126-MetCAT (37026714-37026712) Met(CAT) 72 bp Sc: 68.81	tatcacgagcc	4	0	1	zf-CCHC/INT_copia/rve/RVT_2/RT_copia/RNaseH_copia	Copia/Angela	354979
25079144	25088963	9820	chr2	25079144	25079851	708	25088216	25088963	748	25079140	25079143	aatt	25088964	25088967	aatt														rve/INT_copia	Copia/Angela	889879
25286226	25301990	15765	chr2	25286226	25286652	427	25301632	25301990	359	25286219	25286225	ttaattt	25301991	25301997	ttaattt														INT_copia/rve/RVT_2/RT_copia	Copia/Angela	2903609
26374464	26383191	8728	chr2	26374464	26374624	161	26382975	26383191	217	26374460	26374463	agta	26383192	26383195	agta														INT_copia/rve/RT_copia/RVT_2/RNaseH_copia	Copia/Angela	2019925
26892351	26902865	10515	chr2	26892351	26893769	1419	26901448	26902865	1418	26892346	26892350	ataat	26902866	26902870	ataat						26893774	26893784	+	chr1.trna126-MetCAT (37026714-37026712) Met(CAT) 72 bp Sc: 68.81	tatcacgagcc	4	0	1	zf-CCHC/INT_copia/rve/RVT_2/RT_copia/RNaseH_copia	Copia/Angela	382530
27401756	27411890	10135	chr2	27401756	27402867	1112	27410761	27411890	1130	27401752	27401755	aaaa	27411891	27411894	aaaa						27410747	27410758	-	chr6.trna156-ArgCCT (31572219-31572217) Arg(CCT) 73 bp Sc: 41.70	agccgaaaattc	2	0	1	zf-CCHC/rve/INT_copia/RT_copia/RVT_2/RNaseH_copia	Copia/Angela	101750
27683949	27693148	9200	chr2	27683949	27684054	106	27693005	27693148	144	27683945	27683948	ggcc	27693149	27693152	ggcc														zf-CCHC/rve/INT_copia/RT_copia/RVT_2/RNaseH_copia	Copia/Angela	519782
28304870	28314031	9162	chr2	28304870	28305055	186	28313809	28314031	223	28304866	28304869	agta	28314032	28314035	agta														zf-CCHC/INT_copia/rve/RVT_2/RT_copia/RNaseH_copia	Copia/Angela	348664
29651460	29660650	9191	chr2	29651460	29652528	1069	29659582	29660650	1069	29651453	29651459	cttgcat	29660651	29660657	cttgcat						29652533	29652543	+	chr1.trna126-MetCAT (37026714-37026712) Met(CAT) 72 bp Sc: 68.81	tatcatgagcc	4	0	1	INT_copia/rve/RVT_2/RT_copia/RNaseH_copia	Copia/Angela	555262
29900920	29910447	9528	chr2	29900920	29901588	669	29909733	29910447	715	29900916	29900919	atag	29910448	29910451	atag														INT_copia/rve/RVT_2/RT_copia/RNaseH_copia	Copia/Angela	1610411
31264566	31274329	9764	chr2	31264566	31264828	263	31274055	31274329	275	31264562	31264565	caat	31274330	31274333	caat														zf-CCHC/rve/INT_copia/RT_copia/RVT_2/RNaseH_copia	Copia/Angela	0
32377363	32387871	10509	chr2	32377363	32378780	1418	32386454	32387871	1418	32377358	32377362	gtacc	32387872	32387876	gtacc														zf-CCHC/rve/INT_copia/RT_copia/RVT_2/RNaseH_copia	Copia/Angela	382689
32457636	32466951	9316	chr2	32457636	32457927	292	32466599	32466951	353	32457632	32457635	tatg	32466952	32466955	tatg														zf-CCHC/rve/INT_copia/RT_copia/RVT_2/RNaseH_copia	Copia/Angela	880054
34148106	34161941	13836	chr2	34148106	34148238	133	34161801	34161941	141	34148102	34148105	caag	34161942	34161945	caag														zf-CCHC/rve/INT_copia/RT_copia/RVT_2/RNaseH_copia	Copia/Angela	3476264
34868150	34877228	9079	chr2	34868150	34868769	620	34876557	34877228	672	34868146	34868149	cata	34877229	34877232	cata														zf-CCHC/INT_copia/rve/RT_copia/RVT_2/RNaseH_copia	Copia/Angela	3215188
35049094	35064217	15124	chr2	35049094	35049511	418	35063800	35064217	418	35049089	35049093	agatt	35064218	35064222	agatt														INT_copia/rve/RVT_2/RT_copia	Copia/Angela	465824
35176193	35185631	9439	chr2	35176193	35176667	475	35185131	35185631	501	35176189	35176192	ggct	35185632	35185635	ggct														zf-CCHC/rve/INT_copia/RT_copia/RVT_2/RNaseH_copia	Copia/Angela	309358
35855364	35865837	10474	chr2	35855364	35856760	1397	35864432	35865837	1406	35855359	35855363	gaatc	35865838	35865842	gaatc						35856765	35856775	+	chr1.trna126-MetCAT (37026714-37026712) Met(CAT) 72 bp Sc: 68.81	tatcacgagcc	4	0	1	zf-CCHC/INT_copia/rve/RVT_2/RT_copia/RNaseH_copia	Copia/Angela	469111
36356501	36366986	10486	chr2	36356501	36357516	1016	36365921	36366986	1066	36356497	36356500	agta	36366987	36366990	agta														zf-CCHC/INT_copia/rve/RVT_2/RT_copia/RNaseH_copia	Copia/Angela	510827
36674382	36684784	10403	chr2	36674382	36675778	1397	36683388	36684784	1397	36674377	36674381	tttgc	36684785	36684789	tttgc						36675783	36675793	+	chr1.trna126-MetCAT (37026714-37026712) Met(CAT) 72 bp Sc: 68.81	tatcacgagcc	4	0	1	zf-CCHC/INT_copia/rve/RVT_2/RT_copia/RNaseH_copia	Copia/Angela	725549
37762598	37772891	10294	chr2	37762598	37763976	1379	37771514	37772891	1378	37762593	37762597	aattt	37772892	37772896	aattt														zf-CCHC/rve/INT_copia/RT_copia/RVT_2/RNaseH_copia	Copia/Angela	422125
37786780	37793226	6447	chr2	37786780	37788171	1392	37791834	37793226	1393	37786775	37786779	agttt	37793227	37793231	agttt														RNaseH_copia	Copia/Angela	900805
39281427	39291223	9797	chr2	39281427	39282140	714	39290499	39291223	725	39281423	39281426	tgcg	39291224	39291227	tgcg														zf-CCHC/rve/INT_copia/RT_copia/RVT_2/RNaseH_copia	Copia/Angela	644886
41425299	41433372	8074	chr2	41425299	41425711	413	41432950	41433372	423	41425294	41425298	gcaag	41433373	41433377	gcaag														zf-CCHC/INT_copia/rve/RVT_2/RT_copia/RNaseH_copia	Copia/Angela	924371
41475216	41485569	10354	chr2	41475216	41476207	992	41484627	41485569	943	41475212	41475215	gaaa	41485570	41485573	gaaa														zf-CCHC/rve/INT_copia/RT_copia/RVT_2/RNaseH_copia	Copia/Angela	709676
41819465	41829938	10474	chr2	41819465	41820915	1451	41828476	41829938	1463	41819460	41819464	ggggt	41829939	41829943	ggggt														zf-CCHC/rve/INT_copia/RT_copia/RVT_2/RNaseH_copia	Copia/Angela	450884
41894647	41902587	7941	chr2	41894647	41894849	203	41902347	41902587	241	41894643	41894646	tcta	41902588	41902591	tcta														zf-CCHC/INT_copia/rve/RVT_2/RT_copia/RNaseH_copia	Copia/Angela	160927
42778519	42788761	10243	chr2	42778519	42779912	1394	42787368	42788761	1394	42778514	42778518	atcgc	42788762	42788766	atcgc						42779917	42779927	+	chr1.trna126-MetCAT (37026714-37026712) Met(CAT) 72 bp Sc: 68.81	tatcacgagcc	4	0	1	zf-CCHC/INT_copia/rve/RVT_2/RT_copia/RNaseH_copia	Copia/Angela	557988
45908975	45919455	10481	chr2	45908975	45910371	1397	45918060	45919455	1396	45908970	45908974	aaagc	45919456	45919460	aaagc														zf-CCHC/rve/INT_copia/RT_copia/RVT_2/RNaseH_copia	Copia/Angela	361080
47052257	47061768	9512	chr2	47052257	47052702	446	47061302	47061768	467	47052253	47052256	agga	47061769	47061772	agga						47052707	47052717	+	chr1.trna126-MetCAT (37026714-37026712) Met(CAT) 72 bp Sc: 68.81	tatcacgagcc	4	0	1	zf-CCHC/INT_copia/rve/RVT_2/RT_copia/RNaseH_copia	Copia/Angela	4853125
48667316	48677617	10302	chr2	48667316	48668288	973	48676650	48677617	968	48667312	48667315	tcag	48677618	48677621	tcag														zf-CCHC/rve/INT_copia/RT_copia/RVT_2/RNaseH_copia	Copia/Angela	742662
49043041	49051584	8544	chr2	49043041	49043235	195	49051356	49051584	229	49043037	49043040	aata	49051585	49051588	aata														zf-CCHC/rve/INT_copia/RT_copia/RVT_2/RNaseH_copia	Copia/Angela	169435
59571732	59582187	10456	chr2	59571732	59573149	1418	59580769	59582187	1419	59571727	59571731	ccacg	59582188	59582192	ccacg														zf-CCHC/rve/INT_copia/RT_copia/RVT_2/RNaseH_copia	Copia/Angela	190597
104523	124306	19784	Super_scaffold_42	104523	105877	1355	122917	124306	1390	104518	104522	tcccc	124307	124311	tcccc														zf-CCHC/INT_copia/rve/RVT_2/RT_copia/RNaseH_copia	Copia/Angela	785702
1573394	1583514	10121	Super_scaffold_42	1573394	1574471	1078	1582450	1583514	1065	1573390	1573393	agta	1583515	1583518	agta														zf-CCHC/rve/INT_copia/RT_copia/RVT_2/RNaseH_copia	Copia/Angela	641690
1641678	1650506	8829	Super_scaffold_42	1641678	1642228	551	1649943	1650506	564	1641673	1641677	cgcaa	1650507	1650511	cgcaa						1649932	1649942	-	chr5.trna9-ProTGG (3833965-3833967) Pro(TGG) 72 bp Sc: 61.83	gcagcgcggcc	0	4	1	zf-CCHC/INT_copia/rve/RT_copia/RVT_2/RNaseH_copia	Copia/Angela	1469249
196027	207163	11137	SpoScf_00101	196027	197066	1040	206148	207163	1016	196022	196026	ctaag	207164	207168	ctaag														zf-CCHC/INT_copia/rve/RVT_2/RT_copia/RNaseH_copia	Copia/Angela	595043
375470	385133	9664	SpoScf_00101	375470	376863	1394	383741	385133	1393	375465	375469	atata	385134	385138	atata						376859	376869	+	chr1.trna126-MetCAT (37026714-37026712) Met(CAT) 72 bp Sc: 68.81	tatcacgagcc	5	0	1	INT_copia/rve/RVT_2/RT_copia/RNaseH_copia	Copia/Angela	303600
399305	416243	16939	SpoScf_00101	399305	400824	1520	414723	416243	1521	399300	399304	tattt	416244	416248	tattt														rve/INT_copia	Copia/Angela	224158
472085	481397	9313	SpoScf_00101	472085	472375	291	481045	481397	353	472081	472084	tatg	481398	481401	tatg						481032	481044	-	chr4.trna34-ThrGGT (21171145-21171147) Thr(GGT) 73 bp Sc: 21.28	gtggtatcacgag	0	5	1	zf-CCHC/rve/INT_copia/RT_copia/RVT_2/RNaseH_copia	Copia/Angela	1338285
525671	539986	14316	SpoScf_00101	525671	527076	1406	538593	539986	1394	525666	525670	caaac	539987	539991	caaac						527081	527091	+	chr1.trna126-MetCAT (37026714-37026712) Met(CAT) 72 bp Sc: 68.81	tatcacgagcc	4	0	1	INT_copia/rve/RVT_2/RT_copia/RNaseH_copia	Copia/Angela	891919
558909	566749	7841	SpoScf_00101	558909	559082	174	566595	566749	155	558905	558908	acag	566750	566753	acag														INT_copia/rve/RT_copia/RVT_2/RNaseH_copia	Copia/Angela	2561659
581175	599830	18656	SpoScf_00101	581175	581974	800	599067	599830	764	581171	581174	ggcc	599831	599834	ggcc														zf-CCHC/INT_copia/rve/RVT_2/RT_copia/RNaseH_copia	Copia/Angela	778038
705084	714026	8943	SpoScf_00101	705084	705535	452	713599	714026	428	705080	705083	caag	714027	714030	caag														zf-CCHC/INT_copia/rve/RT_copia/RVT_2/RNaseH_copia	Copia/Angela	1613568
114995	124787	9793	SpoScf_01625	114995	115273	279	124594	124787	194	114991	114994	gttg	124788	124791	gttg														rve/INT_copia/RVT_2/RT_copia/RNaseH_copia	Copia/Angela	840783
86497	106748	20252	SpoScf_01622	86497	87789	1293	105537	106748	1212	86493	86496	ggtc	106749	106752	ggtc						87794	87809	+	chr1.trna92-ArgACG (49943786-49943784) Arg(ACG) 73 bp Sc: 70.96	cgactccactggggat	4	0	0	zf-CCHC/INT_copia/rve/RVT_2/RT_copia/RNaseH_copia	Copia/Angela	724339
237279	246870	9592	SpoScf_00113	237279	237662	384	246454	246870	417	237275	237278	ctat	246871	246874	ctat	246432	246441	ggagaaagag	+	13									INT_copia/rve	Copia/Angela	3657185
274297	277419	3123	SpoScf_00113	274297	275847	1551	275878	277419	1542	274293	274296	aaag	277420	277423	aaag														RVT_2/RT_copia/RNaseH_copia	Copia/Angela	0
305510	313397	7888	SpoScf_00113	305510	305786	277	313086	313397	312	305506	305509	ttat	313398	313401	ttat														INT_copia/rve/RT_copia/RVT_2/RNaseH_copia	Copia/Angela	373723
564270	572974	8705	SpoScf_00113	564270	564498	229	572764	572974	211	564266	564269	ttaa	572975	572978	ttaa														rve/INT_copia/RT_copia/RVT_2/RNaseH_copia	Copia/Angela	1268395
619023	628831	9809	SpoScf_00113	619023	619813	791	628075	628831	757	619017	619022	ggccca	628832	628837	ggccca														zf-CCHC/INT_copia/rve/RVT_2/RT_copia/RNaseH_copia	Copia/Angela	891686
680948	694141	13194	SpoScf_00113	680948	681147	200	693936	694141	206	680944	680947	gcac	694142	694145	gcac														RVT_2/RT_copia/RNaseH_copia/INT_copia/rve	Copia/Angela	6110439
725407	733737	8331	SpoScf_00113	725407	725672	266	733470	733737	268	725403	725406	tctt	733738	733741	tctt														INT_copia/rve/RVT_2/RT_copia	Copia/Angela	1937490
106301	115333	9033	SpoScf_01698	106301	106699	399	114919	115333	415	106297	106300	gctg	115334	115337	gctg														zf-CCHC/INT_copia/rve/RT_copia/RVT_2/RNaseH_copia	Copia/Angela	444148
24154	34477	10324	SpoScf_01611	24154	24402	249	34316	34477	162	24150	24153	tttc	34478	34481	tttc														INT_copia/rve	Copia/Angela	1268223
34489	44148	9660	SpoScf_01611	34489	34730	242	43945	44148	204	34485	34488	cttg	44149	44152	cttg														RVT_2/RNaseH_copia	Copia/Angela	2951009
9538	19359	9822	SpoScf_01620	9538	10421	884	18498	19359	862	9534	9537	caat	19360	19363	caat														zf-CCHC/rve/INT_copia/RT_copia/RVT_2/RNaseH_copia	Copia/Angela	760857
23840	33099	9260	SpoScf_01620	23840	24035	196	32804	33099	296	23836	23839	gctg	33100	33103	gctg						24040	24050	+	chr1.trna126-MetCAT (37026714-37026712) Met(CAT) 72 bp Sc: 68.81	tatcacgagcc	4	0	1	zf-CCHC/INT_copia/rve/RVT_2/RT_copia/RNaseH_copia	Copia/Angela	1471078
81460	94705	13246	SpoScf_01702	81460	81914	455	94246	94705	460	81456	81459	aggc	94706	94709	aggc														zf-CCHC/INT_copia/rve/RVT_2/RT_copia/RNaseH_copia	Copia/Angela	2843204
113191	124155	10965	SpoScf_01651	113191	113422	232	123956	124155	200	113187	113190	gcac	124156	124159	gcac														RT_copia/RVT_2/RNaseH_copia/zf-CCHC/rve/INT_copia	Copia/Angela	5913230
506171	515527	9357	SpoScf_00130	506171	506572	402	515161	515527	367	506167	506170	tgct	515528	515531	tgct														INT_copia/rve/RT_copia/RVT_2/RNaseH_copia	Copia/Angela	2740188
91213	99600	8388	SpoScf_01694	91213	91863	651	98950	99600	651	91208	91212	caaca	99601	99605	caaca														zf-CCHC/INT_copia/rve/RVT_2/RT_copia/RNaseH_copia	Copia/Angela	118594
202177	211428	9252	SpoScf_00998	202177	202456	280	211165	211428	264	202172	202176	aaaag	211429	211433	aaaag														rve/INT_copia/RT_copia/RVT_2/RNaseH_copia	Copia/Angela	1269793
78733	88366	9634	SpoScf_01706	78733	78961	229	88117	88366	250	78729	78732	ttag	88367	88370	ttag														RT_copia/RVT_2/RNaseH_copia	Copia/Angela	625912
115807	125359	9553	SpoScf_01673	115807	116848	1042	124314	125359	1046	115802	115806	atggc	125360	125364	atggc														zf-CCHC/INT_copia/rve/RT_copia/RVT_2/RNaseH_copia	Copia/Angela	669366
177580	188086	10507	SpoScf_00131	177580	178997	1418	186662	188086	1425	177575	177579	tatat	188087	188091	tatat						179002	179012	+	chr1.trna126-MetCAT (37026714-37026712) Met(CAT) 72 bp Sc: 68.81	tatcacgagcc	4	0	1	zf-CCHC/INT_copia/rve/RVT_2/RT_copia/RNaseH_copia	Copia/Angela	271087
4389	13039	8651	SpoScf_01716	4389	4754	366	12652	13039	388	4385	4388	caag	13040	13043	caag														rve/INT_copia/RT_copia/RVT_2/RNaseH_copia	Copia/Angela	2690161
23120	41191	18072	SpoScf_01716	23120	23635	516	40722	41191	470	23116	23119	gaat	41192	41195	gaat														zf-CCHC/RVT_2	Copia/Angela	603936
64170	75429	11260	SpoScf_01724	64170	64441	272	75155	75429	275	64166	64169	tgaa	75430	75433	tgaa														rve/INT_copia/RT_copia/RVT_2/RNaseH_copia	Copia/Angela	1322936
58780	62438	3659	SpoScf_01712	58780	59057	278	62139	62438	300	58776	58779	ttga	62439	62442	ttga														RNaseH_copia/RVT_2/RT_copia	Copia/Angela	7014118
46423	56364	9942	SpoScf_00146	46423	47436	1014	55299	56364	1066	46419	46422	agta	56365	56368	agta														zf-CCHC/INT_copia/rve/RVT_2/RT_copia/RNaseH_copia	Copia/Angela	510574
539387	548800	9414	SpoScf_00146	539387	539740	354	548348	548800	453	539383	539386	aata	548801	548804	aata						539745	539755	+	chr1.trna126-MetCAT (37026714-37026712) Met(CAT) 72 bp Sc: 68.81	tatcacgagcc	4	0	1	zf-CCHC/INT_copia/rve/RVT_2/RT_copia/RNaseH_copia	Copia/Angela	1665938
42843	50378	7536	SpoScf_01759	42843	43066	224	50192	50378	187	42837	42842	agaaaa	50379	50384	agaaaa														zf-CCHC/INT_copia/rve	Copia/Angela	1222382
34007	41820	7814	SpoScf_01746	34007	34256	250	41605	41820	216	34003	34006	aaag	41821	41824	aaag						41591	41602	-	chr2.trna153-TyrGTA (27877530-27877528) Tyr(GTA) 84 bp Sc: 30.79	ctttgaagttga	2	3	1	zf-CCHC/INT_copia	Copia/Angela	2521689
120811	123861	3051	SpoScf_01746	120811	121134	324	123517	123861	345	120807	120810	atgt	123862	123865	atgt														RNaseH_copia	Copia/Angela	1727831
5415	15455	10041	SpoScf_01782	5415	6439	1025	14478	15455	978	5410	5414	gatat	15456	15460	gatat														zf-CCHC/rve/INT_copia/RT_copia/RVT_2/RNaseH_copia	Copia/Angela	645707
9214	18988	9775	SpoScf_01805	9214	10027	814	18169	18988	820	9209	9213	gcgac	18989	18993	gcgac														INT_copia/rve/RVT_2/RT_copia/RNaseH_copia	Copia/Angela	1371684
48901	65145	16245	SpoScf_01774	48901	50213	1313	63801	65145	1345	48897	48900	taaa	65146	65149	taaa														zf-CCHC/rve/INT_copia/RT_copia/RVT_2/RNaseH_copia	Copia/Angela	1100277
244434	251972	7539	SpoScf_00147	244434	245162	729	251267	251972	706	244430	244433	tttt	251973	251976	tttt														zf-CCHC/INT_copia/rve/RT_copia/RVT_2/RNaseH_copia	Copia/Angela	763377
453394	463776	10383	SpoScf_00147	453394	454422	1029	462698	463776	1079	453390	453393	agta	463777	463780	agta														zf-CCHC/INT_copia/rve/RVT_2/RT_copia/RNaseH_copia	Copia/Angela	504160
51709	62043	10335	SpoScf_01803	51709	53105	1397	60640	62043	1404	51704	51708	gatat	62044	62048	gatat						53110	53120	+	chr1.trna126-MetCAT (37026714-37026712) Met(CAT) 72 bp Sc: 68.81	tatcacgagcc	4	0	1	zf-CCHC/INT_copia/rve/RVT_2/RT_copia/RNaseH_copia	Copia/Angela	750275
68488	77362	8875	SpoScf_01677	68488	68939	452	76943	77362	420	68483	68487	agcaa	77363	77367	agcaa														RNaseH_copia	Copia/Angela	865732
243642	256668	13027	SpoScf_00297	243642	244762	1121	255508	256668	1161	243638	243641	ggag	256669	256672	ggag														zf-CCHC/rve/INT_copia/RT_copia/RVT_2/RNaseH_copia	Copia/Angela	567807
8171	19586	11416	SpoScf_01858	8171	9307	1137	18460	19586	1127	8166	8170	ccaac	19587	19591	ccaac														zf-CCHC/rve/INT_copia/RT_copia/RVT_2/RNaseH_copia	Copia/Angela	719929
79373	89062	9690	SpoScf_01859	79373	79963	591	88528	89062	535	79369	79372	gggc	89063	89066	gggc														zf-CCHC/rve/INT_copia/RT_copia/RVT_2/RNaseH_copia	Copia/Angela	459224
96068	104551	8484	SpoScf_01873	96068	96369	302	104254	104551	298	96064	96067	ggca	104552	104555	ggca														INT_copia/rve/RVT_2/RT_copia/RNaseH_copia	Copia/Angela	257271
31136	41007	9872	SpoScf_00288	31136	31415	280	40811	41007	197	31132	31135	gtgc	41008	41011	gtgc														zf-CCHC/rve/INT_copia	Copia/Angela	982592
91812	101120	9309	SpoScf_01919	91812	92422	611	100521	101120	600	91806	91811	gctgcg	101121	101126	gctgcg						100509	100520	-	chr1.trna96-ThrTGT (49738343-49738341) Thr(TGT) 72 bp Sc: 79.83	gtggtatcacga	0	1	1	INT_copia/rve/RT_copia/RVT_2/RNaseH_copia	Copia/Angela	896959
90315	99154	8840	SpoScf_01827	90315	90775	461	98669	99154	486	90311	90314	acgc	99155	99158	acgc														INT_copia/rve/RVT_2/RT_copia/RNaseH_copia	Copia/Angela	1875358
23728	34320	10593	SpoScf_01844	23728	28700	4973	29331	34320	4990	23724	23727	ccgc	34321	34324	ccgc														zf-CCHC/rve/INT_copia/RT_copia/RVT_2/RNaseH_copia	Copia/Angela	293724
30137	40260	10124	SpoScf_01733	30137	31534	1398	38864	40260	1397	30132	30136	tccgg	40261	40265	tccgg						31539	31549	+	chr1.trna126-MetCAT (37026714-37026712) Met(CAT) 72 bp Sc: 68.81	tatcacgagcc	4	0	1	zf-CCHC/INT_copia/rve/RVT_2/RT_copia/RNaseH_copia	Copia/Angela	668581
58392	68334	9943	SpoScf_01842	58392	59351	960	67402	68334	933	58388	58391	gaaa	68335	68338	gaaa						59356	59366	+	chr1.trna126-MetCAT (37026714-37026712) Met(CAT) 72 bp Sc: 68.81	tatcacgagcc	4	0	1	zf-CCHC/INT_copia/rve/RVT_2/RT_copia/RNaseH_copia	Copia/Angela	894225
64016	73770	9755	SpoScf_01935	64016	64548	533	73292	73770	479	64011	64015	ggatt	73771	73775	ggatt														zf-CCHC/rve/INT_copia/RT_copia/RVT_2/RNaseH_copia	Copia/Angela	438743
91832	102090	10259	SpoScf_01935	91832	92339	508	101550	102090	541	91828	91831	tgtt	102091	102094	tgtt														INT_copia/rve/RVT_2/RT_copia/RNaseH_copia	Copia/Angela	645938
43054	53508	10455	SpoScf_01924	43054	44458	1405	52104	53508	1405	43049	43053	aatgt	53509	53513	aatgt						44463	44473	+	chr1.trna126-MetCAT (37026714-37026712) Met(CAT) 72 bp Sc: 68.81	tatcacgagcc	4	0	1	zf-CCHC/INT_copia/rve/RVT_2/RT_copia/RNaseH_copia	Copia/Angela	330633
49337	59845	10509	SpoScf_01871	49337	50754	1418	58428	59845	1418	49332	49336	ttatc	59846	59850	ttatc						50759	50769	+	chr1.trna126-MetCAT (37026714-37026712) Met(CAT) 72 bp Sc: 68.81	tatcacgagcc	4	0	1	zf-CCHC/INT_copia/rve/RVT_2/RT_copia/RNaseH_copia	Copia/Angela	382672
81420	92855	11436	SpoScf_01871	81420	82791	1372	91483	92855	1373	81415	81419	ggagc	92856	92860	ggagc														rve/INT_copia/RT_copia/RVT_2/RNaseH_copia	Copia/Angela	935744
5615	14674	9060	SpoScf_01888	5615	5837	223	14463	14674	212	5611	5614	agta	14675	14678	agta														zf-CCHC/rve/INT_copia/RT_copia/RVT_2/RNaseH_copia	Copia/Angela	312702
91688	102168	10481	SpoScf_01915	91688	93080	1393	100772	102168	1397	91683	91687	atatg	102169	102173	atatg														zf-CCHC/INT_copia/rve/RVT_2/RT_copia/RNaseH_copia	Copia/Angela	417471
17390	27114	9725	SpoScf_01957	17390	18191	802	26383	27114	732	17386	17389	gccc	27115	27118	gccc														zf-CCHC/INT_copia/rve/RVT_2/RT_copia/RNaseH_copia	Copia/Angela	1174997
92878	102554	9677	SpoScf_01939	92878	93562	685	101848	102554	707	92874	92877	gcgc	102555	102558	gcgc														zf-CCHC/INT_copia/rve/RVT_2/RT_copia/RNaseH_copia	Copia/Angela	1080019
15795	25061	9267	SpoScf_01943	15795	15989	195	24898	25061	164	15790	15794	aatag	25062	25066	aatag														zf-CCHC/rve/INT_copia/RT_copia/RVT_2/RNaseH_copia	Copia/Angela	1424617
31108	40353	9246	SpoScf_01936	31108	31895	788	39532	40353	822	31104	31107	aaag	40354	40357	aaag														zf-CCHC/INT_copia/rve/RT_copia/RVT_2/RNaseH_copia	Copia/Angela	657033
56012	71446	15435	SpoScf_01969	56012	56378	367	71141	71446	306	56008	56011	tggt	71447	71450	tggt														INT_copia/rve/RT_copia/RVT_2	Copia/Angela	3115251
21522	31346	9825	SpoScf_01961	21522	22260	739	30585	31346	762	21518	21521	gcca	31347	31350	gcca						30576	30587	-	chr6.trna156-ArgCCT (31572219-31572217) Arg(CCT) 73 bp Sc: 41.70	ccagcaggctgc	3	0	1	zf-CCHC/rve/INT_copia/RT_copia/RVT_2/RNaseH_copia	Copia/Angela	556767
445520	455700	10181	Super_scaffold_45	445520	445847	328	455395	455700	306	445516	445519	aaca	455701	455704	aaca														zf-CCHC/rve/INT_copia/RT_copia/RVT_2/RNaseH_copia	Copia/Angela	1539283
1464564	1471078	6515	Super_scaffold_45	1464564	1465515	952	1470119	1471078	960	1464560	1464563	caag	1471079	1471082	caag														zf-CCHC/INT_copia/rve/RNaseH_copia/RT_copia/RVT_2	Copia/Angela	1379407
1511765	1521346	9582	Super_scaffold_45	1511765	1512099	335	1520995	1521346	352	1511761	1511764	tatg	1521347	1521350	tatg														zf-CCHC/rve/INT_copia/RT_copia/RVT_2/RNaseH_copia	Copia/Angela	2616996
2412923	2423116	10194	Super_scaffold_45	2412923	2413970	1048	2422069	2423116	1048	2412918	2412922	cgttc	2423117	2423121	cgttc														zf-CCHC/INT_copia/rve/RVT_2/RT_copia/RNaseH_copia	Copia/Angela	745003
2481771	2486481	4711	Super_scaffold_45	2481771	2481993	223	2486219	2486481	263	2481767	2481770	ttga	2486482	2486485	ttga														zf-CCHC/INT_copia/rve/RVT_2/RT_copia	Copia/Angela	4933099
148747	163604	14858	SpoScf_00409	148747	148911	165	163444	163604	161	148742	148746	caagc	163605	163609	caagc														zf-CCHC/INT_copia/rve	Copia/Angela	0
258589	273964	15376	SpoScf_00409	258589	258866	278	273689	273964	276	258585	258588	ttta	273965	273968	ttta	273678	273688	aggagggagaa	+	1									zf-CCHC/rve/RVT_2/RNaseH_copia	Copia/Angela	402043
79458	99350	19893	SpoScf_01984	79458	80732	1275	98050	99350	1301	79452	79457	tccaaa	99351	99356	tccaaa														rve/RT_copia/RVT_2/RNaseH_copia/zf-CCHC/INT_copia	Copia/Angela	1382751
70821	86682	15862	SpoScf_01981	70821	71864	1044	85648	86682	1035	70816	70820	catac	86683	86687	catac														zf-CCHC/INT_copia/rve/RVT_2/RT_copia/RNaseH_copia	Copia/Angela	482847
10413	25158	14746	SpoScf_01852	10413	10713	301	24923	25158	236	10407	10412	tgattt	25159	25164	tgattt	24899	24909	aagtagaaaaa	+	14									RNaseH_copia/rve/INT_copia/RVT_2/RT_copia	Copia/Angela	2545987
39722	50617	10896	SpoScf_01998	39722	41097	1376	49243	50617	1375	39717	39721	caaac	50618	50622	caaac						41102	41112	+	chr1.trna126-MetCAT (37026714-37026712) Met(CAT) 72 bp Sc: 68.81	tatcacgagcc	4	0	1	RVT_2/RT_copia/RNaseH_copia	Copia/Angela	881383
37767	49184	11418	SpoScf_01988	37767	38796	1030	48155	49184	1030	37762	37766	tacct	49185	49189	tacct														zf-CCHC/INT_copia/rve/RVT_2/RT_copia/RNaseH_copia	Copia/Angela	528404
76401	90189	13789	SpoScf_02027	76401	76804	404	89677	90189	513	76397	76400	attg	90190	90193	attg														zf-CCHC/INT_copia/rve/RVT_2/RT_copia/RNaseH_copia	Copia/Angela	2151790
44884	55310	10427	SpoScf_02043	44884	46264	1381	53929	55310	1382	44879	44883	tactg	55311	55315	tactg						46269	46279	+	chr1.trna126-MetCAT (37026714-37026712) Met(CAT) 72 bp Sc: 68.81	tatcacgagcc	4	0	1	zf-CCHC/INT_copia/rve/RVT_2/RT_copia/RNaseH_copia	Copia/Angela	393007
17750	35996	18247	SpoScf_02050	17750	18399	650	35345	35996	652	17745	17749	acagc	35997	36001	acagc														zf-CCHC/INT_copia/rve/RT_copia/RVT_2/RNaseH_copia	Copia/Angela	1083843
37465	49736	12272	SpoScf_00438	37465	37671	207	49501	49736	236	37460	37464	gatta	49737	49741	gatta														zf-CCHC/rve/INT_copia/RVT_2/RNaseH_copia	Copia/Angela	2043562
4198	13629	9432	SpoScf_02029	4198	4712	515	13145	13629	485	4194	4197	cgca	13630	13633	cgca														zf-CCHC/rve/INT_copia/RT_copia/RVT_2/RNaseH_copia	Copia/Angela	3508584
25254	35982	10729	SpoScf_00419	25254	26298	1045	34930	35982	1053	25249	25253	aatat	35983	35987	aatat						26303	26313	+	chr1.trna126-MetCAT (37026714-37026712) Met(CAT) 72 bp Sc: 68.81	tatcatgagcc	4	0	1	zf-CCHC/INT_copia/rve/RVT_2/RT_copia/RNaseH_copia	Copia/Angela	854172
59333	75594	16262	SpoScf_00419	59333	59589	257	75378	75594	217	59329	59332	gaaa	75595	75598	gaaa						75369	75379	-	chr5.trna6-ProTGG (3820163-3820165) Pro(TGG) 72 bp Sc: 40.08	catcggacgag	2	5	1	zf-CCHC/rve/INT_copia/RT_copia/RVT_2/RNaseH_copia	Copia/Angela	1930008
205781	216244	10464	SpoScf_00419	205781	207181	1401	214854	216244	1391	205776	205780	gaaga	216245	216249	gaaga														zf-CCHC/rve/INT_copia/RT_copia/RVT_2/RNaseH_copia	Copia/Angela	192958
56219	65548	9330	SpoScf_02065	56219	56362	144	65371	65548	178	56214	56218	cttgt	65549	65553	cttgt						56367	56377	+	chr1.trna126-MetCAT (37026714-37026712) Met(CAT) 72 bp Sc: 68.81	tatcacgagcc	4	0	1	INT_copia/rve/RVT_2/RT_copia/RNaseH_copia	Copia/Angela	2501036
25258	34738	9481	SpoScf_02049	25258	26302	1045	33694	34738	1045	25253	25257	aatct	34739	34743	aatct														zf-CCHC/INT_copia/rve/RT_copia/RVT_2/RNaseH_copia	Copia/Angela	936941
23669	40384	16716	SpoScf_02076	23669	23820	152	40219	40384	166	23665	23668	aatt	40385	40388	aatt						23817	23829	+	chr5.trna17-ProTGG (3838292-3838294) Pro(TGG) 71 bp Sc: 53.95	ggcattctaaaat	4	2	1	INT_copia/rve/RVT_2/RT_copia/RNaseH_copia	Copia/Angela	1181210
48116	57365	9250	SpoScf_02058	48116	48782	667	56690	57365	676	48112	48115	tgta	57366	57369	tgta														INT_copia/rve/RVT_2/RT_copia/RNaseH_copia	Copia/Angela	2857421
61397	71610	10214	SpoScf_00437	61397	62919	1523	70063	71610	1548	61393	61396	aaag	71611	71614	aaag														RNaseH_copia	Copia/Angela	1911391
213223	222507	9285	SpoScf_00437	213223	214249	1027	221496	222507	1012	213218	213222	ggggg	222508	222512	ggggg														zf-CCHC/INT_copia/rve/RT_copia/RVT_2/RNaseH_copia	Copia/Angela	953369
5401	16219	10819	SpoScf_02108	5401	5657	257	16012	16219	208	5397	5400	caag	16220	16223	caag														INT_copia/rve/RVT_2/RT_copia/RNaseH_copia	Copia/Angela	289189
147923	158957	11035	SpoScf_00406	147923	149353	1431	157509	158957	1449	147918	147922	cattg	158958	158962	cattg						149358	149368	+	chr1.trna126-MetCAT (37026714-37026712) Met(CAT) 72 bp Sc: 68.81	tatcacgagcc	4	0	1	INT_copia/rve/RVT_2/RT_copia/RNaseH_copia	Copia/Angela	1001023
217894	231346	13453	SpoScf_00406	217894	219291	1398	229927	231346	1420	217890	217893	tgta	231347	231350	tgta														rve/INT_copia/RT_copia/RVT_2	Copia/Angela	2436863
306543	312568	6026	SpoScf_00406	306543	306742	200	312354	312568	215	306539	306542	agta	312569	312572	agta														RVT_2/RT_copia/RNaseH_copia	Copia/Angela	339433
408068	417259	9192	SpoScf_00406	408068	408538	471	416784	417259	476	408064	408067	gtat	417260	417263	gtat														zf-CCHC/INT_copia/rve/RVT_2/RT_copia	Copia/Angela	824226
7359	17872	10514	SpoScf_02023	7359	8776	1418	16455	17872	1418	7354	7358	cagga	17873	17877	cagga														zf-CCHC/rve/INT_copia/RT_copia/RVT_2/RNaseH_copia	Copia/Angela	465955
53448	64905	11458	SpoScf_02080	53448	53672	225	64678	64905	228	53444	53447	agta	64906	64909	agta	64679	64694	gggagacagaaggaaa	+	16									zf-CCHC/INT_copia/rve/RVT_2/RT_copia/RNaseH_copia	Copia/Angela	2782795
81646	91177	9532	SpoScf_02107	81646	82408	763	90442	91177	736	81642	81645	agta	91178	91181	agta														rve/INT_copia/RT_copia/RVT_2/RNaseH_copia	Copia/Angela	2230217
38339	55512	17174	SpoScf_02109	38339	38439	101	55387	55512	126	38335	38338	ggca	55513	55516	ggca						55374	55384	-	chr2.trna81-ValTAC (54682455-54682457) Val(TAC) 73 bp Sc: 79.99	agcctctaatt	2	0	1	zf-CCHC/rve/INT_copia/RT_copia/RVT_2/RNaseH_copia	Copia/Angela	2375120
15112	24394	9283	SpoScf_02115	15112	15438	327	24104	24394	291	15108	15111	tttt	24395	24398	tttt														zf-CCHC/rve/INT_copia/RT_copia/RVT_2/RNaseH_copia	Copia/Angela	1078776
63199	81023	17825	SpoScf_00432	63199	63431	233	80800	81023	224	63195	63198	tcta	81024	81027	tcta														INT_copia/rve/RVT_2/RT_copia/RNaseH_copia	Copia/Angela	1403684
93225	100323	7099	SpoScf_00432	93225	93489	265	100044	100323	280	93221	93224	tatg	100324	100327	tatg	100031	100040	aaaggtaaga	+	4	93494	93504	+	chr1.trna126-MetCAT (37026714-37026712) Met(CAT) 72 bp Sc: 68.81	tatcacgagcc	4	0	1	zf-CCHC/INT_copia/rve	Copia/Angela	2827910
174510	192583	18074	SpoScf_00432	174510	175788	1279	191308	192583	1276	174505	174509	cagcg	192584	192588	cagcg														rve/INT_copia/RT_copia/RVT_2/RNaseH_copia	Copia/Angela	1261101
68476	78321	9846	SpoScf_02025	68476	69249	774	77622	78321	700	68472	68475	tcgc	78322	78325	tcgc														zf-CCHC/INT_copia/rve/RVT_2/RT_copia/RNaseH_copia	Copia/Angela	451176
22330	28049	5720	SpoScf_02130	22330	23390	1061	27018	28049	1032	22326	22329	aatt	28050	28053	aatt						27005	27017	-	SpoScf_07920.trna1-LeuCAA (3257-3255) Leu(CAA) 81 bp Sc: 29.72	agaaatgaatact	0	2	1	RVT_2/RNaseH_copia	Copia/Angela	659796
55111	64137	9027	SpoScf_02130	55111	55752	642	63487	64137	651	55107	55110	ttgg	64138	64141	ttgg														zf-CCHC/INT_copia/rve/RVT_2/RT_copia/RNaseH_copia	Copia/Angela	1454439
31432	41228	9797	SpoScf_02121	31432	31845	414	40876	41228	353	31428	31431	aata	41229	41232	aata														zf-CCHC/rve/INT_copia/RT_copia/RVT_2/RNaseH_copia	Copia/Angela	1729998
46009	56438	10430	SpoScf_02155	46009	47389	1381	55058	56438	1381	46004	46008	caagg	56439	56443	caagg						47394	47404	+	chr1.trna126-MetCAT (37026714-37026712) Met(CAT) 72 bp Sc: 68.81	tatcacgagcc	4	0	1	zf-CCHC/INT_copia/rve/RVT_2/RT_copia/RNaseH_copia	Copia/Angela	421134
40414	44439	4026	SpoScf_02096	40414	41426	1013	43450	44439	990	40410	40413	attg	44440	44443	attg														RVT_2/RNaseH_copia	Copia/Angela	1104223
82100	94159	12060	SpoScf_02047	82100	82355	256	93920	94159	240	82096	82099	acta	94160	94163	acta														zf-CCHC/INT_copia/rve/RVT_2/RT_copia/RNaseH_copia	Copia/Angela	3706702
334034	342698	8665	Super_scaffold_50	334034	334320	287	342370	342698	329	334030	334033	ttgg	342699	342702	ttgg														INT_copia/rve/RT_copia/RVT_2/RNaseH_copia	Copia/Angela	832856
376019	386059	10041	Super_scaffold_50	376019	377417	1399	384664	386059	1396	376015	376018	tgca	386060	386063	tgca						377413	377423	+	chr1.trna126-MetCAT (37026714-37026712) Met(CAT) 72 bp Sc: 68.81	tatcacgagcc	5	0	1	zf-CCHC/INT_copia/rve/RVT_2/RT_copia/RNaseH_copia	Copia/Angela	894803
745724	754858	9135	Super_scaffold_50	745724	746193	470	754408	754858	451	745719	745723	taaaa	754859	754863	taaaa														RVT_2/RT_copia/RNaseH_copia	Copia/Angela	1588999
797975	807486	9512	Super_scaffold_50	797975	798660	686	806778	807486	709	797971	797974	cgaa	807487	807490	cgaa						806762	806772	-	chr2.trna3-ArgCCT (301985-301987) Arg(CCT) 73 bp Sc: 49.59	ccacacgcaca	5	0	1	rve/INT_copia/RT_copia/RVT_2/RNaseH_copia	Copia/Angela	659909
1012690	1022226	9537	Super_scaffold_50	1012690	1013206	517	1021777	1022226	450	1012686	1012689	cgca	1022227	1022230	cgca														zf-CCHC/INT_copia/rve/RVT_2/RT_copia/RNaseH_copia	Copia/Angela	756705
47819	58047	10229	SpoScf_02126	47819	49198	1380	56669	58047	1379	47814	47818	ggtta	58048	58052	ggtta						49194	49204	+	chr1.trna126-MetCAT (37026714-37026712) Met(CAT) 72 bp Sc: 68.81	tatcacgagcc	5	0	1	zf-CCHC/INT_copia/rve/RVT_2/RT_copia/RNaseH_copia	Copia/Angela	673709
23530	32557	9028	SpoScf_00479	23530	24022	493	32126	32557	432	23526	23529	acga	32558	32561	acga														RT_copia/RVT_2/RNaseH_copia	Copia/Angela	875353
156146	165680	9535	SpoScf_00479	156146	156849	704	164954	165680	727	156142	156145	aaca	165681	165684	aaca														zf-CCHC/INT_copia/rve/RVT_2/RT_copia/RNaseH_copia	Copia/Angela	1189707
298730	308206	9477	SpoScf_00479	298730	299737	1008	307200	308206	1007	298725	298729	ggttc	308207	308211	ggttc						299742	299752	+	chr1.trna126-MetCAT (37026714-37026712) Met(CAT) 72 bp Sc: 68.81	tatcatgagcc	4	0	1	zf-CCHC/INT_copia/rve/RVT_2/RT_copia/RNaseH_copia	Copia/Angela	891224
368230	378987	10758	SpoScf_00479	368230	368891	662	378330	378987	658	368226	368229	tatg	378988	378991	tatg														zf-CCHC/INT_copia/rve/RT_copia/RVT_2/RNaseH_copia	Copia/Angela	708557
28801	34097	5297	SpoScf_02125	28801	29585	785	33397	34097	701	28796	28800	attat	34098	34102	attat														rve/INT_copia/RT_copia/RVT_2/RNaseH_copia	Copia/Angela	1930870
55502	65366	9865	SpoScf_02057	55502	56226	725	64579	65366	788	55497	55501	caaac	65367	65371	caaac														zf-CCHC/rve/INT_copia/RT_copia/RVT_2/RNaseH_copia	Copia/Angela	493803
352012	367554	15543	SpoScf_00523	352012	352510	499	367025	367554	530	352008	352011	aaat	367555	367558	aaat														zf-CCHC/INT_copia/rve/RVT_2/RT_copia/RNaseH_copia	Copia/Angela	1282518
90945	106455	15511	SpoScf_00500	90945	91246	302	106183	106455	273	90941	90944	agta	106456	106459	agta														zf-CCHC/rve/INT_copia/RT_copia/RVT_2/RNaseH_copia	Copia/Angela	777047
199581	219453	19873	SpoScf_00500	199581	199745	165	219313	219453	141	199576	199580	aaata	219454	219458	aaata														INT_copia/RT_copia/RVT_2/RNaseH_copia	Copia/Angela	1374954
9335	29270	19936	SpoScf_02129	9335	9546	212	29083	29270	188	9331	9334	agta	29271	29274	agta														zf-CCHC/INT_copia/rve/RVT_2/RT_copia/RNaseH_copia	Copia/Angela	1851785
61626	71588	9963	SpoScf_02129	61626	62395	770	70795	71588	794	61622	61625	ggcc	71589	71592	ggcc														rve/INT_copia/RT_copia/RVT_2/RNaseH_copia	Copia/Angela	1274394
26463	47537	21075	SpoScf_02180	26463	27973	1511	46022	47537	1516	26458	26462	atacc	47538	47542	atacc														zf-CCHC/rve/INT_copia/RT_copia/RVT_2/RNaseH_copia	Copia/Angela	615878
10229	21777	11549	SpoScf_02146	10229	10452	224	21534	21777	244	10225	10228	gcaa	21778	21781	gcaa														zf-CCHC/rve/INT_copia/RT_copia/RVT_2/RNaseH_copia	Copia/Angela	753026
2363	9374	7012	SpoScf_02176	2363	2565	203	9227	9374	148	2359	2362	attc	9375	9378	attc						9214	9224	-	chr5.trna104-IleAAT (50381663-50381665) Ile(AAT) 72 bp Sc: 24.10	atagccgaact	2	3	1	INT_copia/rve	Copia/Angela	3045588
57685	67940	10256	SpoScf_02158	57685	59075	1391	66559	67940	1382	57680	57684	tatag	67941	67945	tatag														INT_copia/rve/RVT_2/RT_copia/RNaseH_copia	Copia/Angela	959013
44958	54604	9647	SpoScf_02117	44958	45577	620	54028	54604	577	44953	44957	ttaat	54605	54609	ttaat														zf-CCHC/INT_copia/rve/RVT_2/RT_copia/RNaseH_copia	Copia/Angela	2261955
6979	16411	9433	SpoScf_02139	6979	7386	408	15956	16411	456	6975	6978	tggt	16412	16415	tggt														zf-CCHC/rve/INT_copia/RT_copia/RVT_2/RNaseH_copia	Copia/Angela	597885
286174	292328	6155	SpoScf_00499	286174	287017	844	291461	292328	868	286170	286173	catg	292329	292332	catg														zf-CCHC/INT_copia/rve	Copia/Angela	902794
62355	70752	8398	SpoScf_02170	62355	62566	212	70538	70752	215	62351	62354	agta	70753	70756	agta														zf-CCHC/INT_copia/rve/RVT_2/RT_copia/RNaseH_copia	Copia/Angela	1314380
71286	86114	14829	SpoScf_02161	71286	71430	145	85905	86114	210	71282	71285	caaa	86115	86118	caaa						71435	71445	+	chr1.trna126-MetCAT (37026714-37026712) Met(CAT) 72 bp Sc: 68.81	tatcatgagcc	4	0	1	zf-CCHC/INT_copia/rve/RVT_2/RT_copia/RNaseH_copia	Copia/Angela	745738
42753	53020	10268	SpoScf_02219	42753	44135	1383	51630	53020	1391	42748	42752	tgaat	53021	53025	tgaat						44140	44150	+	chr1.trna126-MetCAT (37026714-37026712) Met(CAT) 72 bp Sc: 68.81	tatcacgagcc	4	0	1	zf-CCHC/INT_copia/rve/RVT_2/RT_copia/RNaseH_copia	Copia/Angela	1047176
30608	38523	7916	SpoScf_02168	30608	30967	360	38109	38523	415	30603	30607	tataa	38524	38528	tataa	38096	38105	aagggaagaa	+	4									INT_copia/rve/RVT_2/RT_copia/RNaseH_copia	Copia/Angela	940190
36698	47196	10499	SpoScf_02099	36698	38113	1416	45786	47196	1411	36693	36697	gtaag	47197	47201	gtaag														zf-CCHC/rve/INT_copia/RT_copia/RVT_2/RNaseH_copia	Copia/Angela	327235
32694	40546	7853	SpoScf_02157	32694	32857	164	40371	40546	176	32689	32693	ttaat	40547	40551	ttaat														zf-CCHC/INT_copia/rve/RVT_2/RT_copia/RNaseH_copia	Copia/Angela	2289084
109055	118264	9210	SpoScf_00529	109055	109277	223	118017	118264	248	109051	109054	agta	118265	118268	agta						118010	118021	-	chr6.trna156-ArgCCT (31572219-31572217) Arg(CCT) 73 bp Sc: 41.70	tttcagtgggag	5	0	1	zf-CCHC/rve/INT_copia/RT_copia/RVT_2/RNaseH_copia	Copia/Angela	135787
40747	42354	1608	SpoScf_02204	40747	41050	304	42061	42354	294	40743	40746	aaag	42355	42358	aaag	42069	42081	gaaagaagaggaa	+	20									zf-CCHC/INT_copia/rve	Copia/Angela	1173550
17023	25047	8025	SpoScf_02215	17023	17563	541	24500	25047	548	17019	17022	ggcc	25048	25051	ggcc	24476	24486	gggagaaaaaa	+	14									INT_copia	Copia/Angela	1815143
28945	38114	9170	SpoScf_02215	28945	29165	221	37884	38114	231	28941	28944	acag	38115	38118	acag														rve/INT_copia/RT_copia/RVT_2/RNaseH_copia	Copia/Angela	774250
4323	25538	21216	SpoScf_02169	4323	5718	1396	24139	25538	1400	4318	4322	tactt	25539	25543	tactt														RT_copia/RVT_2/RNaseH_copia	Copia/Angela	1238586
7285	18482	11198	SpoScf_02165	7285	7496	212	18269	18482	214	7281	7284	agta	18483	18486	agta														zf-CCHC/INT_copia/rve/RVT_2/RT_copia/RNaseH_copia	Copia/Angela	1995308
32700	45931	13232	SpoScf_00572	32700	32914	215	45720	45931	212	32696	32699	agta	45932	45935	agta														rve/INT_copia/RT_copia/RVT_2/RNaseH_copia	Copia/Angela	2531032
47287	56269	8983	SpoScf_02222	47287	48253	967	55336	56269	934	47283	47286	tgtt	56270	56273	tgtt														zf-CCHC/INT_copia/rve/RVT_2/RT_copia	Copia/Angela	888691
27910	37747	9838	SpoScf_02196	27910	28753	844	36994	37747	754	27906	27909	gcca	37748	37751	gcca														INT_copia/rve/RVT_2/RT_copia/RNaseH_copia	Copia/Angela	1355153
64051	69344	5294	SpoScf_02196	64051	64373	323	69014	69344	331	64047	64050	ttga	69345	69348	ttga	68989	68999	aagcagaaaaa	+	15									RVT_2/RT_copia/RNaseH_copia/Retrotrans_gag	Copia/Angela	1659254
59868	70121	10254	SpoScf_02221	59868	60589	722	69333	70121	789	59864	59867	agcg	70122	70125	agcg														zf-CCHC/rve/INT_copia/RT_copia/RVT_2/RNaseH_copia	Copia/Angela	543883
55540	65853	10314	Super_scaffold_51	55540	56900	1361	64493	65853	1361	55535	55539	tttcc	65854	65858	tttcc														zf-CCHC/rve/INT_copia/RT_copia/RVT_2/RNaseH_copia	Copia/Angela	1038898
472118	481393	9276	Super_scaffold_51	472118	472400	283	481166	481393	228	472114	472117	tagt	481394	481397	tagt														zf-CCHC/rve/INT_copia/RT_copia/RVT_2/RNaseH_copia	Copia/Angela	968073
645225	656994	11770	Super_scaffold_51	645225	646657	1433	655652	656994	1343	645220	645224	ataaa	656995	656999	ataaa														rve/INT_copia/RT_copia/RVT_2/RNaseH_copia	Copia/Angela	1013332
696750	701660	4911	Super_scaffold_51	696750	697751	1002	700608	701660	1053	696745	696749	agatt	701661	701665	agatt														RNaseH_copia/INT_copia/rve/RVT_2/RT_copia	Copia/Angela	3001741
865809	875102	9294	Super_scaffold_51	865809	866818	1010	874093	875102	1010	865804	865808	aaatt	875103	875107	aaatt														zf-CCHC/INT_copia/rve/RT_copia/RVT_2/RNaseH_copia	Copia/Angela	812551
303736	316313	12578	SpoScf_00585	303736	304133	398	315913	316313	401	303732	303735	caag	316314	316317	caag						304134	304144	+	chr5.trna121-HisGTG (57929296-57929294) His(GTG) 89 bp Sc: 25.79	agattgggatt	0	5	0	zf-CCHC/INT_copia/rve/RVT_2/RT_copia/RNaseH_copia	Copia/Angela	2122268
9596	23619	14024	SpoScf_02173	9596	9824	229	23379	23619	241	9592	9595	ttaa	23620	23623	ttaa						9828	9839	+	chr1.trna150-ProAGG (27479297-27479295) Pro(AGG) 73 bp Sc: 64.22	cattctgtgagt	3	4	1	INT_copia/rve/RVT_2/RT_copia/RNaseH_copia	Copia/Angela	1990752
2435	23039	20605	SpoScf_02224	2435	3672	1238	21831	23039	1209	2430	2434	agcag	23040	23044	agcag	21818	21830	gagaggggggggg	+	1									INT_copia/rve/RVT_2/RT_copia/RNaseH_copia	Copia/Angela	565491
209792	220644	10853	SpoScf_00571	209792	210921	1130	219484	220644	1161	209788	209791	tatg	220645	220648	tatg														zf-CCHC/INT_copia/rve/RVT_2/RT_copia/RNaseH_copia	Copia/Angela	1083014
272345	289445	17101	SpoScf_00571	272345	272643	299	289144	289445	302	272341	272344	tttg	289446	289449	tttg														rve/INT_copia/RT_copia/RVT_2/RNaseH_copia/zf-CCHC	Copia/Angela	1299085
322770	332495	9726	SpoScf_00571	322770	323493	724	331754	332495	742	322765	322769	aggca	332496	332500	aggca														zf-CCHC/INT_copia/rve/RVT_2/RT_copia/RNaseH_copia	Copia/Angela	1063217
34280	44805	10526	SpoScf_00574	34280	35375	1096	43734	44805	1072	34276	34279	ttga	44806	44809	ttga														zf-CCHC/rve/INT_copia/RT_copia/RVT_2/RNaseH_copia	Copia/Angela	1446023
317315	327368	10054	SpoScf_00574	317315	318362	1048	326312	327368	1057	317310	317314	tttgt	327369	327373	tttgt						326297	326307	-	chr5.trna9-ProTGG (3833965-3833967) Pro(TGG) 72 bp Sc: 61.83	cctgatgtatt	4	4	1	zf-CCHC/INT_copia/rve/RT_copia/RVT_2/RNaseH_copia	Copia/Angela	1346681
68483	78173	9691	SpoScf_02207	68483	69251	769	77405	78173	769	68479	68482	cgca	78174	78177	cgca														zf-CCHC/INT_copia/rve/RVT_2/RT_copia/RNaseH_copia	Copia/Angela	2362491
47722	58517	10796	SpoScf_02294	47722	48791	1070	57474	58517	1044	47717	47721	taata	58518	58522	taata														zf-CCHC/INT_copia/rve/RVT_2/RT_copia/RNaseH_copia	Copia/Angela	1517167
31411	45833	14423	SpoScf_02247	31411	32788	1378	44448	45833	1386	31406	31410	attgg	45834	45838	attgg														zf-CCHC/rve/INT_copia/RT_copia/RVT_2/RNaseH_copia	Copia/Angela	1019016
60742	65050	4309	SpoScf_00521	60742	61737	996	64051	65050	1000	60738	60741	ttta	65051	65054	ttta														RT_copia/RVT_2/RNaseH_copia	Copia/Angela	584109
106363	112112	5750	SpoScf_00521	106363	106469	107	111982	112112	131	106359	106362	agta	112113	112116	agta														RT_copia/RVT_2	Copia/Angela	0
4688	22457	17770	SpoScf_02277	4688	6064	1377	21065	22457	1393	4683	4687	ctttt	22458	22462	ctttt														zf-CCHC/rve/INT_copia/RT_copia/RVT_2/RNaseH_copia	Copia/Angela	871307
22084	31831	9748	SpoScf_02257	22084	22836	753	31062	31831	770	22080	22083	aggc	31832	31835	aggc														zf-CCHC/rve/INT_copia/RT_copia/RVT_2/RNaseH_copia	Copia/Angela	1167418
5880	15731	9852	SpoScf_00596	5880	6588	709	14954	15731	778	5876	5879	agca	15732	15735	agca						14942	14953	-	SpoScf_01812.trna2-ArgTCT (56874-56876) Arg(TCT) 73 bp Sc: 39.05	caaacagccacg	0	1	1	zf-CCHC/rve/INT_copia/RT_copia/RVT_2/RNaseH_copia	Copia/Angela	398770
75121	87326	12206	SpoScf_00596	75121	75457	337	86990	87326	337	75116	75120	ccctt	87327	87331	ccctt														zf-CCHC/rve/INT_copia/RT_copia/RVT_2/RNaseH_copia	Copia/Angela	114725
68130	77594	9465	SpoScf_02229	68130	69176	1047	76539	77594	1056	68125	68129	aaggg	77595	77599	aaggg						76524	76534	-	chr5.trna9-ProTGG (3833965-3833967) Pro(TGG) 72 bp Sc: 61.83	ccttatgtatt	4	4	1	zf-CCHC/INT_copia/rve/RT_copia/RVT_2/RNaseH_copia	Copia/Angela	1537888
321830	331629	9800	SpoScf_00610	321830	322555	726	330920	331629	710	321826	321829	caac	331630	331633	caac														zf-CCHC/rve/INT_copia/RT_copia/RVT_2/RNaseH_copia	Copia/Angela	860989
17986	27032	9047	SpoScf_02255	17986	18252	267	26714	27032	319	17982	17985	ttat	27033	27036	ttat														rve/INT_copia/RT_copia/RVT_2/RNaseH_copia	Copia/Angela	737658
34550	41385	6836	SpoScf_02255	34550	35239	690	40722	41385	664	34546	34549	actt	41386	41389	actt														rve/INT_copia/RT_copia/RVT_2/RNaseH_copia	Copia/Angela	2382858
11197	23449	12253	SpoScf_00576	11197	11949	753	22721	23449	729	11192	11196	cacat	23450	23454	cacat														zf-CCHC/INT_copia/rve/RVT_2/RT_copia/RNaseH_copia	Copia/Angela	1093958
237676	247145	9470	SpoScf_00576	237676	238114	439	246746	247145	400	237672	237675	tgat	247146	247149	tgat						238110	238120	+	chr1.trna126-MetCAT (37026714-37026712) Met(CAT) 72 bp Sc: 68.81	tatcacgagcc	5	0	1	zf-CCHC/INT_copia/rve/RVT_2/RT_copia/RNaseH_copia	Copia/Angela	437228
60358	75565	15208	SpoScf_02297	60358	60557	200	75405	75565	161	60354	60357	tact	75566	75569	tact														zf-CCHC/INT_copia/rve/RT_copia/RVT_2/RNaseH_copia	Copia/Angela	2217759
15902	25720	9819	SpoScf_02248	15902	17280	1379	24325	25720	1396	15897	15901	gaacg	25721	25725	gaacg														rve/INT_copia/RT_copia/RVT_2/RNaseH_copia	Copia/Angela	983521
26036	36459	10424	SpoScf_02248	26036	27432	1397	35055	36459	1405	26031	26035	ggaaa	36460	36464	ggaaa						27437	27447	+	chr1.trna126-MetCAT (37026714-37026712) Met(CAT) 72 bp Sc: 68.81	tatcacgagcc	4	0	1	INT_copia/rve/RVT_2/RT_copia/RNaseH_copia	Copia/Angela	553763
20834	31304	10471	SpoScf_02341	20834	22209	1376	29929	31304	1376	20829	20833	tttaa	31305	31309	tttaa														zf-CCHC/rve/INT_copia/RT_copia/RVT_2/RNaseH_copia	Copia/Angela	451402
204217	222292	18076	SpoScf_00630	204217	207006	2790	219515	222292	2778	204213	204216	agat	222293	222296	agat						219499	219509	-	SpoScf_00499.trna2-ValGAC (389720-389718) Val(GAC) 72 bp Sc: 50.92	aaagtgacaag	5	5	1	RT_copia/RVT_2/zf-CCHC/rve/INT_copia	Copia/Angela	1010325
308160	318564	10405	SpoScf_00630	308160	309554	1395	317170	318564	1395	308155	308159	cttta	318565	318569	cttta														zf-CCHC/rve/INT_copia/RT_copia/RVT_2/RNaseH_copia	Copia/Angela	416996
16680	25165	8486	SpoScf_02334	16680	16791	112	25035	25165	131	16676	16679	atgc	25166	25169	atgc														zf-CCHC/INT_copia/rve/RT_copia/RVT_2/RNaseH_copia	Copia/Angela	598066
637	19370	18734	SpoScf_02309	637	744	108	19222	19370	149	632	636	caaca	19371	19375	caaca														zf-CCHC/INT_copia/rve/RVT_2/RT_copia/RNaseH_copia	Copia/Angela	2630336
18614	27854	9241	SpoScf_02342	18614	18825	212	27640	27854	215	18610	18613	agta	27855	27858	agta														zf-CCHC/INT_copia/rve/RVT_2/RT_copia/RNaseH_copia	Copia/Angela	160759
25614	46531	20918	SpoScf_02362	25614	27064	1451	45082	46531	1450	25609	25613	gcgag	46532	46536	gcgag														INT_copia/rve/RVT_2/RT_copia	Copia/Angela	1977621
141425	155687	14263	Super_scaffold_58	141425	142961	1537	154169	155687	1519	141421	141424	gcta	155688	155691	gcta														RVT_2/RT_copia/RNaseH_copia/INT_copia/rve	Copia/Angela	2997616
1021083	1030501	9419	Super_scaffold_58	1021083	1022098	1016	1029494	1030501	1008	1021078	1021082	tgaac	1030502	1030506	tgaac														zf-CCHC/INT_copia/rve/RT_copia/RVT_2/RNaseH_copia	Copia/Angela	1199413
1231950	1240008	8059	Super_scaffold_58	1231950	1232440	491	1239504	1240008	505	1231946	1231949	aagg	1240009	1240012	aagg						1239494	1239504	-	chr5.trna9-ProTGG (3833965-3833967) Pro(TGG) 72 bp Sc: 61.83	aacatgcaaca	1	4	1	zf-CCHC/INT_copia/rve/RT_copia/RVT_2/RNaseH_copia	Copia/Angela	1409840
1339890	1344092	4203	Super_scaffold_58	1339890	1340375	486	1343558	1344092	535	1339886	1339889	aggt	1344093	1344096	aggt	1343559	1343571	gaaaggaaagaaa	+	13									rve/INT_copia/RNaseH_copia	Copia/Angela	1705972
1816410	1825858	9449	Super_scaffold_58	1816410	1817418	1009	1824850	1825858	1009	1816405	1816409	taatt	1825859	1825863	taatt														zf-CCHC/rve/INT_copia/RT_copia/RVT_2/RNaseH_copia	Copia/Angela	1128654
2029948	2033727	3780	Super_scaffold_58	2029948	2030808	861	2032901	2033727	827	2029944	2029947	aatg	2033728	2033731	aatg														RNaseH_copia	Copia/Angela	2399890
2035557	2046610	11054	Super_scaffold_58	2035557	2036124	568	2046079	2046610	532	2035551	2035556	ggctgc	2046611	2046616	ggctgc														zf-CCHC/rve/INT_copia/RT_copia/RVT_2/RNaseH_copia	Copia/Angela	826558
2109247	2114029	4783	Super_scaffold_58	2109247	2109869	623	2113405	2114029	625	2109241	2109246	gggcct	2114030	2114035	gggcct														RT_copia/RVT_2/RNaseH_copia	Copia/Angela	3082584
2275200	2292782	17583	Super_scaffold_58	2275200	2276889	1690	2291143	2292782	1640	2275196	2275199	agaa	2292783	2292786	agaa														RVT_2/RT_copia/INT_copia/rve	Copia/Angela	3096805
31893	42415	10523	SpoScf_02304	31893	33326	1434	40982	42415	1434	31888	31892	ctggg	42416	42420	ctggg														zf-CCHC/rve/INT_copia/RT_copia/RVT_2/RNaseH_copia	Copia/Angela	652643
10297	27530	17234	SpoScf_02349	10297	11889	1593	25934	27530	1597	10293	10296	attt	27531	27534	attt														rve/INT_copia/RT_copia/RVT_2	Copia/Angela	854965
54461	74650	20190	SpoScf_02317	54461	55132	672	73997	74650	654	54457	54460	taat	74651	74654	taat														zf-CCHC/rve/INT_copia/RT_copia/RVT_2/RNaseH_copia	Copia/Angela	859652
46582	55642	9061	SpoScf_02300	46582	46858	277	55315	55642	328	46577	46581	gtggg	55643	55647	gtggg														rve/INT_copia/RT_copia/RVT_2/RNaseH_copia	Copia/Angela	594672
1354	10598	9245	SpoScf_02356	1354	1533	180	10408	10598	191	1350	1353	ttat	10599	10602	ttat														zf-CCHC/rve/INT_copia/RT_copia/RVT_2/RNaseH_copia	Copia/Angela	1241753
48860	68583	19724	SpoScf_02320	48860	49867	1008	67576	68583	1008	48855	48859	ctttt	68584	68588	ctttt														zf-CCHC/RT_copia/RVT_2/INT_copia/rve/RNaseH_copia	Copia/Angela	934555
92383	100554	8172	SpoScf_00668	92383	92869	487	100160	100554	395	92377	92382	aagcaa	100555	100560	aagcaa														zf-CCHC/INT_copia/rve/RVT_2/RT_copia/RNaseH_copia	Copia/Angela	158768
32637	42914	10278	SpoScf_02301	32637	33999	1363	41501	42914	1414	32633	32636	catc	42915	42918	catc														zf-CCHC/rve/INT_copia/RT_copia/RVT_2/RNaseH_copia	Copia/Angela	800985
2608	12971	10364	SpoScf_02366	2608	4961	2354	10613	12971	2359	2603	2607	accca	12972	12976	accca														zf-CCHC/INT_copia/rve/RVT_2/RT_copia/RNaseH_copia	Copia/Angela	1562097
45261	55386	10126	SpoScf_02374	45261	45978	718	54634	55386	753	45257	45260	cgct	55387	55390	cgct						54617	54628	-	chr6.trna156-ArgCCT (31572219-31572217) Arg(CCT) 73 bp Sc: 41.70	aacaatggcctt	5	0	1	rve/INT_copia	Copia/Angela	1205797
35888	46379	10492	SpoScf_02429	35888	37306	1419	44941	46379	1439	35883	35887	tagca	46380	46384	tagca														zf-CCHC/INT_copia/rve/RVT_2/RT_copia/RNaseH_copia	Copia/Angela	675901
49112	62325	13214	SpoScf_02267	49112	51497	2386	59907	62325	2419	49108	49111	atct	62326	62329	atct														RVT_2/RT_copia	Copia/Angela	223899
17069	25688	8620	SpoScf_02307	17069	17998	930	24705	25688	984	17064	17068	tatgt	25689	25693	tatgt														zf-CCHC/INT_copia/rve	Copia/Angela	433803
69313	80017	10705	SpoScf_00642	69313	70757	1445	78574	80017	1444	69308	69312	tctac	80018	80022	tctac														zf-CCHC/rve/INT_copia/RT_copia/RVT_2/RNaseH_copia	Copia/Angela	483523
324255	333017	8763	SpoScf_00642	324255	324469	215	332885	333017	133	324251	324254	agta	333018	333021	agta														rve/INT_copia/RT_copia/RVT_2/RNaseH_copia	Copia/Angela	361999
5407	13159	7753	SpoScf_02359	5407	5615	209	13003	13159	157	5403	5406	aaaa	13160	13163	aaaa														INT_copia/rve/RVT_2/RT_copia/RNaseH_copia	Copia/Angela	1132090
10873	21300	10428	SpoScf_02399	10873	12267	1395	19906	21300	1395	10868	10872	cactt	21301	21305	cactt														zf-CCHC/rve/INT_copia/RT_copia/RVT_2/RNaseH_copia	Copia/Angela	305133
97454	107892	10439	SpoScf_00702	97454	98836	1383	106510	107892	1383	97449	97453	attgg	107893	107897	attgg						98841	98851	+	chr1.trna126-MetCAT (37026714-37026712) Met(CAT) 72 bp Sc: 68.81	tatcacgagcc	4	0	1	zf-CCHC/INT_copia/rve/RVT_2/RT_copia/RNaseH_copia	Copia/Angela	534023
182342	191433	9092	SpoScf_00686	182342	182548	207	191252	191433	182	182338	182341	tatt	191434	191437	tatt														zf-CCHC/rve/INT_copia/RT_copia/RVT_2/RNaseH_copia	Copia/Angela	2901554
12368	33643	21276	SpoScf_02368	12368	13840	1473	32170	33643	1474	12363	12367	ctaag	33644	33648	ctaag						13845	13860	+	chr1.trna92-ArgACG (49943786-49943784) Arg(ACG) 73 bp Sc: 70.96	cgactccactggggat	4	0	0	zf-CCHC/INT_copia/rve/RVT_2/RT_copia/RNaseH_copia	Copia/Angela	1173387
45078	54542	9465	SpoScf_02368	45078	46132	1055	53497	54542	1046	45073	45077	ctaag	54543	54547	ctaag														zf-CCHC/INT_copia/rve/RVT_2/RT_copia/RNaseH_copia	Copia/Angela	1040657
132714	142384	9671	SpoScf_00712	132714	133475	762	141638	142384	747	132710	132713	ggcc	142385	142388	ggcc														INT_copia/rve/RVT_2/RT_copia/RNaseH_copia	Copia/Angela	401895
149833	166765	16933	SpoScf_00712	149833	150821	989	165784	166765	982	149828	149832	ttaaa	166766	166770	ttaaa														zf-CCHC/rve/INT_copia/RT_copia/RVT_2/RNaseH_copia	Copia/Angela	2503174
277509	294863	17355	SpoScf_00712	277509	278344	836	294080	294863	784	277504	277508	agggc	294864	294868	agggc														zf-CCHC/RVT_2	Copia/Angela	2051831
39348	49263	9916	SpoScf_02350	39348	40174	827	48458	49263	806	39344	39347	tggg	49264	49267	tggg														zf-CCHC/rve/INT_copia/RT_copia/RVT_2/RNaseH_copia	Copia/Angela	1527429
54638	63604	8967	SpoScf_02414	54638	55374	737	62767	63604	838	54634	54637	caat	63605	63608	caat														zf-CCHC/INT_copia/rve/RT_copia/RVT_2/RNaseH_copia	Copia/Angela	746144
5861	20248	14388	SpoScf_02473	5861	6506	646	19603	20248	646	5856	5860	ttaag	20249	20253	ttaag														INT_copia/RNaseH_copia	Copia/Angela	786319
43693	62274	18582	SpoScf_02382	43693	44671	979	61303	62274	972	43688	43692	agtca	62275	62279	agtca														zf-CCHC/RT_copia/RVT_2/RNaseH_copia	Copia/Angela	956449
799	15004	14206	SpoScf_00747	799	1777	979	14065	15004	940	794	798	aatat	15005	15009	aatat														zf-CCHC/rve/INT_copia/RT_copia/RVT_2/RNaseH_copia	Copia/Angela	796983
72868	83562	10695	SpoScf_00747	72868	74263	1396	82158	83562	1405	72863	72867	taggg	83563	83567	taggg														zf-CCHC/rve/INT_copia/RVT_2/RT_copia/RNaseH_copia	Copia/Angela	778858
87387	96668	9282	SpoScf_00747	87387	88784	1398	95269	96668	1400	87382	87386	ggctc	96669	96673	ggctc														rve/INT_copia/RT_copia/RVT_2/RNaseH_copia	Copia/Angela	1066488
101310	111410	10101	SpoScf_00747	101310	102694	1385	110019	111410	1392	101305	101309	gttca	111411	111415	gttca						102699	102709	+	chr1.trna126-MetCAT (37026714-37026712) Met(CAT) 72 bp Sc: 68.81	tatcacgagcc	4	0	1	zf-CCHC/RVT_2/RT_copia/RNaseH_copia	Copia/Angela	813251
234918	241911	6994	SpoScf_00747	234918	236311	1394	240506	241911	1406	234913	234917	gacac	241912	241916	gacac														INT_copia/rve/RVT_2/RT_copia/RNaseH_copia	Copia/Angela	610345
36832	51117	14286	SpoScf_02381	36832	37808	977	50129	51117	989	36827	36831	ttaaa	51118	51122	ttaaa														zf-CCHC/rve/INT_copia/RT_copia/RVT_2/RNaseH_copia	Copia/Angela	1111394
10718	21017	10300	SpoScf_02397	10718	12103	1386	19635	21017	1383	10713	10717	ttctc	21018	21022	ttctc						12108	12118	+	chr1.trna126-MetCAT (37026714-37026712) Met(CAT) 72 bp Sc: 68.81	tatcacgagcc	4	0	1	zf-CCHC/INT_copia/rve/RVT_2/RT_copia/RNaseH_copia	Copia/Angela	532725
36135	43629	7495	SpoScf_02397	36135	36375	241	43427	43629	203	36131	36134	tcta	43630	43633	tcta														rve/INT_copia/RT_copia/RVT_2/RNaseH_copia	Copia/Angela	322534
38141	47797	9657	SpoScf_02386	38141	38855	715	47012	47797	786	38136	38140	gcaag	47798	47802	gcaag														zf-CCHC/rve/INT_copia/RT_copia/RVT_2/RNaseH_copia	Copia/Angela	1153881
54384	68759	14376	SpoScf_02411	54384	54869	486	68283	68759	477	54380	54383	atct	68760	68763	atct														rve/INT_copia/RVT_2/RT_copia/RNaseH_copia	Copia/Angela	1215286
192502	203010	10509	SpoScf_00739	192502	193927	1426	201584	203010	1427	192497	192501	ggtca	203011	203015	ggtca														zf-CCHC/rve/INT_copia/RT_copia/RVT_2/RNaseH_copia	Copia/Angela	350992
15695	24903	9209	SpoScf_02289	15695	16342	648	24257	24903	647	15690	15694	gttgc	24904	24908	gttgc														RNaseH_copia	Copia/Angela	969521
30813	46749	15937	SpoScf_02289	30813	31275	463	46338	46749	412	30808	30812	agaga	46750	46754	agaga														zf-CCHC/INT_copia/rve/RVT_2/RT_copia/RNaseH_copia	Copia/Angela	504015
35764	44300	8537	SpoScf_02427	35764	36004	241	44098	44300	203	35760	35763	tcta	44301	44304	tcta														zf-CCHC/rve/INT_copia/RT_copia/RVT_2/RNaseH_copia	Copia/Angela	160759
108342	119522	11181	Super_scaffold_60	108342	109738	1397	118123	119522	1400	108337	108341	attcg	119523	119527	attcg						109743	109753	+	chr1.trna126-MetCAT (37026714-37026712) Met(CAT) 72 bp Sc: 68.81	tatcacgagcc	4	0	1	INT_copia/rve/RVT_2/RT_copia/RNaseH_copia	Copia/Angela	1614906
131840	150348	18509	Super_scaffold_60	131840	132409	570	149818	150348	531	131836	131839	aagc	150349	150352	aagc														zf-CCHC/INT_copia/rve/RVT_2/RT_copia/RNaseH_copia	Copia/Angela	1604992
625907	635588	9682	Super_scaffold_60	625907	627082	1176	634510	635588	1079	625903	625906	ttaa	635589	635592	ttaa						627087	627097	+	chr1.trna126-MetCAT (37026714-37026712) Met(CAT) 72 bp Sc: 68.81	tatcacgagcc	4	0	1	INT_copia/rve/RVT_2/RT_copia/RNaseH_copia	Copia/Angela	695917
1775426	1781961	6536	Super_scaffold_60	1775426	1775925	500	1781415	1781961	547	1775422	1775425	aagg	1781962	1781965	aagg														RT_copia/RVT_2/RNaseH_copia	Copia/Angela	1131817
1859674	1868358	8685	Super_scaffold_60	1859674	1859873	200	1868144	1868358	215	1859670	1859673	agta	1868359	1868362	agta														INT_copia/rve/RVT_2/RT_copia/RNaseH_copia	Copia/Angela	340376
2334114	2342927	8814	Super_scaffold_60	2334114	2334468	355	2342581	2342927	347	2334110	2334113	tagc	2342928	2342931	tagc														zf-CCHC/INT_copia/rve/RT_copia/RVT_2/RNaseH_copia	Copia/Angela	1990435
165252	174550	9299	SpoScf_00753	165252	165670	419	174073	174550	478	165248	165251	gcaa	174551	174554	gcaa														zf-CCHC/INT_copia/rve/RVT_2/RT_copia/RNaseH_copia	Copia/Angela	1320838
175339	192577	17239	SpoScf_00753	175339	175749	411	192151	192577	427	175335	175338	gcaa	192578	192581	gcaa														rve/INT_copia/RT_copia/RVT_2	Copia/Angela	2965896
2336	11801	9466	SpoScf_02458	2336	2538	203	11557	11801	245	2332	2335	tcta	11802	11805	tcta														zf-CCHC/INT_copia/rve/RVT_2/RT_copia/RNaseH_copia	Copia/Angela	158278
43899	48815	4917	SpoScf_02445	43899	44479	581	48251	48815	565	43895	43898	tcgg	48816	48819	tcgg														rve/INT_copia/RVT_2/RT_copia/RNaseH_copia	Copia/Angela	1316144
161328	175702	14375	SpoScf_00728	161328	162198	871	174777	175702	926	161323	161327	gatat	175703	175707	gatat						162203	162213	+	chr1.trna126-MetCAT (37026714-37026712) Met(CAT) 72 bp Sc: 68.81	tatcatgagcc	4	0	1	zf-CCHC/INT_copia/rve/RVT_2/RT_copia/RNaseH_copia	Copia/Angela	1018501
48359	50959	2601	SpoScf_02479	48359	48643	285	50658	50959	302	48353	48358	tactag	50960	50965	tactag														RNaseH_copia/zf-CCHC/RT_copia/RVT_2	Copia/Angela	1718602
17655	27116	9462	SpoScf_00693	17655	18010	356	26801	27116	316	17651	17654	aata	27117	27120	aata						18015	18025	+	chr1.trna126-MetCAT (37026714-37026712) Met(CAT) 72 bp Sc: 68.81	tatcacgagcc	4	0	1	zf-CCHC/INT_copia/rve/RVT_2/RT_copia/RNaseH_copia	Copia/Angela	2034630
178592	196069	17478	SpoScf_00693	178592	180091	1500	194565	196069	1505	178588	178591	tata	196070	196073	tata														RVT_2	Copia/Angela	1768499
43198	51088	7891	SpoScf_02424	43198	43397	200	50887	51088	202	43194	43197	aaac	51089	51092	aaac														zf-CCHC/rve/INT_copia	Copia/Angela	1985700
272736	282404	9669	SpoScf_00807	272736	272872	137	282269	282404	136	272732	272735	atct	282405	282408	atct	272861	272870	attatgttgc	-	11									zf-CCHC/rve/INT_copia/RT_copia/RVT_2/RNaseH_copia	Copia/Angela	571953
35276	42784	7509	SpoScf_02477	35276	35490	215	42619	42784	166	35272	35275	agta	42785	42788	agta														rve/INT_copia/RT_copia/RVT_2/RNaseH_copia	Copia/Angela	362855
217159	230571	13413	SpoScf_00790	217159	217643	485	230103	230571	469	217154	217158	taccc	230572	230576	taccc						217648	217658	+	chr1.trna89-LeuTAA (50048698-50048700) Leu(TAA) 83 bp Sc: 72.48	ctggctctggg	4	2	1	INT_copia/rve/RVT_2/RT_copia	Copia/Angela	399484
26028	36772	10745	SpoScf_02463	26028	26803	776	35960	36772	813	26024	26027	tctg	36773	36776	tctg														INT_copia/rve/RVT_2/RT_copia/RNaseH_copia	Copia/Angela	2995690
2680	11679	9000	SpoScf_02338	2680	3218	539	11177	11679	503	2676	2679	taga	11680	11683	taga														INT_copia/rve/RT_copia/RVT_2/RNaseH_copia	Copia/Angela	1383149
241819	258321	16503	SpoScf_00851	241819	243487	1669	256566	258321	1756	241815	241818	ggta	258322	258325	ggta														RVT_2/RT_copia/RNaseH_copia	Copia/Angela	1003445
46739	56180	9442	SpoScf_02545	46739	47241	503	55642	56180	539	46735	46738	taga	56181	56184	taga														rve/INT_copia/RT_copia/RVT_2/RNaseH_copia	Copia/Angela	1541243
24347	39096	14750	SpoScf_02441	24347	24549	203	38856	39096	241	24343	24346	tcta	39097	39100	tcta														zf-CCHC/INT_copia/rve/RVT_2/RT_copia/RNaseH_copia	Copia/Angela	160759
50785	60865	10081	SpoScf_02525	50785	50920	136	60738	60865	128	50781	50784	agtg	60866	60869	agtg														rve/INT_copia/RT_copia/RVT_2/RNaseH_copia	Copia/Angela	2071623
28371	36760	8390	SpoScf_02535	28371	28564	194	36547	36760	214	28364	28370	cgtaagc	36761	36767	cgtaagc														INT_copia/rve/RT_copia/RVT_2/RNaseH_copia	Copia/Angela	1110413
38837	44870	6034	SpoScf_02550	38837	40064	1228	43610	44870	1261	38833	38836	tcta	44871	44874	tcta														INT_copia/rve/RVT_2/RT_copia/RNaseH_copia	Copia/Angela	647183
13040	22401	9362	SpoScf_00835	13040	14010	971	21380	22401	1022	13035	13039	gattc	22402	22406	gattc														zf-CCHC/INT_copia/rve/RT_copia/RVT_2/RNaseH_copia	Copia/Angela	881273
56183	65305	9123	SpoScf_02167	56183	56399	217	65111	65305	195	56178	56182	aatag	65306	65310	aatag														zf-CCHC/INT_copia/rve/RVT_2/RT_copia/RNaseH_copia	Copia/Angela	169435
36178	47509	11332	Super_scaffold_61	36178	38208	2031	45494	47509	2016	36174	36177	atca	47510	47513	atca														RVT_2/RT_copia/RNaseH_copia/zf-CCHC/INT_copia/rve	Copia/Angela	2748453
213739	223204	9466	Super_scaffold_61	213739	214747	1009	222196	223204	1009	213734	213738	atcct	223205	223209	atcct														zf-CCHC/INT_copia/rve/RT_copia/RVT_2/RNaseH_copia	Copia/Angela	734635
529534	532067	2534	Super_scaffold_61	529534	530011	478	531556	532067	512	529530	529533	tatg	532068	532071	tatg														INT_copia/rve	Copia/Angela	738095
949679	960186	10508	Super_scaffold_61	949679	951096	1418	958769	960186	1418	949674	949678	ctaac	960187	960191	ctaac						951101	951111	+	chr1.trna126-MetCAT (37026714-37026712) Met(CAT) 72 bp Sc: 68.81	tatcacgagcc	4	0	1	zf-CCHC/INT_copia/rve/RVT_2/RT_copia/RNaseH_copia	Copia/Angela	273032
1210783	1223544	12762	Super_scaffold_61	1210783	1212173	1391	1222153	1223544	1392	1210778	1210782	gttac	1223545	1223549	gttac														rve/INT_copia/RT_copia/RVT_2/RNaseH_copia	Copia/Angela	985004
1564219	1574705	10487	Super_scaffold_61	1564219	1564398	180	1574526	1574705	180	1564212	1564218	gaaacga	1574706	1574712	gaaacga														rve/INT_copia/RT_copia/RVT_2/RNaseH_copia	Copia/Angela	4666928
69744	71790	2047	SpoScf_00886	69744	70212	469	71300	71790	491	69739	69743	catgg	71791	71795	catgg														rve/INT_copia/RT_copia/RVT_2	Copia/Angela	2025460
6609	24148	17540	SpoScf_02509	6609	7395	787	23395	24148	754	6605	6608	gcag	24149	24152	gcag														zf-CCHC/rve/INT_copia/RT_copia/RVT_2/RNaseH_copia	Copia/Angela	985025
12486	13946	1461	SpoScf_02559	12486	12727	242	13714	13946	233	12482	12485	ttct	13947	13950	ttct														RT_copia/RVT_2/RNaseH_copia	Copia/Angela	1321867
105523	114132	8610	SpoScf_00836	105523	106087	565	113588	114132	545	105519	105522	tttt	114133	114136	tttt														zf-CCHC/rve/INT_copia/RT_copia/RVT_2/RNaseH_copia	Copia/Angela	2187721
136	19052	18917	SpoScf_02592	136	350	215	18872	19052	181	132	135	agta	19053	19056	agta														zf-CCHC/INT_copia/rve/RT_copia/RVT_2/RNaseH_copia	Copia/Angela	3053757
17474	26459	8986	SpoScf_02548	17474	17609	136	26357	26459	103	17470	17473	agta	26460	26463	agta														rve/INT_copia/RT_copia/RVT_2/RNaseH_copia	Copia/Angela	1167448
158503	170340	11838	SpoScf_00868	158503	159911	1409	168942	170340	1399	158498	158502	cttta	170341	170345	cttta						159907	159917	+	chr1.trna126-MetCAT (37026714-37026712) Met(CAT) 72 bp Sc: 68.81	tatcacgagcc	5	0	1	zf-CCHC/INT_copia/rve/RVT_2/RT_copia/RNaseH_copia	Copia/Angela	524866
9600	12918	3319	SpoScf_02594	9600	10037	438	12542	12918	377	9595	9599	attaa	12919	12923	attaa														RVT_2/RT_copia/RNaseH_copia	Copia/Angela	1449050
5978	14922	8945	SpoScf_02564	5978	6676	699	14273	14922	650	5972	5977	aggcca	14923	14928	aggcca														INT_copia/rve/RT_copia/RVT_2/RNaseH_copia	Copia/Angela	949865
20483	30902	10420	SpoScf_02575	20483	21858	1376	29527	30902	1376	20478	20482	aaaac	30903	30907	aaaac														zf-CCHC/rve/INT_copia/RT_copia/RVT_2/RNaseH_copia	Copia/Angela	224492
17250	26791	9542	SpoScf_02379	17250	17666	417	26273	26791	519	17246	17249	cgca	26792	26795	cgca														zf-CCHC/rve/INT_copia/RT_copia/RVT_2/RNaseH_copia	Copia/Angela	1132006
8106	27261	19156	SpoScf_02565	8106	8555	450	26787	27261	475	8102	8105	tatt	27262	27265	tatt														zf-CCHC/INT_copia/rve/RVT_2/RT_copia/RNaseH_copia	Copia/Angela	1330285
85930	101232	15303	SpoScf_00818	85930	86083	154	101079	101232	154	85925	85929	aaatc	101233	101237	aaatc	101091	101106	agggagaaagggggag	+	27									zf-CCHC/INT_copia/rve/RVT_2/RT_copia/RNaseH_copia	Copia/Angela	1027121
147281	156059	8779	SpoScf_00818	147281	147688	408	155720	156059	340	147277	147280	tgtt	156060	156063	tgtt						147693	147703	+	chr1.trna126-MetCAT (37026714-37026712) Met(CAT) 72 bp Sc: 68.81	tatcatgagcc	4	0	1	zf-CCHC/INT_copia/rve/RVT_2/RT_copia/RNaseH_copia	Copia/Angela	1056381
197403	218170	20768	SpoScf_00818	197403	198782	1380	216792	218170	1379	197398	197402	ataga	218171	218175	ataga														zf-CCHC/INT_copia/rve/RVT_2/RT_copia/RNaseH_copia	Copia/Angela	873250
4308	14914	10607	SpoScf_02608	4308	4522	215	14703	14914	212	4304	4307	agta	14915	14918	agta														zf-CCHC/rve/INT_copia/RT_copia/RVT_2/RNaseH_copia	Copia/Angela	813559
32010	41584	9575	SpoScf_02621	32010	32307	298	41266	41584	319	32006	32009	ggca	41585	41588	ggca														rve/INT_copia/RT_copia/RVT_2/RNaseH_copia	Copia/Angela	691251
7064	16192	9129	SpoScf_02629	7064	7365	302	15891	16192	302	7060	7063	aatt	16193	16196	aatt														zf-CCHC/INT_copia/rve/RVT_2/RT_copia/RNaseH_copia	Copia/Angela	2400266
5730	22057	16328	SpoScf_02633	5730	6453	724	21368	22057	690	5726	5729	cttt	22058	22061	cttt														INT_copia/rve/RVT_2/RT_copia/RNaseH_copia	Copia/Angela	810132
98199	106827	8629	SpoScf_00865	98199	98847	649	106176	106827	652	98194	98198	aatga	106828	106832	aatga														zf-CCHC/INT_copia/rve/RVT_2/RT_copia/RNaseH_copia	Copia/Angela	536758
165254	184844	19591	SpoScf_00865	165254	166130	877	184002	184844	843	165249	165253	tttat	184845	184849	tttat						166127	166137	+	chr3.trna37-ArgCCT (7986002-7986004) Arg(CCT) 73 bp Sc: 34.71	ttcatcaacta	4	0	0	zf-CCHC/INT_copia/rve/RVT_2/RT_copia/RNaseH_copia	Copia/Angela	2845373
16186	32219	16034	SpoScf_02616	16186	16861	676	31535	32219	685	16182	16185	aaca	32220	32223	aaca														INT_copia/rve/RVT_2/RT_copia/RNaseH_copia	Copia/Angela	493871
14298	23390	9093	SpoScf_02619	14298	14578	281	23110	23390	281	14294	14297	cgca	23391	23394	cgca						14581	14591	+	SpoScf_01403.trna3-SerTGA (132416-132418) Ser(TGA) 74 bp Sc: 53.17	tagggaaggca	2	0	1	zf-CCHC/INT_copia/rve/RVT_2/RT_copia/RNaseH_copia	Copia/Angela	2260405
10466	20681	10216	SpoScf_00873	10466	11480	1015	19639	20681	1043	10461	10465	tgttg	20682	20686	tgttg														zf-CCHC/INT_copia/rve/RVT_2/RNaseH_copia	Copia/Angela	785229
204012	223053	19042	SpoScf_00873	204012	205638	1627	221500	223053	1554	204006	204011	ggccca	223054	223059	ggccca														zf-CCHC/INT_copia/rve/RVT_2/RT_copia/RNaseH_copia	Copia/Angela	1059526
38334	47830	9497	SpoScf_02634	38334	39343	1010	46821	47830	1010	38329	38333	tcgac	47831	47835	tcgac														zf-CCHC/INT_copia/rve/RT_copia/RVT_2/RNaseH_copia	Copia/Angela	1051667
35301	43878	8578	SpoScf_02654	35301	35478	178	43726	43878	153	35297	35300	actt	43879	43882	actt														zf-CCHC/INT_copia/rve/RVT_2/RT_copia/RNaseH_copia	Copia/Angela	1565481
129056	137557	8502	Super_scaffold_64	129056	129221	166	137415	137557	143	129052	129055	acaa	137558	137561	acaa														INT_copia/rve/RT_copia/RVT_2/RNaseH_copia	Copia/Angela	2962722
513422	522804	9383	Super_scaffold_64	513422	513773	352	522516	522804	289	513418	513421	tatg	522805	522808	tatg	522524	522533	gagagaaaaa	+	17	513778	513788	+	chr1.trna126-MetCAT (37026714-37026712) Met(CAT) 72 bp Sc: 68.81	tatcacgagcc	4	0	1	zf-CCHC/INT_copia/rve/RVT_2/RT_copia/RNaseH_copia	Copia/Angela	1809164
209187	219248	10062	SpoScf_00916	209187	210250	1064	218279	219248	970	209183	209186	aaca	219249	219252	aaca														zf-CCHC/rve/INT_copia/RT_copia/RVT_2/RNaseH_copia	Copia/Angela	400820
33251	41998	8748	SpoScf_02668	33251	33758	508	41443	41998	556	33247	33250	catg	41999	42002	catg														zf-CCHC/INT_copia/rve/RT_copia/RVT_2/RNaseH_copia	Copia/Angela	2556107
16939	23473	6535	SpoScf_02639	16939	17488	550	22936	23473	538	16935	16938	tggc	23474	23477	tggc														RNaseH_copia	Copia/Angela	845766
26493	35814	9322	SpoScf_02639	26493	27490	998	34798	35814	1017	26488	26492	tgctc	35815	35819	tgctc						27495	27505	+	chr1.trna126-MetCAT (37026714-37026712) Met(CAT) 72 bp Sc: 68.81	tatcatgagcc	4	0	1	INT_copia/rve/RVT_2/RT_copia/RNaseH_copia	Copia/Angela	1515080
36643	44923	8281	SpoScf_02657	36643	37336	694	44193	44923	731	36639	36642	ttaa	44924	44927	ttaa														rve/INT_copia/RT_copia/RVT_2/RNaseH_copia	Copia/Angela	1183265
96622	105701	9080	SpoScf_00840	96622	96927	306	105395	105701	307	96618	96621	aaag	105702	105705	aaag						96932	96942	+	chr1.trna126-MetCAT (37026714-37026712) Met(CAT) 72 bp Sc: 68.81	tatcacgagcc	4	0	1	zf-CCHC/INT_copia/rve/RVT_2/RT_copia/RNaseH_copia	Copia/Angela	2255111
125615	140913	15299	SpoScf_00840	125615	125977	363	140461	140913	453	125611	125614	tcct	140914	140917	tcct														rve/INT_copia/RT_copia/RVT_2/RNaseH_copia	Copia/Angela	5543574
265055	275171	10117	SpoScf_00840	265055	266132	1078	274032	275171	1140	265051	265054	taaa	275172	275175	taaa														zf-CCHC/INT_copia/rve/RVT_2/RT_copia/RNaseH_copia	Copia/Angela	475406
2993	12981	9989	SpoScf_02702	2993	3564	572	12447	12981	535	2989	2992	caac	12982	12985	caac														INT_copia/rve/RVT_2/RT_copia/RNaseH_copia	Copia/Angela	530064
61595	82726	21132	SpoScf_00898	61595	63057	1463	81264	82726	1463	61590	61594	cttgt	82727	82731	cttgt						81244	81259	-	chr1.trna92-ArgACG (49943786-49943784) Arg(ACG) 73 bp Sc: 70.96	gcccccactttgactg	4	0	0	zf-CCHC/rve/INT_copia/RT_copia/RVT_2/RNaseH_copia	Copia/Angela	828985
7242	19759	12518	SpoScf_00936	7242	7571	330	19468	19759	292	7237	7241	ttgac	19760	19764	ttgac														RVT_2/RT_copia/RNaseH_copia/INT_copia/rve	Copia/Angela	2061954
96443	106939	10497	SpoScf_00936	96443	97818	1376	105554	106939	1386	96438	96442	aaatc	106940	106944	aaatc														zf-CCHC/INT_copia/rve/RVT_2/RT_copia/RNaseH_copia	Copia/Angela	703441
121135	131394	10260	SpoScf_00936	121135	122520	1386	130003	131394	1392	121130	121134	tagag	131395	131399	tagag														INT_copia/rve/RVT_2/RT_copia/RNaseH_copia	Copia/Angela	901539
60	8798	8739	SpoScf_02741	60	527	468	8360	8798	439	56	59	ctag	8799	8802	ctag														INT_copia/rve/RT_copia/RVT_2/RNaseH_copia/zf-CCHC	Copia/Angela	1677957
7642	28148	20507	SpoScf_02730	7642	8287	646	27534	28148	615	7638	7641	tttc	28149	28152	tttc														zf-CCHC/INT_copia/rve/RT_copia/RVT_2/RNaseH_copia	Copia/Angela	2970581
1750	19503	17754	SpoScf_02695	1750	2540	791	18742	19503	762	1746	1749	taaa	19504	19507	taaa														INT_copia/rve/RNaseH_copia	Copia/Angela	933112
228965	246455	17491	SpoScf_00918	228965	230094	1130	245322	246455	1134	228961	228964	aaat	246456	246459	aaat														rve/INT_copia/RT_copia/RVT_2/RNaseH_copia	Copia/Angela	1428658
1567	5711	4145	SpoScf_02737	1567	1808	242	5510	5711	202	1563	1566	cttg	5712	5715	cttg														INT_copia/rve	Copia/Angela	3476892
101161	119960	18800	SpoScf_00906	101161	101749	589	119331	119960	630	101153	101160	ttaatttt	119961	119968	ttaatttt														zf-CCHC/rve/INT_copia/RT_copia/RVT_2/RNaseH_copia	Copia/Angela	2348194
22375	32194	9820	SpoScf_02648	22375	23145	771	31462	32194	733	22370	22374	gccaa	32195	32199	gccaa														zf-CCHC/INT_copia/rve/RVT_2/RT_copia/RNaseH_copia	Copia/Angela	348945
3821	13894	10074	SpoScf_02678	3821	4131	311	13594	13894	301	3817	3820	tttt	13895	13898	tttt														zf-CCHC/rve/INT_copia/RT_copia/RVT_2/RNaseH_copia	Copia/Angela	0
28351	34472	6122	SpoScf_02684	28351	28461	111	34341	34472	132	28346	28350	tcatg	34473	34477	tcatg														zf-CCHC/INT_copia/rve	Copia/Angela	2820987
979	20595	19617	SpoScf_02673	979	2505	1527	19015	20595	1581	975	978	cact	20596	20599	cact						2506	2516	+	chr6.trna124-AlaAGC (44637359-44637357) Ala(AGC) 72 bp Sc: 38.92	aagtgttaggt	0	2	1	rve/RVT_2/RT_copia/RNaseH_copia	Copia/Angela	1891695
167444	177763	10320	SpoScf_00974	167444	168806	1363	176401	177763	1363	167439	167443	ataac	177764	177768	ataac						168811	168821	+	chr1.trna126-MetCAT (37026714-37026712) Met(CAT) 72 bp Sc: 68.81	tatcacgagcc	4	0	1	zf-CCHC/INT_copia/rve/RVT_2/RT_copia/RNaseH_copia	Copia/Angela	426984
7221	25822	18602	SpoScf_02717	7221	7714	494	25336	25822	487	7217	7220	acaa	25823	25826	acaa														rve/INT_copia	Copia/Angela	2550126
28513	49004	20492	SpoScf_02710	28513	29858	1346	47631	49004	1374	28509	28512	cctt	49005	49008	cctt														rve/INT_copia/RT_copia/RVT_2/RNaseH_copia	Copia/Angela	1262700
13498	22978	9481	SpoScf_02642	13498	14514	1017	21970	22978	1009	13493	13497	caaag	22979	22983	caaag														zf-CCHC/INT_copia/rve/RT_copia/RVT_2/RNaseH_copia	Copia/Angela	1283029
23774	33220	9447	SpoScf_02642	23774	24338	565	32676	33220	545	23770	23773	tttt	33221	33224	tttt														zf-CCHC/rve/INT_copia/RT_copia/RVT_2/RNaseH_copia	Copia/Angela	1679198
103407	114990	11584	SpoScf_00968	103407	104201	795	114194	114990	797	103403	103406	attg	114991	114994	attg														INT_copia/rve/RT_copia/RVT_2	Copia/Angela	850232
34228	42827	8600	SpoScf_02783	34228	34639	412	42380	42827	448	34224	34227	aagg	42828	42831	aagg														zf-CCHC/INT_copia/rve/RT_copia/RVT_2	Copia/Angela	1161564
111407	121340	9934	SpoScf_00926	111407	112185	779	120624	121340	717	111403	111406	cgca	121341	121344	cgca														zf-CCHC/INT_copia/rve/RVT_2/RT_copia/RNaseH_copia	Copia/Angela	599434
204781	224752	19972	SpoScf_00929	204781	205129	349	224366	224752	387	204777	204780	tcca	224753	224756	tcca														RNaseH_copia/zf-CCHC/rve/INT_copia/RVT_2/RT_copia	Copia/Angela	4253458
28041	37581	9541	SpoScf_02605	28041	28515	475	37108	37581	474	28037	28040	ttaa	37582	37585	ttaa						28520	28530	+	chr1.trna126-MetCAT (37026714-37026712) Met(CAT) 72 bp Sc: 68.81	tatcacgagcc	4	0	1	zf-CCHC/INT_copia/rve/RVT_2/RT_copia/RNaseH_copia	Copia/Angela	2797184
42122	57984	15863	SpoScf_02605	42122	42285	164	57821	57984	164	42117	42121	attat	57985	57989	attat	42258	42271	tgtattgtggatgc	-	27									zf-CCHC/rve/INT_copia/RT_copia/RVT_2/RNaseH_copia	Copia/Angela	1952419
1091	11599	10509	SpoScf_02810	1091	1981	891	10698	11599	902	1087	1090	tatt	11600	11603	tatt														zf-CCHC/INT_copia/rve/RT_copia/RVT_2/RNaseH_copia	Copia/Angela	1719281
6304	21350	15047	SpoScf_02817	6304	7038	735	20547	21350	804	6300	6303	ctac	21351	21354	ctac	20563	20574	gaaaagaagaag	+	27									INT_copia/rve/RVT_2/RT_copia/zf-CCHC	Copia/Angela	2290669
43611	54070	10460	SpoScf_00970	43611	44975	1365	52707	54070	1364	43606	43610	cttcc	54071	54075	cttcc														rve/INT_copia/RT_copia/RVT_2/RNaseH_copia	Copia/Angela	1299334
98788	109206	10419	SpoScf_00950	98788	100172	1385	107813	109206	1394	98783	98787	cagtc	109207	109211	cagtc														zf-CCHC/INT_copia/rve/RVT_2/RT_copia/RNaseH_copia	Copia/Angela	641673
4655	17900	13246	SpoScf_02663	4655	4933	279	17609	17900	292	4651	4654	gaat	17901	17904	gaat														zf-CCHC/rve/INT_copia/RT_copia/RVT_2/RNaseH_copia	Copia/Angela	2744976
27076	37590	10515	SpoScf_02782	27076	28493	1418	36173	37590	1418	27071	27075	aaatc	37591	37595	aaatc														zf-CCHC/rve/INT_copia/RT_copia/RVT_2/RNaseH_copia	Copia/Angela	410575
20072	28830	8759	SpoScf_02671	20072	20259	188	28623	28830	208	20068	20071	aata	28831	28834	aata														zf-CCHC/INT_copia/rve/RVT_2/RT_copia/RNaseH_copia	Copia/Angela	1363999
190613	202759	12147	SpoScf_01009	190613	191620	1008	201759	202759	1001	190609	190612	aaaa	202760	202763	aaaa						191616	191626	+	chr1.trna126-MetCAT (37026714-37026712) Met(CAT) 72 bp Sc: 68.81	tatcatgagcc	5	0	1	INT_copia/rve/RVT_2/RT_copia/RNaseH_copia	Copia/Angela	1250502
4780	17629	12850	SpoScf_02763	4780	4911	132	17498	17629	132	4776	4779	taaa	17630	17633	taaa														zf-CCHC/INT_copia/rve/RVT_2/RT_copia/RNaseH_copia	Copia/Angela	3965547
37722	46147	8426	SpoScf_02815	37722	37848	127	45983	46147	165	37717	37721	atgct	46148	46152	atgct														INT_copia/rve/RT_copia/RVT_2/RNaseH_copia	Copia/Angela	2692180
156167	171413	15247	SpoScf_00984	156167	156313	147	171265	171413	149	156162	156166	gtgtc	171414	171418	gtgtc														zf-CCHC/INT_copia/rve/RVT_2/RT_copia/RNaseH_copia	Copia/Angela	791739
15256	31245	15990	SpoScf_02758	15256	15484	229	31055	31245	191	15252	15255	ttaa	31246	31249	ttaa														rve/INT_copia	Copia/Angela	510564
51898	61364	9467	SpoScf_01021	51898	52427	530	60850	61364	515	51894	51897	ctca	61365	61368	ctca														rve/INT_copia/RT_copia/RVT_2/RNaseH_copia	Copia/Angela	2483477
33189	39043	5855	SpoScf_02835	33189	33488	300	38769	39043	275	33184	33188	ataat	39044	39048	ataat	33498	33514	tttgaaagaaaaatcac	-	10									RT_copia/RVT_2/RNaseH_copia	Copia/Angela	3260080
130	17347	17218	SpoScf_02858	130	414	285	17081	17347	267	125	129	aaggt	17348	17352	aaggt														zf-CCHC/INT_copia/rve/RVT_2/RT_copia/RNaseH_copia	Copia/Angela	1676297
905284	921547	16264	Super_scaffold_66	905284	906171	888	920662	921547	886	905280	905283	caag	921548	921551	caag														INT_copia/rve/RVT_2/RT_copia/RNaseH_copia/zf-CCHC	Copia/Angela	2545443
972587	981801	9215	Super_scaffold_66	972587	973200	614	981206	981801	596	972583	972586	caag	981802	981805	caag														RVT_2/RT_copia/RNaseH_copia	Copia/Angela	1024404
1052560	1062934	10375	Super_scaffold_66	1052560	1053984	1425	1061520	1062934	1415	1052556	1052559	cttc	1062935	1062938	cttc														zf-CCHC/INT_copia/rve/RVT_2/RT_copia/RNaseH_copia	Copia/Angela	827165
1547505	1557690	10186	Super_scaffold_66	1547505	1548779	1275	1556414	1557690	1277	1547501	1547504	caag	1557691	1557694	caag						1548784	1548794	+	chr1.trna126-MetCAT (37026714-37026712) Met(CAT) 72 bp Sc: 68.81	tatcacgagcc	4	0	1	zf-CCHC/INT_copia/RVT_2/RT_copia/RNaseH_copia	Copia/Angela	1232245
1630906	1644935	14030	Super_scaffold_66	1630906	1631234	329	1644566	1644935	370	1630902	1630905	acga	1644936	1644939	acga														rve/INT_copia/RT_copia/RVT_2/RNaseH_copia	Copia/Angela	1892739
25576	35458	9883	SpoScf_00981	25576	26376	801	34641	35458	818	25572	25575	gcac	35459	35462	gcac						34626	34637	-	chr6.trna156-ArgCCT (31572219-31572217) Arg(CCT) 73 bp Sc: 41.70	cgcgcgggcgct	3	0	1	zf-CCHC/rve/INT_copia/RT_copia/RVT_2/RNaseH_copia	Copia/Angela	234281
79379	89333	9955	SpoScf_00981	79379	79636	258	89053	89333	281	79375	79378	caaa	89334	89337	caaa						79633	79644	+	chr2.trna55-HisATG (39951117-39951119) His(ATG) 70 bp Sc: 20.68	tacacaagtttt	4	5	1	INT_copia/rve/RVT_2/RT_copia/RNaseH_copia	Copia/Angela	666850
203197	216370	13174	SpoScf_00981	203197	203694	498	215875	216370	496	203192	203196	cttgc	216371	216375	cttgc														zf-CCHC/rve/INT_copia/RT_copia/RVT_2/RNaseH_copia	Copia/Angela	1909059
24858	42103	17246	SpoScf_02906	24858	25510	653	41451	42103	653	24853	24857	cttat	42104	42108	cttat														RVT_2/RT_copia/RNaseH_copia/INT_copia/rve	Copia/Angela	177789
16341	26914	10574	SpoScf_02863	16341	18434	2094	24710	26914	2205	16337	16340	cttg	26915	26918	cttg	24688	24698	ggagagggagg	+	12									zf-CCHC/INT_copia/rve/RVT_2/RT_copia/RNaseH_copia	Copia/Angela	761026
31771	38392	6622	SpoScf_02863	31771	31993	223	38193	38392	200	31767	31770	agta	38393	38396	agta														RT_copia/RVT_2/RNaseH_copia	Copia/Angela	495240
17989	26142	8154	SpoScf_02850	17989	18179	191	25902	26142	241	17985	17988	tcta	26143	26146	tcta														zf-CCHC/INT_copia/rve/RVT_2/RT_copia/RNaseH_copia	Copia/Angela	322363
36347	46855	10509	SpoScf_02756	36347	37764	1418	45437	46855	1419	36342	36346	gtcca	46856	46860	gtcca						37769	37779	+	chr1.trna126-MetCAT (37026714-37026712) Met(CAT) 72 bp Sc: 68.81	tatcacgagcc	4	0	1	zf-CCHC/INT_copia/rve/RVT_2/RT_copia/RNaseH_copia	Copia/Angela	465249
1320	21865	20546	SpoScf_02804	1320	2178	859	21029	21865	837	1315	1319	caaag	21866	21870	caaag														zf-CCHC/INT_copia/RT_copia/RVT_2/RNaseH_copia/rve	Copia/Angela	1421405
341	10312	9972	SpoScf_02902	341	865	525	9769	10312	544	336	340	atgtt	10313	10317	atgtt														rve/INT_copia/RT_copia/RVT_2	Copia/Angela	4379620
1823	16680	14858	SpoScf_02856	1823	2427	605	16082	16680	599	1819	1822	tgtt	16681	16684	tgtt														zf-CCHC/rve/INT_copia/RT_copia/RVT_2/RNaseH_copia	Copia/Angela	643923
8357	22145	13789	SpoScf_02909	8357	8846	490	21683	22145	463	8353	8356	aagg	22146	22149	aagg														INT_copia/rve/RT_copia/RVT_2/RNaseH_copia	Copia/Angela	717847
1500	10851	9352	SpoScf_02874	1500	1903	404	10508	10851	344	1496	1499	gaaa	10852	10855	gaaa														zf-CCHC/INT_copia/rve/RVT_2/RT_copia/RNaseH_copia	Copia/Angela	580044
214227	225188	10962	SpoScf_00858	214227	214511	285	224847	225188	342	214222	214226	gttgt	225189	225193	gttgt														INT_copia/rve/RT_copia/RVT_2	Copia/Angela	2579646
233008	252204	19197	SpoScf_00858	233008	233222	215	251993	252204	212	233004	233007	agta	252205	252208	agta														zf-CCHC/INT_copia/rve/RT_copia/RVT_2/RNaseH_copia	Copia/Angela	2893887
2294	11938	9645	SpoScf_02895	2294	2631	338	11573	11938	366	2290	2293	ctta	11939	11942	ctta														RVT_2/RT_copia/RNaseH_copia	Copia/Angela	2145365
5429	15312	9884	SpoScf_02632	5429	5631	203	15072	15312	241	5425	5428	tcta	15313	15316	tcta														zf-CCHC/INT_copia/rve/RVT_2/RT_copia/RNaseH_copia	Copia/Angela	322363
13446	22846	9401	SpoScf_02841	13446	14034	589	22267	22846	580	13442	13445	gggc	22847	22850	gggc						14039	14049	+	chr1.trna126-MetCAT (37026714-37026712) Met(CAT) 72 bp Sc: 68.81	tatcacgagcc	4	0	1	INT_copia/rve/RVT_2/RT_copia/RNaseH_copia	Copia/Angela	586484
169398	178809	9412	SpoScf_01052	169398	169741	344	178532	178809	278	169394	169397	aaca	178810	178813	aaca														zf-CCHC/INT_copia/rve/RVT_2/RT_copia/RNaseH_copia	Copia/Angela	1746384
14037	24413	10377	SpoScf_02886	14037	15410	1374	23040	24413	1374	14032	14036	atctt	24414	24418	atctt														zf-CCHC/rve/INT_copia/RT_copia/RVT_2/RNaseH_copia	Copia/Angela	338189
20132	34389	14258	SpoScf_02816	20132	20881	750	33684	34389	706	20128	20131	gcaa	34390	34393	gcaa														INT_copia/rve/RVT_2/RT_copia/RNaseH_copia	Copia/Angela	1425449
54192	63597	9406	SpoScf_01057	54192	54469	278	63328	63597	270	54186	54191	acatct	63598	63603	acatct						54474	54484	+	chr1.trna126-MetCAT (37026714-37026712) Met(CAT) 72 bp Sc: 68.81	tatcacgagcc	4	0	1	zf-CCHC/INT_copia/rve/RVT_2/RT_copia/RNaseH_copia	Copia/Angela	1679201
26427	35386	8960	SpoScf_03037	26427	26915	489	34883	35386	504	26423	26426	aagg	35387	35390	aagg						34874	34884	-	chr5.trna9-ProTGG (3833965-3833967) Pro(TGG) 72 bp Sc: 61.83	cagtgcatcgc	2	4	1	zf-CCHC/INT_copia/rve/RT_copia/RVT_2/RNaseH_copia	Copia/Angela	1040166
145244	158862	13619	SpoScf_01029	145244	147730	2487	156423	158862	2440	145240	145243	ggct	158863	158866	ggct														zf-CCHC/INT_copia/rve/RVT_2/RT_copia/RNaseH_copia	Copia/Angela	1236550
3848	10619	6772	SpoScf_02929	3848	4492	645	9988	10619	632	3844	3847	tttt	10620	10623	tttt														RT_copia/RVT_2	Copia/Angela	1018853
12520	22190	9671	SpoScf_02704	12520	13107	588	21579	22190	612	12516	12519	gccg	22191	22194	gccg						13103	13113	+	chr1.trna126-MetCAT (37026714-37026712) Met(CAT) 72 bp Sc: 68.81	tatcacgagcc	5	0	1	INT_copia/rve/RVT_2/RT_copia/RNaseH_copia	Copia/Angela	1504152
39821	49145	9325	SpoScf_02704	39821	40086	266	48882	49145	264	39817	39820	aaag	49146	49149	aaag														zf-CCHC/rve/INT_copia/RT_copia/RVT_2/RNaseH_copia	Copia/Angela	1186362
4994435	5007530	13096	chr3	4994435	4994898	464	5006962	5007530	569	4994431	4994434	atgt	5007531	5007534	atgt														zf-CCHC/rve/INT_copia/RT_copia/RVT_2/RNaseH_copia	Copia/Angela	1676023
5077185	5093512	16328	chr3	5077185	5077546	362	5093171	5093512	342	5077181	5077184	atat	5093513	5093516	atat														rve/INT_copia/RT_copia/RVT_2/RNaseH_copia	Copia/Angela	3838839
5144205	5153964	9760	chr3	5144205	5144828	624	5153340	5153964	625	5144201	5144204	cagg	5153965	5153968	cagg						5144833	5144843	+	chr1.trna126-MetCAT (37026714-37026712) Met(CAT) 72 bp Sc: 68.81	tatcacgagcc	4	0	1	zf-CCHC/INT_copia/rve/RVT_2/RT_copia/RNaseH_copia	Copia/Angela	579441
10142960	10153390	10431	chr3	10142960	10144339	1380	10152012	10153390	1379	10142955	10142959	atggg	10153391	10153395	atggg														zf-CCHC/rve/INT_copia/RT_copia/RVT_2/RNaseH_copia	Copia/Angela	763515
10168081	10189402	21322	chr3	10168081	10169506	1426	10187970	10189402	1433	10168076	10168080	gaatc	10189403	10189407	gaatc														zf-CCHC/rve/INT_copia/RT_copia/RVT_2/RNaseH_copia	Copia/Angela	1657946
12867693	12876247	8555	chr3	12867693	12868331	639	12875602	12876247	646	12867688	12867692	gtaaa	12876248	12876252	gtaaa														zf-CCHC/INT_copia/rve/RT_copia/RVT_2/RNaseH_copia	Copia/Angela	785084
12939573	12950554	10982	chr3	12939573	12940165	593	12949914	12950554	641	12939569	12939572	atta	12950555	12950558	atta														zf-CCHC/INT_copia/rve/RT_copia/RVT_2/RNaseH_copia	Copia/Angela	180642
13009730	13019652	9923	chr3	13009730	13010587	858	13018852	13019652	801	13009726	13009729	gcac	13019653	13019656	gcac														zf-CCHC/INT_copia/rve/RVT_2/RT_copia/RNaseH_copia	Copia/Angela	180082
13256022	13266557	10536	chr3	13256022	13257449	1428	13265130	13266557	1428	13256017	13256021	cgccg	13266558	13266562	cgccg						13257454	13257464	+	chr1.trna126-MetCAT (37026714-37026712) Met(CAT) 72 bp Sc: 68.81	tatcacgagcc	4	0	1	zf-CCHC/INT_copia/rve/RVT_2/RT_copia/RNaseH_copia	Copia/Angela	489990
15815128	15824467	9340	chr3	15815128	15815327	200	15824301	15824467	167	15815124	15815127	agta	15824468	15824471	agta														zf-CCHC/INT_copia/rve/RVT_2/RT_copia	Copia/Angela	188307
16309127	16327530	18404	chr3	16309127	16309620	494	16326981	16327530	550	16309123	16309126	agta	16327531	16327534	agta														INT_copia/rve/RVT_2/RT_copia/RNaseH_copia	Copia/Angela	713654
16634919	16644895	9977	chr3	16634919	16635715	797	16644051	16644895	845	16634915	16634918	acca	16644896	16644899	acca	16644020	16644031	gacaagaaaagg	+	20									zf-CCHC/INT_copia/rve/RVT_2/RT_copia/RNaseH_copia	Copia/Angela	2632106
16717546	16726714	9169	chr3	16717546	16717716	171	16726563	16726714	152	16717541	16717545	ttcaa	16726715	16726719	ttcaa														rve/INT_copia/RT_copia/RVT_2/RNaseH_copia	Copia/Angela	1067118
17093458	17113601	20144	chr3	17093458	17093901	444	17113159	17113601	443	17093454	17093457	tcaa	17113602	17113605	tcaa														zf-CCHC/INT_copia/rve/RVT_2/RT_copia/RNaseH_copia	Copia/Angela	1994594
17219925	17229158	9234	chr3	17219925	17220374	450	17228740	17229158	419	17219921	17219924	cgca	17229159	17229162	cgca														zf-CCHC/rve/INT_copia/RT_copia/RVT_2/RNaseH_copia	Copia/Angela	431530
17737125	17746801	9677	chr3	17737125	17738502	1378	17745424	17746801	1378	17737120	17737124	cgatc	17746802	17746806	cgatc														rve/INT_copia/RT_copia/RVT_2/RNaseH_copia	Copia/Angela	365189
19075868	19089070	13203	chr3	19075868	19076147	280	19088833	19089070	238	19075863	19075867	tcacc	19089071	19089075	tcacc														zf-CCHC/rve/INT_copia/RT_copia/RVT_2/RNaseH_copia	Copia/Angela	415437
19294839	19304412	9574	chr3	19294839	19295392	554	19303943	19304412	470	19294835	19294838	gacg	19304413	19304416	gacg														zf-CCHC/rve/INT_copia/RT_copia/RVT_2/RNaseH_copia	Copia/Angela	918677
19440497	19446026	5530	chr3	19440497	19440659	163	19445828	19446026	199	19440493	19440496	gaaa	19446027	19446030	gaaa						19445820	19445831	-	chr1.trna62-GluCTC (36468225-36468227) Glu(CTC) 73 bp Sc: 77.70	agcatcggacga	4	0	1	RVT_2/RNaseH_copia	Copia/Angela	3707274
19729617	19739994	10378	chr3	19729617	19730997	1381	19738614	19739994	1381	19729612	19729616	atcct	19739995	19739999	atcct														zf-CCHC/rve/INT_copia/RT_copia/RVT_2/RNaseH_copia	Copia/Angela	506085
19862098	19863819	1722	chr3	19862098	19862306	209	19863579	19863819	241	19862094	19862097	agat	19863820	19863823	agat														RVT_2/RT_copia/RNaseH_copia	Copia/Angela	1958627
20106848	20116237	9390	chr3	20106848	20107172	325	20115990	20116237	248	20106844	20106847	agta	20116238	20116241	agta														zf-CCHC/rve/INT_copia/RT_copia/RVT_2/RNaseH_copia	Copia/Angela	600241
20177167	20187410	10244	chr3	20177167	20178534	1368	20186050	20187410	1361	20177162	20177166	agcgt	20187411	20187415	agcgt						20178530	20178540	+	chr1.trna126-MetCAT (37026714-37026712) Met(CAT) 72 bp Sc: 68.81	tatcacgagcc	5	0	1	INT_copia/rve/RVT_2/RT_copia/RNaseH_copia	Copia/Angela	654167
20429147	20437939	8793	chr3	20429147	20429484	338	20437591	20437939	349	20429143	20429146	gcaa	20437940	20437943	gcaa														zf-CCHC/INT_copia/rve/RVT_2/RT_copia/RNaseH_copia	Copia/Angela	858092
21167971	21186649	18679	chr3	21167971	21169383	1413	21185187	21186649	1463	21167967	21167970	caaa	21186650	21186653	caaa														RNaseH_copia/zf-CCHC/rve/INT_copia/RT_copia/RVT_2	Copia/Angela	1478173
21319989	21330479	10491	chr3	21319989	21321422	1434	21329043	21330479	1437	21319984	21319988	taatg	21330480	21330484	taatg						21321427	21321437	+	chr1.trna126-MetCAT (37026714-37026712) Met(CAT) 72 bp Sc: 68.81	tatcacgagcc	4	0	1	zf-CCHC/INT_copia/rve/RVT_2/RT_copia/RNaseH_copia	Copia/Angela	404655
21841359	21849741	8383	chr3	21841359	21842007	649	21849093	21849741	649	21841354	21841358	cgctg	21849742	21849746	cgctg														zf-CCHC/INT_copia/rve/RT_copia/RVT_2/RNaseH_copia	Copia/Angela	358623
21924852	21935258	10407	chr3	21924852	21926232	1381	21933878	21935258	1381	21924847	21924851	aagga	21935259	21935263	aagga														zf-CCHC/INT_copia/rve/RVT_2/RT_copia/RNaseH_copia	Copia/Angela	280269
21947371	21957231	9861	chr3	21947371	21948159	789	21956466	21957231	766	21947367	21947370	cagc	21957232	21957235	cagc														zf-CCHC/rve/INT_copia/RT_copia/RVT_2/RNaseH_copia	Copia/Angela	589661
22514452	22525067	10616	chr3	22514452	22514774	323	22524721	22525067	347	22514448	22514451	aacg	22525068	22525071	aacg														zf-CCHC/rve/INT_copia/RT_copia/RVT_2/RNaseH_copia	Copia/Angela	2063941
23035760	23055312	19553	chr3	23035760	23037229	1470	23053843	23055312	1470	23035755	23035759	gtaca	23055313	23055317	gtaca						23053821	23053838	-	chr1.trna93-ArgACG (49943222-49943220) Arg(ACG) 73 bp Sc: 65.42	gcccccactttgactgag	4	0	1	zf-CCHC/INT_copia/rve/RT_copia/RVT_2/RNaseH_copia	Copia/Angela	556017
23349374	23359521	10148	chr3	23349374	23350131	758	23358678	23359521	844	23349369	23349373	gccct	23359522	23359526	gccct														zf-CCHC/INT_copia/rve/RVT_2/RT_copia/RNaseH_copia	Copia/Angela	1304477
23646268	23656687	10420	chr3	23646268	23647663	1396	23655292	23656687	1396	23646263	23646267	gaccc	23656688	23656692	gaccc						23647668	23647678	+	chr1.trna126-MetCAT (37026714-37026712) Met(CAT) 72 bp Sc: 68.81	tatcacgagcc	4	0	1	zf-CCHC/INT_copia/rve/RVT_2/RT_copia/RNaseH_copia	Copia/Angela	444550
23716285	23724462	8178	chr3	23716285	23716880	596	23723884	23724462	579	23716280	23716284	tgaga	23724463	23724467	tgaga														zf-CCHC/INT_copia/rve/RVT_2/RT_copia/RNaseH_copia	Copia/Angela	259960
24619658	24630965	11308	chr3	24619658	24620967	1310	24629601	24630965	1365	24619654	24619657	tgta	24630966	24630969	tgta														rve/INT_copia	Copia/Angela	684584
24721184	24732943	11760	chr3	24721184	24722208	1025	24731935	24732943	1009	24721179	24721183	aggac	24732944	24732948	aggac														INT_copia/rve/RVT_2/RT_copia/RNaseH_copia	Copia/Angela	1099867
25201562	25212933	11372	chr3	25201562	25201708	147	25212787	25212933	147	25201558	25201561	tact	25212934	25212937	tact														RT_copia/RVT_2/RNaseH_copia	Copia/Angela	531897
25488012	25497841	9830	chr3	25488012	25488755	744	25497128	25497841	714	25488008	25488011	tgcg	25497842	25497845	tgcg														zf-CCHC/INT_copia/rve/RVT_2/RT_copia/RNaseH_copia	Copia/Angela	469274
26233680	26251682	18003	chr3	26233680	26234373	694	26251012	26251682	671	26233676	26233679	tcat	26251683	26251686	tcat														RT_copia/RVT_2/RNaseH_copia	Copia/Angela	761596
27313223	27315294	2072	chr3	27313223	27313873	651	27314654	27315294	641	27313217	27313222	tcaaga	27315295	27315300	tcaaga														RT_copia/RVT_2	Copia/Angela	0
28010289	28021471	11183	chr3	28010289	28011030	742	28020739	28021471	733	28010283	28010288	agcata	28021472	28021477	agcata														zf-CCHC/rve/INT_copia/RT_copia/RVT_2/RNaseH_copia	Copia/Angela	897912
28080666	28090161	9496	chr3	28080666	28080973	308	28089879	28090161	283	28080662	28080665	acct	28090162	28090165	acct														zf-CCHC/rve/INT_copia/RT_copia/RVT_2/RNaseH_copia	Copia/Angela	2081520
28612115	28622636	10522	chr3	28612115	28613509	1395	28621233	28622636	1404	28612110	28612114	ggttc	28622637	28622641	ggttc														zf-CCHC/rve/INT_copia/RT_copia/RVT_2/RNaseH_copia	Copia/Angela	470651
28994807	29004645	9839	chr3	28994807	28995500	694	29003865	29004645	781	28994803	28994806	cgaa	29004646	29004649	cgaa														zf-CCHC/rve/INT_copia/RT_copia/RVT_2/RNaseH_copia	Copia/Angela	498017
29063329	29072914	9586	chr3	29063329	29063514	186	29072700	29072914	215	29063325	29063328	agta	29072915	29072918	agta														zf-CCHC/INT_copia/rve/RVT_2/RT_copia/RNaseH_copia	Copia/Angela	544283
29184579	29194317	9739	chr3	29184579	29185203	625	29193672	29194317	646	29184575	29184578	caag	29194318	29194321	caag														zf-CCHC/INT_copia/rve/RVT_2/RT_copia/RNaseH_copia	Copia/Angela	419837
29217789	29228422	10634	chr3	29217789	29218373	585	29227842	29228422	581	29217784	29217788	ccgag	29228423	29228427	ccgag														zf-CCHC/INT_copia/rve/RVT_2/RT_copia/RNaseH_copia	Copia/Angela	761739
29526658	29535958	9301	chr3	29526658	29527042	385	29535519	29535958	440	29526654	29526657	cgct	29535959	29535962	cgct						29527043	29527053	+	SpoScf_01176.trna1-ArgTCT (22943-22945) Arg(TCT) 74 bp Sc: 21.13	gctagggaggg	0	3	1	INT_copia/rve/RVT_2/RT_copia/RNaseH_copia	Copia/Angela	1339457
29995403	30014514	19112	chr3	29995403	29996460	1058	30013455	30014514	1060	29995399	29995402	tggt	30014515	30014518	tggt						29996456	29996466	+	chr1.trna126-MetCAT (37026714-37026712) Met(CAT) 72 bp Sc: 68.81	tatcatgagcc	5	0	1	zf-CCHC/INT_copia/rve/RVT_2/RT_copia/RNaseH_copia	Copia/Angela	953729
30025573	30038294	12722	chr3	30025573	30026831	1259	30037092	30038294	1203	30025569	30025572	tcta	30038295	30038298	tcta														rve/INT_copia/RT_copia/RVT_2/RNaseH_copia	Copia/Angela	555943
30134091	30145547	11457	chr3	30134091	30135391	1301	30144247	30145547	1301	30134086	30134090	catgt	30145548	30145552	catgt						30135396	30135406	+	chr1.trna126-MetCAT (37026714-37026712) Met(CAT) 72 bp Sc: 68.81	tatcacgagcc	4	0	1	INT_copia/rve/RVT_2/RNaseH_copia	Copia/Angela	902167
30232717	30241953	9237	chr3	30232717	30233075	359	30241616	30241953	338	30232713	30232716	tttg	30241954	30241957	tttg														zf-CCHC/rve/INT_copia/RT_copia/RVT_2/RNaseH_copia	Copia/Angela	1307978
30298600	30307914	9315	chr3	30298600	30299970	1371	30306544	30307914	1371	30298595	30298599	ccttt	30307915	30307919	ccttt						30299975	30299985	+	chr1.trna126-MetCAT (37026714-37026712) Met(CAT) 72 bp Sc: 68.81	tatcacgagcc	4	0	1	INT_copia/rve/RVT_2/RT_copia/RNaseH_copia	Copia/Angela	1265452
30789504	30799743	10240	chr3	30789504	30790867	1364	30798370	30799743	1374	30789499	30789503	tcgga	30799744	30799748	tcgga														rve/INT_copia/RT_copia/RVT_2/RNaseH_copia	Copia/Angela	481039
32938399	32946794	8396	chr3	32938399	32939051	653	32946137	32946794	658	32938394	32938398	ccgat	32946795	32946799	ccgat														zf-CCHC/INT_copia/rve/RVT_2/RT_copia/RNaseH_copia	Copia/Angela	58630
33613878	33623527	9650	chr3	33613878	33614456	579	33622922	33623527	606	33613874	33613877	cttg	33623528	33623531	cttg														zf-CCHC/rve/INT_copia/RT_copia/RVT_2/RNaseH_copia	Copia/Angela	836823
33733990	33743154	9165	chr3	33733990	33734647	658	33742486	33743154	669	33733986	33733989	aagg	33743155	33743158	aagg														zf-CCHC/INT_copia/rve/RVT_2/RT_copia/RNaseH_copia	Copia/Angela	568033
34100098	34108490	8393	chr3	34100098	34100750	653	34107829	34108490	662	34100093	34100097	ccggt	34108491	34108495	ccggt														zf-CCHC/INT_copia/rve/RT_copia/RVT_2/RNaseH_copia	Copia/Angela	1006307
34754266	34763351	9086	chr3	34754266	34755635	1370	34761982	34763351	1370	34754261	34754265	aagca	34763352	34763356	aagca														RNaseH_copia	Copia/Angela	197674
34780734	34789523	8790	chr3	34780734	34782114	1381	34788140	34789523	1384	34780729	34780733	aaaac	34789524	34789528	aaaac														zf-CCHC/rve/INT_copia/RT_copia/RVT_2/RNaseH_copia	Copia/Angela	647128
34828030	34831478	3449	chr3	34828030	34828504	475	34830973	34831478	506	34828026	34828029	agca	34831479	34831482	agca														INT_copia/rve	Copia/Angela	2465933
35248569	35259018	10450	chr3	35248569	35248987	419	35258621	35259018	398	35248564	35248568	tacta	35259019	35259023	tacta														INT_copia/rve	Copia/Angela	799640
36192664	36201759	9096	chr3	36192664	36193104	441	36201327	36201759	433	36192658	36192663	ccaagg	36201760	36201765	ccaagg														INT_copia/rve/RT_copia/RVT_2/RNaseH_copia	Copia/Angela	2636032
36206358	36214770	8413	chr3	36206358	36207348	991	36213726	36214770	1045	36206353	36206357	atcct	36214771	36214775	atcct														zf-CCHC/INT_copia/rve/RVT_2/RT_copia/RNaseH_copia	Copia/Angela	1014535
36553340	36563337	9998	chr3	36553340	36554197	858	36562469	36563337	869	36553336	36553339	tcgt	36563338	36563341	tcgt														zf-CCHC/INT_copia/rve/RVT_2/RT_copia/RNaseH_copia	Copia/Angela	561471
36784563	36793832	9270	chr3	36784563	36784790	228	36793508	36793832	325	36784558	36784562	ctagt	36793833	36793837	ctagt	36793483	36793493	aagcagaaaaa	+	15	36784795	36784805	+	chr1.trna126-MetCAT (37026714-37026712) Met(CAT) 72 bp Sc: 68.81	tatcacgagcc	4	0	1	zf-CCHC/INT_copia/rve/RVT_2/RT_copia/RNaseH_copia	Copia/Angela	719232
36929960	36939472	9513	chr3	36929960	36930461	502	36938990	36939472	483	36929956	36929959	gaag	36939473	36939476	gaag														zf-CCHC/rve/INT_copia/RT_copia/RVT_2/RNaseH_copia	Copia/Angela	2589532
37121545	37129420	7876	chr3	37121545	37122009	465	37128971	37129420	450	37121541	37121544	tgta	37129421	37129424	tgta	37128940	37128949	aaacggaaaa	+	22									RNaseH_copia/INT_copia/rve/RVT_2/RT_copia	Copia/Angela	6349054
37161313	37173880	12568	chr3	37161313	37162355	1043	37172838	37173880	1043	37161308	37161312	tgctt	37173881	37173885	tgctt						37162360	37162370	+	chr1.trna126-MetCAT (37026714-37026712) Met(CAT) 72 bp Sc: 68.81	tatcatgagcc	4	0	1	zf-CCHC/INT_copia/rve/RVT_2/RT_copia/RNaseH_copia	Copia/Angela	3175107
37916755	37926210	9456	chr3	37916755	37917757	1003	37925217	37926210	994	37916750	37916754	gattg	37926211	37926215	gattg														zf-CCHC/INT_copia/rve/RT_copia/RVT_2/RNaseH_copia	Copia/Angela	1404010
38261172	38270273	9102	chr3	38261172	38261309	138	38270142	38270273	132	38261168	38261171	agtg	38270274	38270277	agtg														zf-CCHC/INT_copia/rve/RVT_2/RT_copia/RNaseH_copia	Copia/Angela	1711574
38379135	38389191	10057	chr3	38379135	38380389	1255	38388015	38389191	1177	38379131	38379134	ttaa	38389192	38389195	ttaa						38380394	38380404	+	chr1.trna126-MetCAT (37026714-37026712) Met(CAT) 72 bp Sc: 68.81	tatcacgagcc	4	0	1	INT_copia/rve/RVT_2/RT_copia/RNaseH_copia	Copia/Angela	1288777
38459925	38468463	8539	chr3	38459925	38460285	361	38468062	38468463	402	38459921	38459924	gcaa	38468464	38468467	gcaa														zf-CCHC/rve/INT_copia/RT_copia/RVT_2/RNaseH_copia	Copia/Angela	1642518
39307046	39320355	13310	chr3	39307046	39307156	111	39320225	39320355	131	39307041	39307045	aaata	39320356	39320360	aaata														rve/INT_copia/RT_copia/RVT_2/RNaseH_copia	Copia/Angela	593452
39517753	39520604	2852	chr3	39517753	39518067	315	39520254	39520604	351	39517749	39517752	aaga	39520605	39520608	aaga														INT_copia/rve/RVT_2/RT_copia	Copia/Angela	556077
39573399	39583906	10508	chr3	39573399	39574823	1425	39582489	39583906	1418	39573394	39573398	gaact	39583907	39583911	gaact														zf-CCHC/rve/INT_copia/RT_copia/RVT_2/RNaseH_copia	Copia/Angela	216762
39978338	39987626	9289	chr3	39978338	39978637	300	39987355	39987626	272	39978334	39978337	tttt	39987627	39987630	tttt	39987330	39987340	aagcagaaaaa	+	15	39978642	39978652	+	chr1.trna126-MetCAT (37026714-37026712) Met(CAT) 72 bp Sc: 68.81	tatcacgagcc	4	0	1	zf-CCHC/INT_copia/rve/RVT_2/RT_copia/RNaseH_copia	Copia/Angela	1451014
40059559	40077481	17923	chr3	40059559	40059719	161	40077310	40077481	172	40059555	40059558	agta	40077482	40077485	agta														RVT_2	Copia/Angela	1451346
40270278	40277776	7499	chr3	40270278	40270930	653	40277127	40277776	650	40270273	40270277	gtatg	40277777	40277781	gtatg														zf-CCHC/RVT_2/RT_copia/RNaseH_copia	Copia/Angela	1144150
40826123	40833935	7813	chr3	40826123	40826638	516	40833438	40833935	498	40826119	40826122	aagg	40833936	40833939	aagg														zf-CCHC/INT_copia/rve/RVT_2/RT_copia/RNaseH_copia	Copia/Angela	998423
40851014	40860202	9189	chr3	40851014	40851195	182	40859999	40860202	204	40851010	40851013	gaaa	40860203	40860206	gaaa														rve/INT_copia/RT_copia/RVT_2/RNaseH_copia	Copia/Angela	576966
40872924	40882499	9576	chr3	40872924	40873373	450	40882055	40882499	445	40872919	40872923	gataa	40882500	40882504	gataa														zf-CCHC/rve/INT_copia/RT_copia/RVT_2/RNaseH_copia	Copia/Angela	4217950
41384988	41399541	14554	chr3	41384988	41385200	213	41399327	41399541	215	41384984	41384987	tact	41399542	41399545	tact														RT_copia/RVT_2/RNaseH_copia	Copia/Angela	1995674
41702663	41712489	9827	chr3	41702663	41703405	743	41711777	41712489	713	41702659	41702662	cgcg	41712490	41712493	cgcg														zf-CCHC/INT_copia/rve/RVT_2/RT_copia/RNaseH_copia	Copia/Angela	312754
42063680	42083523	19844	chr3	42063680	42063870	191	42083341	42083523	183	42063676	42063679	ctta	42083524	42083527	ctta														INT_copia/RVT_2/RT_copia/RNaseH_copia	Copia/Angela	3212393
42252585	42273642	21058	chr3	42252585	42254119	1535	42272096	42273642	1547	42252580	42252584	ccacc	42273643	42273647	ccacc														zf-CCHC/INT_copia/rve/RVT_2/RT_copia/RNaseH_copia	Copia/Angela	528239
42372847	42381904	9058	chr3	42372847	42373304	458	42381465	42381904	440	42372843	42372846	cgca	42381905	42381908	cgca														zf-CCHC/INT_copia/rve/RVT_2/RT_copia/RNaseH_copia	Copia/Angela	2456591
42383804	42394452	10649	chr3	42383804	42384252	449	42393951	42394452	502	42383800	42383803	gatc	42394453	42394456	gatc														RNaseH_copia	Copia/Angela	2584328
42553826	42563468	9643	chr3	42553826	42554891	1066	42562422	42563468	1047	42553822	42553825	aaag	42563469	42563472	aaag						42554896	42554906	+	chr1.trna126-MetCAT (37026714-37026712) Met(CAT) 72 bp Sc: 68.81	tatcatgagcc	4	0	1	zf-CCHC/INT_copia/rve/RVT_2/RT_copia/RNaseH_copia	Copia/Angela	1448014
42906504	42914162	7659	chr3	42906504	42908211	1708	42912514	42914162	1649	42906499	42906503	agata	42914163	42914167	agata						42908207	42908217	+	chr1.trna126-MetCAT (37026714-37026712) Met(CAT) 72 bp Sc: 68.81	tatcacgagcc	5	0	1	INT_copia/rve/RVT_2/RT_copia/RNaseH_copia	Copia/Angela	226096
43131385	43141181	9797	chr3	43131385	43132763	1379	43139801	43141181	1381	43131380	43131384	cttcc	43141182	43141186	cttcc						43132768	43132778	+	chr1.trna126-MetCAT (37026714-37026712) Met(CAT) 72 bp Sc: 68.81	tatcacgagcc	4	0	1	zf-CCHC/INT_copia/rve/RVT_2/RT_copia/RNaseH_copia	Copia/Angela	421181
43346193	43355359	9167	chr3	43346193	43347001	809	43354496	43355359	864	43346189	43346192	atgg	43355360	43355363	atgg														zf-CCHC/rve/INT_copia/RT_copia/RVT_2	Copia/Angela	999955
43902637	43911242	8606	chr3	43902637	43903147	511	43910784	43911242	459	43902632	43902636	aattt	43911243	43911247	aattt														zf-CCHC/rve/INT_copia/RT_copia/RVT_2/RNaseH_copia	Copia/Angela	2028864
44093693	44104069	10377	chr3	44093693	44095078	1386	44102665	44104069	1405	44093688	44093692	tggga	44104070	44104074	tggga						44102652	44102663	-	chr6.trna156-ArgCCT (31572219-31572217) Arg(CCT) 73 bp Sc: 41.70	aatctaaattgc	1	0	1	zf-CCHC/rve/INT_copia/RT_copia/RVT_2/RNaseH_copia	Copia/Angela	522745
44209803	44219004	9202	chr3	44209803	44211480	1678	44217346	44219004	1659	44209799	44209802	actg	44219005	44219008	actg														INT_copia/rve/RVT_2/RT_copia	Copia/Angela	1457114
44390701	44401370	10670	chr3	44390701	44392239	1539	44399834	44401370	1537	44390695	44390700	ggccca	44401371	44401376	ggccca														zf-CCHC/INT_copia/rve/RVT_2/RT_copia/RNaseH_copia	Copia/Angela	1427533
44412819	44422251	9433	chr3	44412819	44413818	1000	44421251	44422251	1001	44412814	44412818	caaaa	44422252	44422256	caaaa														INT_copia/rve/RT_copia/RVT_2/RNaseH_copia	Copia/Angela	780536
45175866	45188475	12610	chr3	45175866	45176914	1049	45187427	45188475	1049	45175861	45175865	gttag	45188476	45188480	gttag														zf-CCHC/INT_copia/rve/RVT_2/RT_copia/RNaseH_copia	Copia/Angela	933646
45438487	45448153	9667	chr3	45438487	45439882	1396	45446759	45448153	1395	45438482	45438486	cgtta	45448154	45448158	cgtta						45439887	45439897	+	chr1.trna126-MetCAT (37026714-37026712) Met(CAT) 72 bp Sc: 68.81	tatcacgagcc	4	0	1	INT_copia/rve/RVT_2/RT_copia/RNaseH_copia	Copia/Angela	444545
45797068	45806591	9524	chr3	45797068	45797608	541	45806087	45806591	505	45797064	45797067	gcgg	45806592	45806595	gcgg						45797604	45797614	+	chr1.trna126-MetCAT (37026714-37026712) Met(CAT) 72 bp Sc: 68.81	tatcacgagcc	5	0	1	zf-CCHC/INT_copia/rve/RVT_2/RT_copia/RNaseH_copia	Copia/Angela	2406059
46487701	46497000	9300	chr3	46487701	46488026	326	46496728	46497000	273	46487696	46487700	taaag	46497001	46497005	taaag														zf-CCHC/rve/INT_copia/RT_copia/RVT_2/RNaseH_copia	Copia/Angela	2085992
46592469	46600436	7968	chr3	46592469	46593056	588	46599849	46600436	588	46592464	46592468	ttaat	46600437	46600441	ttaat														INT_copia/rve/RVT_2/RT_copia	Copia/Angela	2274306
46686824	46693014	6191	chr3	46686824	46687079	256	46692741	46693014	274	46686820	46686823	tatg	46693015	46693018	tatg														zf-CCHC/rve/INT_copia/RVT_2/RT_copia	Copia/Angela	410998
46792420	46806456	14037	chr3	46792420	46792523	104	46806353	46806456	104	46792415	46792419	tatat	46806457	46806461	tatat														zf-CCHC/rve/INT_copia/RT_copia/RVT_2/RNaseH_copia	Copia/Angela	2344885
46834778	46853270	18493	chr3	46834778	46835425	648	46852617	46853270	654	46834773	46834777	tcaca	46853271	46853275	tcaca														rve/INT_copia/RVT_2/RT_copia/RNaseH_copia	Copia/Angela	475863
46871735	46882745	11011	chr3	46871735	46872202	468	46882278	46882745	468	46871731	46871734	taat	46882746	46882749	taat														rve/INT_copia/RT_copia/RVT_2/RNaseH_copia	Copia/Angela	2488188
47509888	47519834	9947	chr3	47509888	47510877	990	47518864	47519834	971	47509883	47509887	gatgt	47519835	47519839	gatgt						47518853	47518864	-	chr1.trna62-GluCTC (36468225-36468227) Glu(CTC) 73 bp Sc: 77.70	agtggtatcacg	1	0	1	zf-CCHC/rve/INT_copia/RT_copia/RVT_2/RNaseH_copia	Copia/Angela	589441
47528264	47548847	20584	chr3	47528264	47529648	1385	47547472	47548847	1376	47528259	47528263	ttctc	47548848	47548852	ttctc														zf-CCHC/INT_copia/rve/RVT_2/RT_copia/RNaseH_copia	Copia/Angela	905328
47568101	47578821	10721	chr3	47568101	47569477	1377	47577447	47578821	1375	47568096	47568100	ttatc	47578822	47578826	ttatc						47569482	47569492	+	chr1.trna126-MetCAT (37026714-37026712) Met(CAT) 72 bp Sc: 68.81	tatcacgagcc	4	0	1	zf-CCHC/rve/INT_copia/RVT_2/RT_copia/RNaseH_copia	Copia/Angela	309120
47916135	47925522	9388	chr3	47916135	47917140	1006	47924517	47925522	1006	47916130	47916134	tcact	47925523	47925527	tcact														zf-CCHC/INT_copia/rve/RT_copia/RVT_2/RNaseH_copia	Copia/Angela	502249
48309883	48319786	9904	chr3	48309883	48310599	717	48318998	48319786	789	48309879	48309882	gaaa	48319787	48319790	gaaa														zf-CCHC/rve/INT_copia/RT_copia/RVT_2/RNaseH_copia	Copia/Angela	391895
48329639	48342710	13072	chr3	48329639	48331034	1396	48341314	48342710	1397	48329634	48329638	cactg	48342711	48342715	cactg						48331039	48331049	+	chr1.trna126-MetCAT (37026714-37026712) Met(CAT) 72 bp Sc: 68.81	tatcacgagcc	4	0	1	zf-CCHC/INT_copia/rve/RVT_2/RT_copia/RNaseH_copia	Copia/Angela	445642
48361291	48372406	11116	chr3	48361291	48361746	456	48371992	48372406	415	48361286	48361290	aggtt	48372407	48372411	aggtt														zf-CCHC/rve/INT_copia/RT_copia/RVT_2/RNaseH_copia	Copia/Angela	3487342
48646922	48665815	18894	chr3	48646922	48647905	984	48664841	48665815	975	48646917	48646921	taaaa	48665816	48665820	taaaa														zf-CCHC/INT_copia/rve	Copia/Angela	1825371
49360252	49370760	10509	chr3	49360252	49361669	1418	49369343	49370760	1418	49360247	49360251	gttct	49370761	49370765	gttct						49361674	49361684	+	chr1.trna126-MetCAT (37026714-37026712) Met(CAT) 72 bp Sc: 68.81	tatcacgagcc	4	0	1	zf-CCHC/INT_copia/rve/RVT_2/RT_copia/RNaseH_copia	Copia/Angela	437694
49380169	49390113	9945	chr3	49380169	49381240	1072	49388967	49390113	1147	49380165	49380168	ttaa	49390114	49390117	ttaa														zf-CCHC/rve/INT_copia/RT_copia/RVT_2/RNaseH_copia	Copia/Angela	576184
49434445	49436345	1901	chr3	49434445	49435259	815	49435499	49436345	847	49434441	49434444	tatt	49436346	49436349	tatt														RT_copia/RVT_2	Copia/Angela	1348696
49488632	49498052	9421	chr3	49488632	49488906	275	49497778	49498052	275	49488628	49488631	catt	49498053	49498056	catt														zf-CCHC/rve/INT_copia/RT_copia/RVT_2/RNaseH_copia	Copia/Angela	1277938
49593695	49602689	8995	chr3	49593695	49594748	1054	49601703	49602689	987	49593688	49593694	tgattta	49602690	49602696	tgattta						49594753	49594763	+	chr1.trna126-MetCAT (37026714-37026712) Met(CAT) 72 bp Sc: 68.81	tatcacgagcc	4	0	1	zf-CCHC/INT_copia/rve/RVT_2/RT_copia/RNaseH_copia	Copia/Angela	1195608
49974673	49990919	16247	chr3	49974673	49976601	1929	49989040	49990919	1880	49974669	49974672	ttta	49990920	49990923	ttta														RNaseH_copia/INT_copia/rve/RVT_2/RT_copia	Copia/Angela	2070839
50024117	50033939	9823	chr3	50024117	50024950	834	50033149	50033939	791	50024112	50024116	gccct	50033940	50033944	gccct														zf-CCHC/rve/INT_copia/RT_copia/RVT_2/RNaseH_copia	Copia/Angela	605411
50039277	50049081	9805	chr3	50039277	50040048	772	50048316	50049081	766	50039271	50039276	agggcg	50049082	50049087	agggcg														INT_copia/rve/RVT_2/RT_copia/RNaseH_copia	Copia/Angela	604205
50300090	50308396	8307	chr3	50300090	50302749	2660	50305744	50308396	2653	50300086	50300089	gaat	50308397	50308400	gaat														RVT_2/RNaseH_copia/zf-CCHC/INT_copia/rve/RT_copia	Copia/Angela	918242
50382691	50400677	17987	chr3	50382691	50383007	317	50400352	50400677	326	50382687	50382690	aaca	50400678	50400681	aaca														rve/INT_copia/RT_copia/RVT_2/RNaseH_copia	Copia/Angela	912722
50436793	50454851	18059	chr3	50436793	50439305	2513	50452342	50454851	2510	50436789	50436792	tttt	50454852	50454855	tttt														zf-CCHC/rve/INT_copia/RT_copia/RVT_2/RNaseH_copia	Copia/Angela	1254589
50575309	50590204	14896	chr3	50575309	50575877	569	50589661	50590204	544	50575305	50575308	tttt	50590205	50590208	tttt														zf-CCHC/rve/INT_copia/RT_copia/RVT_2/RNaseH_copia	Copia/Angela	1955414
50796682	50812921	16240	chr3	50796682	50796882	201	50812708	50812921	214	50796678	50796681	aata	50812922	50812925	aata														zf-CCHC/rve/INT_copia	Copia/Angela	1617965
50914258	50920049	5792	chr3	50914258	50914472	215	50919884	50920049	166	50914254	50914257	agta	50920050	50920053	agta														RNaseH_copia	Copia/Angela	180359
51379713	51393226	13514	chr3	51379713	51380048	336	51392874	51393226	353	51379709	51379712	tatg	51393227	51393230	tatg						51392863	51392875	-	chr4.trna34-ThrGGT (21171145-21171147) Thr(GGT) 73 bp Sc: 21.28	cagtggtatcacg	2	5	1	zf-CCHC/rve/INT_copia/RT_copia/RVT_2/RNaseH_copia	Copia/Angela	328739
51455959	51466437	10479	chr3	51455959	51457385	1427	51465019	51466437	1419	51455954	51455958	gttgt	51466438	51466442	gttgt						51457381	51457391	+	chr1.trna126-MetCAT (37026714-37026712) Met(CAT) 72 bp Sc: 68.81	tatcacgagcc	5	0	1	INT_copia/rve/RVT_2/RT_copia/RNaseH_copia	Copia/Angela	571869
51722221	51737873	15653	chr3	51722221	51722463	243	51737623	51737873	251	51722216	51722220	gatac	51737874	51737878	gatac														zf-CCHC/INT_copia/rve/RVT_2/RT_copia	Copia/Angela	0
52325337	52334814	9478	chr3	52325337	52325689	353	52334523	52334814	292	52325333	52325336	tatg	52334815	52334818	tatg						52325694	52325704	+	chr1.trna126-MetCAT (37026714-37026712) Met(CAT) 72 bp Sc: 68.81	tatcacgagcc	4	0	1	zf-CCHC/INT_copia/rve/RVT_2/RT_copia/RNaseH_copia	Copia/Angela	659610
52366950	52377064	10115	chr3	52366950	52368019	1070	52376053	52377064	1012	52366946	52366949	agta	52377065	52377068	agta														zf-CCHC/rve/INT_copia/RT_copia/RVT_2/RNaseH_copia	Copia/Angela	692678
53140917	53149506	8590	chr3	53140917	53141131	215	53149374	53149506	133	53140913	53140916	agta	53149507	53149510	agta														zf-CCHC/rve/INT_copia/RT_copia/RVT_2/RNaseH_copia	Copia/Angela	0
53706309	53714339	8031	chr3	53706309	53706698	390	53713962	53714339	378	53706305	53706308	aatc	53714340	53714343	aatc														zf-CCHC/rve/INT_copia/RT_copia/RVT_2/RNaseH_copia	Copia/Angela	3002340
53741158	53750329	9172	chr3	53741158	53741327	170	53750197	53750329	133	53741154	53741157	cata	53750330	53750333	cata														zf-CCHC/rve/INT_copia/RT_copia/RVT_2/RNaseH_copia	Copia/Angela	0
54327074	54341625	14552	chr3	54327074	54327858	785	54340827	54341625	799	54327069	54327073	aatat	54341626	54341630	aatat														INT_copia/rve/RVT_2/RT_copia/RNaseH_copia	Copia/Angela	1217146
54471842	54483451	11610	chr3	54471842	54472124	283	54483158	54483451	294	54471838	54471841	tcag	54483452	54483455	tcag														rve/INT_copia/RT_copia/RVT_2/RNaseH_copia	Copia/Angela	2475548
54752774	54765077	12304	chr3	54752774	54753338	565	54764493	54765077	585	54752770	54752773	cagc	54765078	54765081	cagc														zf-CCHC/rve/INT_copia/RT_copia/RVT_2/RNaseH_copia	Copia/Angela	1145551
54886881	54893967	7087	chr3	54886881	54887057	177	54893767	54893967	201	54886876	54886880	atatt	54893968	54893972	atatt	54893736	54893745	gaaatggaaa	+	22									rve/INT_copia/RVT_2/RT_copia/RNaseH_copia	Copia/Angela	1996011
54980005	54992706	12702	chr3	54980005	54980233	229	54992494	54992706	213	54980001	54980004	agta	54992707	54992710	agta														INT_copia/rve	Copia/Angela	456075
55221503	55231894	10392	chr3	55221503	55222738	1236	55230733	55231894	1162	55221499	55221502	ttaa	55231895	55231898	ttaa						55222743	55222753	+	chr1.trna126-MetCAT (37026714-37026712) Met(CAT) 72 bp Sc: 68.81	tatcacgagcc	4	0	1	zf-CCHC/INT_copia/rve/RVT_2/RT_copia/RNaseH_copia	Copia/Angela	1111460
55482583	55490921	8339	chr3	55482583	55482913	331	55490602	55490921	320	55482577	55482582	tggcaa	55490922	55490927	tggcaa														zf-CCHC/rve/INT_copia/RT_copia/RVT_2/RNaseH_copia	Copia/Angela	406139
56719813	56734068	14256	chr3	56719813	56719980	168	56733891	56734068	178	56719808	56719812	ttaat	56734069	56734073	ttaat														INT_copia/rve/RVT_2/RT_copia/RNaseH_copia	Copia/Angela	1753866
56837425	56843170	5746	chr3	56837425	56838433	1009	56842189	56843170	982	56837420	56837424	gtagc	56843171	56843175	gtagc														INT_copia/rve/RT_copia/RVT_2/RNaseH_copia	Copia/Angela	810652
57623962	57644342	20381	chr3	57623962	57626022	2061	57642324	57644342	2019	57623958	57623961	taaa	57644343	57644346	taaa														zf-CCHC/rve/INT_copia/RT_copia/RVT_2/RNaseH_copia	Copia/Angela	1703305
58589715	58599931	10217	chr3	58589715	58591100	1386	58598557	58599931	1375	58589710	58589714	aaatg	58599932	58599936	aaatg														rve/INT_copia/RT_copia/RVT_2/RNaseH_copia	Copia/Angela	1309196
58684651	58694628	9978	chr3	58684651	58685397	747	58693886	58694628	743	58684647	58684650	gcgc	58694629	58694632	gcgc														zf-CCHC/rve/INT_copia/RT_copia/RVT_2/RNaseH_copia	Copia/Angela	565350
59149952	59169582	19631	chr3	59149952	59150116	165	59169415	59169582	168	59149948	59149951	caag	59169583	59169586	caag						59150118	59150128	+	chr1.trna102-AlaTGC (47683976-47683974) Ala(TGC) 74 bp Sc: 24.02	attatgaatac	1	3	1	zf-CCHC/rve/RVT_2/RNaseH_copia	Copia/Angela	3063867
59277015	59281291	4277	chr3	59277015	59278015	1001	59280286	59281291	1006	59277010	59277014	ccatt	59281292	59281296	ccatt														RVT_2/RT_copia/RNaseH_copia	Copia/Angela	1536350
59721099	59731247	10149	chr3	59721099	59722501	1403	59729854	59731247	1394	59721094	59721098	ctgta	59731248	59731252	ctgta						59722497	59722507	+	chr1.trna126-MetCAT (37026714-37026712) Met(CAT) 72 bp Sc: 68.81	tatcacgagcc	5	0	1	INT_copia/rve/RVT_2/RT_copia/RNaseH_copia	Copia/Angela	442313
59759808	59766330	6523	chr3	59759808	59760181	374	59765966	59766330	365	59759804	59759807	agaa	59766331	59766334	agaa														rve/INT_copia/RT_copia/RVT_2/RNaseH_copia/zf-CCHC	Copia/Angela	8654955
59776022	59784015	7994	chr3	59776022	59776598	577	59783463	59784015	553	59776018	59776021	gcta	59784016	59784019	gcta														zf-CCHC/INT_copia/rve/RVT_2/RT_copia/RNaseH_copia	Copia/Angela	2374082
59805610	59819719	14110	chr3	59805610	59806225	616	59819088	59819719	632	59805605	59805609	ttgca	59819720	59819724	ttgca														zf-CCHC/rve/INT_copia/RT_copia/RVT_2/RNaseH_copia	Copia/Angela	1247761
59864904	59874157	9254	chr3	59864904	59865196	293	59873921	59874157	237	59864900	59864903	tagt	59874158	59874161	tagt														zf-CCHC/rve/INT_copia/RT_copia/RVT_2/RNaseH_copia	Copia/Angela	1765938
60104245	60107485	3241	chr3	60104245	60105851	1607	60105870	60107485	1616	60104241	60104244	atgg	60107486	60107489	atgg														RNaseH_copia/RVT_2/RT_copia	Copia/Angela	568960
60541416	60548065	6650	chr3	60541416	60541647	232	60547812	60548065	254	60541412	60541415	caag	60548066	60548069	caag														zf-CCHC/INT_copia/rve	Copia/Angela	133547
60789933	60800991	11059	chr3	60789933	60790547	615	60800256	60800991	736	60789929	60789932	tgac	60800992	60800995	tgac						60790543	60790553	+	chr1.trna126-MetCAT (37026714-37026712) Met(CAT) 72 bp Sc: 68.81	tatcacgagcc	5	0	1	INT_copia/rve/RVT_2/RT_copia/RNaseH_copia	Copia/Angela	1560813
60962563	60972344	9782	chr3	60962563	60963439	877	60971413	60972344	932	60962559	60962562	tttg	60972345	60972348	tttg														rve/INT_copia/RT_copia/RVT_2/RNaseH_copia	Copia/Angela	1572983
60982244	60994475	12232	chr3	60982244	60982802	559	60993953	60994475	523	60982240	60982243	aatt	60994476	60994479	aatt						60982803	60982813	+	chr2.trna191-ArgTCT (10109598-10109596) Arg(TCT) 73 bp Sc: 43.05	aaacagatagg	0	2	1	INT_copia/rve/RVT_2/RT_copia/RNaseH_copia	Copia/Angela	1411115
61091801	61100840	9040	chr3	61091801	61092686	886	61099848	61100840	993	61091797	61091800	ggcc	61100841	61100844	ggcc														zf-CCHC/INT_copia/rve/RVT_2/RT_copia/RNaseH_copia	Copia/Angela	1066429
61152783	61156121	3339	chr3	61152783	61153056	274	61155777	61156121	345	61152778	61152782	tttgg	61156122	61156126	tttgg														RNaseH_copia	Copia/Angela	3557560
61550880	61570825	19946	chr3	61550880	61551863	984	61569867	61570825	959	61550875	61550879	ttaaa	61570826	61570830	ttaaa														rve/INT_copia/RT_copia/RVT_2/RNaseH_copia	Copia/Angela	915004
61761259	61773003	11745	chr3	61761259	61762267	1009	61771995	61773003	1009	61761254	61761258	tcgac	61773004	61773008	tcgac						61762272	61762282	+	chr1.trna126-MetCAT (37026714-37026712) Met(CAT) 72 bp Sc: 68.81	tatcatgagcc	4	0	1	INT_copia/rve/RVT_2/RT_copia/RNaseH_copia	Copia/Angela	1288239
61984139	61995208	11070	chr3	61984139	61984557	419	61994810	61995208	399	61984134	61984138	gcaag	61995209	61995213	gcaag														INT_copia/rve/RVT_2/RT_copia/RNaseH_copia	Copia/Angela	1232113
62077530	62087984	10455	chr3	62077530	62078877	1348	62086599	62087984	1386	62077525	62077529	ctaaa	62087985	62087989	ctaaa						62078873	62078883	+	chr1.trna126-MetCAT (37026714-37026712) Met(CAT) 72 bp Sc: 68.81	tatcacgagcc	5	0	1	zf-CCHC/INT_copia/rve/RVT_2/RT_copia/RNaseH_copia	Copia/Angela	617747
62160402	62178283	17882	chr3	62160402	62161810	1409	62176867	62178283	1417	62160397	62160401	gtgtg	62178284	62178288	gtgtg														INT_copia/rve/RVT_2/RT_copia/RNaseH_copia	Copia/Angela	715536
62188029	62198446	10418	chr3	62188029	62189005	977	62197496	62198446	951	62188025	62188028	atat	62198447	62198450	atat														zf-CCHC/rve/INT_copia/RT_copia/RVT_2/RNaseH_copia	Copia/Angela	760039
62305620	62325207	19588	chr3	62305620	62305756	137	62325041	62325207	167	62305616	62305619	cata	62325208	62325211	cata														zf-CCHC/INT_copia/rve/RVT_2/RT_copia/RNaseH_copia	Copia/Angela	9845283
62496847	62505964	9118	chr3	62496847	62497094	248	62505696	62505964	269	62496843	62496846	agta	62505965	62505968	agta														INT_copia/rve/RVT_2/RT_copia/RNaseH_copia	Copia/Angela	139860
62893220	62897875	4656	chr3	62893220	62893642	423	62897483	62897875	393	62893216	62893219	attt	62897876	62897879	attt														INT_copia/rve/RT_copia/RVT_2/RNaseH_copia	Copia/Angela	1594561
62923306	62935017	11712	chr3	62923306	62923599	294	62934712	62935017	306	62923302	62923305	aaca	62935018	62935021	aaca														zf-CCHC/rve/INT_copia/RT_copia/RVT_2/RNaseH_copia	Copia/Angela	1523790
62939355	62949076	9722	chr3	62939355	62940079	725	62948342	62949076	735	62939351	62939354	cgcc	62949077	62949080	cgcc														zf-CCHC/INT_copia/rve/RVT_2/RT_copia/RNaseH_copia	Copia/Angela	529291
62993946	63003021	9076	chr3	62993946	62994716	771	63002238	63003021	784	62993942	62993945	tgac	63003022	63003025	tgac														zf-CCHC/rve/INT_copia	Copia/Angela	344603
63060217	63071447	11231	chr3	63060217	63060400	184	63071285	63071447	163	63060212	63060216	ataaa	63071448	63071452	ataaa														INT_copia/rve/RT_copia/RVT_2/RNaseH_copia	Copia/Angela	4298294
63490682	63500105	9424	chr3	63490682	63491707	1026	63499065	63500105	1041	63490677	63490681	caaag	63500106	63500110	caaag														RT_copia/RVT_2/RNaseH_copia	Copia/Angela	1339355
63841688	63851505	9818	chr3	63841688	63842436	749	63850760	63851505	746	63841684	63841687	caaa	63851506	63851509	caaa														zf-CCHC/rve/INT_copia/RT_copia/RVT_2/RNaseH_copia	Copia/Angela	1190625
63965610	63974133	8524	chr3	63965610	63967388	1779	63972344	63974133	1790	63965606	63965609	aagc	63974134	63974137	aagc	63972329	63972338	ggaagagaga	+	6									zf-CCHC/INT_copia/rve/RVT_2	Copia/Angela	1732339
64152927	64171424	18498	chr3	64152927	64153247	321	64171118	64171424	307	64152923	64152926	tatt	64171425	64171428	tatt														zf-CCHC/INT_copia/rve/RT_copia/RVT_2/RNaseH_copia	Copia/Angela	3466992
64524232	64544630	20399	chr3	64524232	64525623	1392	64543238	64544630	1393	64524227	64524231	cataa	64544631	64544635	cataa														zf-CCHC/rve/INT_copia/RT_copia/RVT_2/RNaseH_copia	Copia/Angela	872038
64875139	64883860	8722	chr3	64875139	64875572	434	64883442	64883860	419	64875134	64875138	tgtta	64883861	64883865	tgtta														rve/INT_copia/RT_copia/RVT_2/RNaseH_copia	Copia/Angela	927300
65122227	65132604	10378	chr3	65122227	65123610	1384	65131221	65132604	1384	65122222	65122226	cgtta	65132605	65132609	cgtta														zf-CCHC/rve/INT_copia/RT_copia/RVT_2/RNaseH_copia	Copia/Angela	392022
65524220	65532397	8178	chr3	65524220	65524434	215	65532236	65532397	162	65524216	65524219	agta	65532398	65532401	agta														zf-CCHC/rve/INT_copia/RNaseH_copia	Copia/Angela	920308
65612973	65623327	10355	chr3	65612973	65614345	1373	65621956	65623327	1372	65612968	65612972	tgtcc	65623328	65623332	tgtcc														zf-CCHC/rve/INT_copia/RT_copia/RVT_2/RNaseH_copia	Copia/Angela	652533
65745168	65755221	10054	chr3	65745168	65745685	518	65754673	65755221	549	65745164	65745167	ggct	65755222	65755225	ggct														zf-CCHC/rve/INT_copia/RT_copia/RVT_2/RNaseH_copia	Copia/Angela	679419
65771074	65776474	5401	chr3	65771074	65771346	273	65776173	65776474	302	65771070	65771073	agta	65776475	65776478	agta														INT_copia/rve/RVT_2/RT_copia/RNaseH_copia	Copia/Angela	913137
65850653	65867480	16828	chr3	65850653	65851009	357	65867082	65867480	399	65850648	65850652	gcaag	65867481	65867485	gcaag						65851007	65851017	+	chr4.trna256-ArgCCT (79423197-79423195) Arg(CCT) 73 bp Sc: 42.33	gcacttgctag	3	1	1	INT_copia/rve/RVT_2/RT_copia/RNaseH_copia	Copia/Angela	1396321
66056508	66065646	9139	chr3	66056508	66057091	584	66065084	66065646	563	66056504	66056507	tcgc	66065647	66065650	tcgc														zf-CCHC/INT_copia/rve/RVT_2/RT_copia/RNaseH_copia	Copia/Angela	1049754
66137107	66146285	9179	chr3	66137107	66137759	653	66145633	66146285	653	66137102	66137106	gttac	66146286	66146290	gttac														zf-CCHC/INT_copia/rve/RT_copia/RVT_2/RNaseH_copia	Copia/Angela	296844
66558948	66569407	10460	chr3	66558948	66560328	1381	66568027	66569407	1381	66558943	66558947	agtgg	66569408	66569412	agtgg														zf-CCHC/INT_copia/rve/RVT_2/RT_copia/RNaseH_copia	Copia/Angela	393025
67258002	67268985	10984	chr3	67258002	67258394	393	67268659	67268985	327	67257997	67258001	tcaca	67268986	67268990	tcaca														INT_copia/rve/RVT_2/RT_copia/RNaseH_copia/zf-CCHC	Copia/Angela	2998222
67310212	67324790	14579	chr3	67310212	67311097	886	67323906	67324790	885	67310208	67310211	ttat	67324791	67324794	ttat														zf-CCHC/rve/INT_copia/RT_copia/RVT_2/RNaseH_copia	Copia/Angela	851803
67925980	67935435	9456	chr3	67925980	67926983	1004	67934432	67935435	1004	67925975	67925979	gttag	67935436	67935440	gttag						67926988	67926998	+	chr1.trna126-MetCAT (37026714-37026712) Met(CAT) 72 bp Sc: 68.81	tatcatgagcc	4	0	1	zf-CCHC/INT_copia/rve/RVT_2/RT_copia/RNaseH_copia	Copia/Angela	1176466
68002867	68013889	11023	chr3	68002867	68003131	265	68013652	68013889	238	68002863	68002866	taga	68013890	68013893	taga														rve/INT_copia/RVT_2/RT_copia/RNaseH_copia	Copia/Angela	2916776
68988966	68998347	9382	chr3	68988966	68989556	591	68997751	68998347	597	68988962	68988965	acat	68998348	68998351	acat						68989561	68989571	+	chr1.trna126-MetCAT (37026714-37026712) Met(CAT) 72 bp Sc: 68.81	tatcacgagcc	4	0	1	INT_copia/rve/RVT_2/RT_copia/RNaseH_copia	Copia/Angela	619251
69008991	69018270	9280	chr3	69008991	69009997	1007	69017262	69018270	1009	69008986	69008990	ggcag	69018271	69018275	ggcag						69010002	69010012	+	chr1.trna126-MetCAT (37026714-37026712) Met(CAT) 72 bp Sc: 68.81	tatcatgagcc	4	0	1	INT_copia/rve/RVT_2/RT_copia/RNaseH_copia	Copia/Angela	617066
69317900	69332988	15089	chr3	69317900	69318063	164	69332841	69332988	148	69317896	69317899	cttt	69332989	69332992	cttt						69318068	69318078	+	chr1.trna126-MetCAT (37026714-37026712) Met(CAT) 72 bp Sc: 68.81	tatcacgagcc	4	0	1	RVT_2/RT_copia/RNaseH_copia	Copia/Angela	1690750
69424150	69433518	9369	chr3	69424150	69425531	1382	69432137	69433518	1382	69424145	69424149	ctact	69433519	69433523	ctact														zf-CCHC/rve/INT_copia/RT_copia/RVT_2/RNaseH_copia	Copia/Angela	505966
69623460	69634808	11349	chr3	69623460	69625835	2376	69632462	69634808	2347	69623456	69623459	aagc	69634809	69634812	aagc	69632447	69632456	ggaagagaga	+	6									rve/RVT_2/RT_copia/RNaseH_copia/zf-CCHC/INT_copia	Copia/Angela	505271
69703543	69712869	9327	chr3	69703543	69704380	838	69712007	69712869	863	69703539	69703542	tatt	69712870	69712873	tatt						69711990	69712001	-	chr1.trna62-GluCTC (36468225-36468227) Glu(CTC) 73 bp Sc: 77.70	ctcttattattt	5	0	1	zf-CCHC/rve/INT_copia/RT_copia/RVT_2/RNaseH_copia	Copia/Angela	752090
69796961	69806386	9426	chr3	69796961	69797277	317	69806112	69806386	275	69796957	69796960	catt	69806387	69806390	catt														rve/INT_copia/RT_copia/RVT_2/RNaseH_copia	Copia/Angela	1499159
70166892	70177249	10358	chr3	70166892	70168270	1379	70175870	70177249	1380	70166887	70166891	catta	70177250	70177254	catta														rve/INT_copia/RT_copia/RVT_2/RNaseH_copia	Copia/Angela	793201
70231677	70243441	11765	chr3	70231677	70233066	1390	70242062	70243441	1380	70231672	70231676	cggtt	70243442	70243446	cggtt						70233062	70233072	+	chr1.trna126-MetCAT (37026714-37026712) Met(CAT) 72 bp Sc: 68.81	tatcacgagcc	5	0	1	zf-CCHC/INT_copia/rve/RVT_2/RT_copia/RNaseH_copia	Copia/Angela	447382
70572451	70585798	13348	chr3	70572451	70574054	1604	70584197	70585798	1602	70572447	70572450	aagg	70585799	70585802	aagg														INT_copia/rve/RVT_2/RT_copia/RNaseH_copia	Copia/Angela	1863302
70588022	70598228	10207	chr3	70588022	70589027	1006	70597196	70598228	1033	70588017	70588021	ggtgg	70598229	70598233	ggtgg														zf-CCHC/rve/INT_copia/RT_copia/RVT_2/RNaseH_copia	Copia/Angela	682175
70605314	70616174	10861	chr3	70605314	70606626	1313	70614959	70616174	1216	70605310	70605313	ggat	70616175	70616178	ggat														zf-CCHC/rve/INT_copia	Copia/Angela	1200484
70707912	70727999	20088	chr3	70707912	70708113	202	70727798	70727999	202	70707908	70707911	aaac	70728000	70728003	aaac														INT_copia/rve/RVT_2/RT_copia/RNaseH_copia/zf-CCHC	Copia/Angela	2197333
70756890	70762189	5300	chr3	70756890	70757380	491	70761684	70762189	506	70756886	70756889	actt	70762190	70762193	actt														INT_copia/rve/RVT_2/RT_copia/RNaseH_copia	Copia/Angela	2430714
70924913	70934386	9474	chr3	70924913	70925721	809	70933610	70934386	777	70924909	70924912	atgg	70934387	70934390	atgg														zf-CCHC/INT_copia/rve/RVT_2/RT_copia/RNaseH_copia	Copia/Angela	1522500
70970354	70980287	9934	chr3	70970354	70971180	827	70979516	70980287	772	70970350	70970353	gtgg	70980288	70980291	gtgg														zf-CCHC/rve/INT_copia/RT_copia/RVT_2/RNaseH_copia	Copia/Angela	516777
71519474	71529265	9792	chr3	71519474	71520167	694	71528531	71529265	735	71519470	71519473	cgaa	71529266	71529269	cgaa														zf-CCHC/rve/INT_copia/RT_copia/RVT_2/RNaseH_copia	Copia/Angela	744142
72250719	72270596	19878	chr3	72250719	72250872	154	72270428	72270596	169	72250713	72250718	attaaa	72270597	72270602	attaaa	72270417	72270427	aaaaaaaagaa	+	1									INT_copia/rve	Copia/Angela	5778600
72374507	72384320	9814	chr3	72374507	72375235	729	72383575	72384320	746	72374503	72374506	gcgc	72384321	72384324	gcgc														zf-CCHC/INT_copia/rve/RVT_2/RT_copia/RNaseH_copia	Copia/Angela	891886
73049034	73057995	8962	chr3	73049034	73049520	487	73057511	73057995	485	73049030	73049033	tgaa	73057996	73057999	tgaa														zf-CCHC/INT_copia/rve/RVT_2/RT_copia/RNaseH_copia	Copia/Angela	557395
73119884	73129097	9214	chr3	73119884	73120936	1053	73128055	73129097	1043	73119879	73119883	gtcgg	73129098	73129102	gtcgg														zf-CCHC/INT_copia/rve/RVT_2/RT_copia/RNaseH_copia	Copia/Angela	968077
73146796	73156764	9969	chr3	73146796	73148192	1397	73155368	73156764	1397	73146791	73146795	agacg	73156765	73156769	agacg														zf-CCHC/rve/INT_copia/RT_copia/RVT_2/RNaseH_copia	Copia/Angela	641571
73285824	73294956	9133	chr3	73285824	73286845	1022	73293930	73294956	1027	73285819	73285823	atgtt	73294957	73294961	atgtt														zf-CCHC/INT_copia/rve/RVT_2/RT_copia/RNaseH_copia	Copia/Angela	1213481
73482670	73492639	9970	chr3	73482670	73483460	791	73491855	73492639	785	73482666	73482669	gcaa	73492640	73492643	gcaa														zf-CCHC/INT_copia/rve/RVT_2/RT_copia/RNaseH_copia	Copia/Angela	282159
73812965	73822718	9754	chr3	73812965	73813697	733	73821993	73822718	726	73812960	73812964	caaac	73822719	73822723	caaac														zf-CCHC/rve/INT_copia/RT_copia/RVT_2/RNaseH_copia	Copia/Angela	0
74178352	74188090	9739	chr3	74178352	74179452	1101	74187030	74188090	1061	74178346	74178351	agatgg	74188091	74188096	agatgg														RVT_2/RT_copia/RNaseH_copia/zf-CCHC/INT_copia/rve	Copia/Angela	1066173
74237366	74253802	16437	chr3	74237366	74237517	152	74253650	74253802	153	74237359	74237365	gctcgcg	74253803	74253809	gctcgcg														zf-CCHC/INT_copia/rve/RVT_2/RT_copia/RNaseH_copia	Copia/Angela	7781312
74396930	74409309	12380	chr3	74396930	74397348	419	74408901	74409309	409	74396926	74396929	gcgt	74409310	74409313	gcgt						74397351	74397361	+	SpoScf_01403.trna3-SerTGA (132416-132418) Ser(TGA) 74 bp Sc: 53.17	tagggaaggca	2	0	1	INT_copia/rve/RVT_2/RT_copia/RNaseH_copia	Copia/Angela	2486350
74434834	74442181	7348	chr3	74434834	74435148	315	74441863	74442181	319	74434830	74434833	tatg	74442182	74442185	tatg														rve/INT_copia/RT_copia/RVT_2/RNaseH_copia	Copia/Angela	3005259
74542950	74552039	9090	chr3	74542950	74544310	1361	74550678	74552039	1362	74542945	74542949	gcact	74552040	74552044	gcact														RT_copia/RVT_2/RNaseH_copia	Copia/Angela	977560
74572970	74589612	16643	chr3	74572970	74573377	408	74589244	74589612	369	74572965	74572969	aggct	74589613	74589617	aggct														zf-CCHC/INT_copia/rve/RVT_2	Copia/Angela	1152793
74696573	74706841	10269	chr3	74696573	74697962	1390	74705452	74706841	1390	74696568	74696572	tacag	74706842	74706846	tacag						74697967	74697977	+	chr1.trna126-MetCAT (37026714-37026712) Met(CAT) 72 bp Sc: 68.81	tatcacgagcc	4	0	1	zf-CCHC/INT_copia/rve/RVT_2/RT_copia/RNaseH_copia	Copia/Angela	1536753
74860890	74872250	11361	chr3	74860890	74864048	3159	74869097	74872250	3154	74860886	74860889	cttt	74872251	74872254	cttt														INT_copia/rve/RNaseH_copia/RVT_2/RT_copia	Copia/Angela	2382891
75021723	75031112	9390	chr3	75021723	75022789	1067	75030091	75031112	1022	75021719	75021722	tgtt	75031113	75031116	tgtt														zf-CCHC/INT_copia/rve/RVT_2/RT_copia/RNaseH_copia	Copia/Angela	880156
75196900	75207165	10266	chr3	75196900	75198270	1371	75205795	75207165	1371	75196895	75196899	aactt	75207166	75207170	aactt														zf-CCHC/rve/INT_copia/RT_copia/RVT_2/RNaseH_copia	Copia/Angela	653497
75229530	75240037	10508	chr3	75229530	75230947	1418	75238620	75240037	1418	75229525	75229529	atctc	75240038	75240042	atctc														zf-CCHC/rve/INT_copia/RT_copia/RVT_2/RNaseH_copia	Copia/Angela	300544
75609992	75620056	10065	chr3	75609992	75611149	1158	75618833	75620056	1224	75609988	75609991	ttaa	75620057	75620060	ttaa														zf-CCHC/rve/INT_copia/RT_copia/RVT_2/RNaseH_copia	Copia/Angela	701484
75716570	75724766	8197	chr3	75716570	75717039	470	75724326	75724766	441	75716564	75716569	tgattt	75724767	75724772	tgattt														RT_copia/RVT_2/RNaseH_copia	Copia/Angela	538443
75902946	75916800	13855	chr3	75902946	75903117	172	75916594	75916800	207	75902942	75902945	gttg	75916801	75916804	gttg														zf-CCHC/INT_copia/rve/RT_copia/RVT_2/RNaseH_copia	Copia/Angela	566333
75927967	75939813	11847	chr3	75927967	75928119	153	75939578	75939813	236	75927963	75927966	actt	75939814	75939817	actt														zf-CCHC/INT_copia/rve/RT_copia/RVT_2/RNaseH_copia	Copia/Angela	329441
76049980	76058805	8826	chr3	76049980	76050168	189	76058561	76058805	245	76049976	76049979	gaga	76058806	76058809	gaga						76050169	76050179	+	chr5.trna121-HisGTG (57929296-57929294) His(GTG) 89 bp Sc: 25.79	agattgggatt	0	5	0	zf-CCHC/INT_copia/rve/RVT_2/RT_copia/RNaseH_copia	Copia/Angela	1602212
76261637	76266818	5182	chr3	76261637	76261850	214	76266616	76266818	203	76261633	76261636	ttat	76266819	76266822	ttat														RT_copia/RVT_2	Copia/Angela	3600798
76403261	76415252	11992	chr3	76403261	76403857	597	76414567	76415252	686	76403257	76403260	aggc	76415253	76415256	aggc						76403862	76403872	+	chr1.trna126-MetCAT (37026714-37026712) Met(CAT) 72 bp Sc: 68.81	tatcacgagcc	4	0	1	INT_copia/rve/RVT_2/RT_copia/RNaseH_copia	Copia/Angela	395767
76814419	76822742	8324	chr3	76814419	76815460	1042	76821699	76822742	1044	76814414	76814418	gagtg	76822743	76822747	gagtg						76821685	76821695	-	chr5.trna9-ProTGG (3833965-3833967) Pro(TGG) 72 bp Sc: 61.83	gccttatgtat	3	4	1	zf-CCHC/rve/INT_copia/RVT_2/RNaseH_copia	Copia/Angela	2782501
76909355	76930074	20720	chr3	76909355	76910260	906	76929104	76930074	971	76909351	76909354	caaa	76930075	76930078	caaa														RNaseH_copia/zf-CCHC/INT_copia/rve/RT_copia/RVT_2	Copia/Angela	1342473
77257727	77268102	10376	chr3	77257727	77259111	1385	77266720	77268102	1383	77257722	77257726	tattg	77268103	77268107	tattg														rve/INT_copia/RT_copia/RVT_2/RNaseH_copia	Copia/Angela	307610
77377688	77388958	11271	chr3	77377688	77378205	518	77388459	77388958	500	77377684	77377687	aagg	77388959	77388962	aagg														zf-CCHC/INT_copia/rve/RVT_2/RT_copia/RNaseH_copia	Copia/Angela	1799596
78063954	78079342	15389	chr3	78063954	78064248	295	78079032	78079342	311	78063949	78063953	aaata	78079343	78079347	aaata														rve/INT_copia/RT_copia/RVT_2/RNaseH_copia	Copia/Angela	2047611
78135099	78144902	9804	chr3	78135099	78135805	707	78144178	78144902	725	78135095	78135098	gcaa	78144903	78144906	gcaa														zf-CCHC/rve/INT_copia/RT_copia/RVT_2/RNaseH_copia	Copia/Angela	427587
78193544	78203950	10407	chr3	78193544	78194942	1399	78202552	78203950	1399	78193539	78193543	ggcct	78203951	78203955	ggcct						78194947	78194957	+	chr1.trna126-MetCAT (37026714-37026712) Met(CAT) 72 bp Sc: 68.81	tatcacgagcc	4	0	1	zf-CCHC/INT_copia/rve/RVT_2/RT_copia/RNaseH_copia	Copia/Angela	612193
78827039	78836364	9326	chr3	78827039	78827339	301	78836099	78836364	266	78827033	78827038	gatttt	78836365	78836370	gatttt						78827344	78827354	+	chr1.trna126-MetCAT (37026714-37026712) Met(CAT) 72 bp Sc: 68.81	tatcacgagcc	4	0	1	zf-CCHC/INT_copia/rve/RVT_2/RT_copia/RNaseH_copia	Copia/Angela	2120697
78868262	78877505	9244	chr3	78868262	78869654	1393	78876138	78877505	1368	78868257	78868261	tctaa	78877506	78877510	tctaa														zf-CCHC/rve/INT_copia/RVT_2/RT_copia	Copia/Angela	530718
78913506	78923349	9844	chr3	78913506	78914272	767	78922597	78923349	753	78913502	78913505	gcgc	78923350	78923353	gcgc														zf-CCHC/INT_copia/rve/RVT_2/RT_copia/RNaseH_copia	Copia/Angela	495712
79560984	79572182	11199	chr3	79560984	79561220	237	79571955	79572182	228	79560979	79560983	ctagt	79572183	79572187	ctagt						79561216	79561226	+	chr1.trna126-MetCAT (37026714-37026712) Met(CAT) 72 bp Sc: 68.81	tatcacgagcc	5	0	1	INT_copia/rve	Copia/Angela	828124
79701259	79704658	3400	chr3	79701259	79701535	277	79704461	79704658	198	79701255	79701258	attg	79704659	79704662	attg	79704462	79704471	ggagaaagag	+	10									INT_copia/rve/RVT_2/RT_copia/RNaseH_copia	Copia/Angela	850076
79812019	79827877	15859	chr3	79812019	79813263	1245	79826702	79827877	1176	79812015	79812018	agaa	79827878	79827881	agaa														zf-CCHC/rve/INT_copia/RT_copia/RVT_2/RNaseH_copia	Copia/Angela	1103109
80147893	80157490	9598	chr3	80147893	80148361	469	80156969	80157490	522	80147889	80147892	cgca	80157491	80157494	cgca														zf-CCHC/rve/INT_copia/RT_copia/RVT_2/RNaseH_copia	Copia/Angela	1876508
80394099	80403422	9324	chr3	80394099	80395094	996	80402406	80403422	1017	80394094	80394098	gaata	80403423	80403427	gaata						80395099	80395109	+	chr1.trna126-MetCAT (37026714-37026712) Met(CAT) 72 bp Sc: 68.81	tatcatgagcc	4	0	1	zf-CCHC/INT_copia/rve/RVT_2/RT_copia/RNaseH_copia	Copia/Angela	1757894
80423952	80433472	9521	chr3	80423952	80424961	1010	80432463	80433472	1010	80423947	80423951	tttgc	80433473	80433477	tttgc														INT_copia/rve/RVT_2/RT_copia/RNaseH_copia	Copia/Angela	929785
80641601	80651540	9940	chr3	80641601	80642997	1397	80650144	80651540	1397	80641596	80641600	acatt	80651541	80651545	acatt						80643002	80643012	+	chr1.trna126-MetCAT (37026714-37026712) Met(CAT) 72 bp Sc: 68.81	tatcacgagcc	4	0	1	zf-CCHC/rve/INT_copia/RVT_2/RT_copia/RNaseH_copia	Copia/Angela	1095801
80689767	80698826	9060	chr3	80689767	80690382	616	80698241	80698826	586	80689763	80689766	gtgt	80698827	80698830	gtgt														zf-CCHC/INT_copia/rve/RT_copia/RVT_2/RNaseH_copia	Copia/Angela	1227839
80768107	80777494	9388	chr3	80768107	80768743	637	80776817	80777494	678	80768103	80768106	tcta	80777495	80777498	tcta														zf-CCHC/INT_copia/rve/RT_copia/RVT_2/RNaseH_copia	Copia/Angela	285473
80874624	80892189	17566	chr3	80874624	80876754	2131	80890086	80892189	2104	80874620	80874623	aatg	80892190	80892193	aatg														zf-CCHC/rve/INT_copia	Copia/Angela	1201497
81733409	81742819	9411	chr3	81733409	81733583	175	81742588	81742819	232	81733405	81733408	tttg	81742820	81742823	tttg														zf-CCHC/INT_copia/rve/RVT_2/RT_copia/RNaseH_copia	Copia/Angela	4387294
82065759	82084927	19169	chr3	82065759	82066507	749	82084159	82084927	769	82065753	82065758	gccaag	82084928	82084933	gccaag						82066510	82066520	+	SpoScf_01466.trna2-ValTAC (2935-2933) Val(TAC) 73 bp Sc: 75.14	gctgcgccagg	2	4	1	INT_copia/rve/RVT_2/RT_copia/RNaseH_copia	Copia/Angela	2590708
82166176	82179160	12985	chr3	82166176	82167076	901	82178325	82179160	836	82166172	82166175	gcgc	82179161	82179164	gcgc						82167081	82167091	+	chr4.trna183-TyrGTA (122538602-122538600) Tyr(GTA) 123 bp Sc: 59.39	gcccatcgtgg	4	1	1	zf-CCHC/INT_copia/rve/RVT_2/RT_copia/RNaseH_copia	Copia/Angela	737805
82508574	82517222	8649	chr3	82508574	82509256	683	82516548	82517222	675	82508570	82508573	aggt	82517223	82517226	aggt														zf-CCHC/rve/INT_copia/RT_copia/RVT_2/RNaseH_copia	Copia/Angela	275258
82525898	82535312	9415	chr3	82525898	82526023	126	82535180	82535312	133	82525894	82525897	ggcc	82535313	82535316	ggcc														rve/INT_copia/RT_copia/RVT_2/RNaseH_copia	Copia/Angela	4061718
82678464	82687172	8709	chr3	82678464	82679818	1355	82685795	82687172	1378	82678460	82678463	gcgc	82687173	82687176	gcgc						82679823	82679833	+	chr1.trna126-MetCAT (37026714-37026712) Met(CAT) 72 bp Sc: 68.81	tatcacgagcc	4	0	1	INT_copia/rve/RVT_2/RT_copia/RNaseH_copia	Copia/Angela	1135105
82782973	82800515	17543	chr3	82782973	82783978	1006	82799508	82800515	1008	82782968	82782972	ctttt	82800516	82800520	ctttt														INT_copia/rve/RVT_2/RT_copia/RNaseH_copia	Copia/Angela	1010094
82818062	82827839	9778	chr3	82818062	82818786	725	82827104	82827839	736	82818058	82818061	caaa	82827840	82827843	caaa														zf-CCHC/rve/INT_copia/RT_copia/RVT_2/RNaseH_copia	Copia/Angela	791975
82844371	82852290	7920	chr3	82844371	82845336	966	82851339	82852290	952	82844366	82844370	taata	82852291	82852295	taata														INT_copia/rve/RVT_2/RT_copia/RNaseH_copia	Copia/Angela	79826
82895510	82912011	16502	chr3	82895510	82895824	315	82911674	82912011	338	82895506	82895509	aaca	82912012	82912015	aaca														zf-CCHC/INT_copia/rve/RVT_2/RT_copia/RNaseH_copia	Copia/Angela	3118546
83161562	83171286	9725	chr3	83161562	83162313	752	83170512	83171286	775	83161558	83161561	aggc	83171287	83171290	aggc						83170495	83170506	-	chr6.trna156-ArgCCT (31572219-31572217) Arg(CCT) 73 bp Sc: 41.70	aggctgcgccag	5	0	1	zf-CCHC/rve/INT_copia/RT_copia/RVT_2/RNaseH_copia	Copia/Angela	1489702
83384905	83395687	10783	chr3	83384905	83386430	1526	83394142	83395687	1546	83384901	83384904	gggt	83395688	83395691	gggt														zf-CCHC/rve/INT_copia/RT_copia/RVT_2/RNaseH_copia	Copia/Angela	294776
83538992	83549091	10100	chr3	83538992	83540503	1512	83547558	83549091	1534	83538987	83538991	tggca	83549092	83549096	tggca														rve/INT_copia/RT_copia/RVT_2/RNaseH_copia	Copia/Angela	353527
83630130	83643124	12995	chr3	83630130	83630648	519	83642634	83643124	491	83630126	83630129	aagg	83643125	83643128	aagg														RNaseH_copia/zf-CCHC/INT_copia/rve/RVT_2/RT_copia	Copia/Angela	1762658
83686680	83695984	9305	chr3	83686680	83687122	443	83695496	83695984	489	83686676	83686679	gaat	83695985	83695988	gaat														INT_copia/rve/RVT_2/RT_copia/RNaseH_copia	Copia/Angela	1773949
83836101	83855759	19659	chr3	83836101	83837754	1654	83854096	83855759	1664	83836096	83836100	aagga	83855760	83855764	aagga														RNaseH_copia/zf-CCHC/rve/INT_copia/RT_copia/RVT_2	Copia/Angela	1647264
83925396	83936012	10617	chr3	83925396	83926838	1443	83934595	83936012	1418	83925391	83925395	cgatt	83936013	83936017	cgatt														zf-CCHC/rve/INT_copia/RT_copia/RVT_2/RNaseH_copia	Copia/Angela	403241
84087799	84109810	22012	chr3	84087799	84090603	2805	84107016	84109810	2795	84087795	84087798	gcca	84109811	84109814	gcca														RNaseH_copia/zf-CCHC/INT_copia/rve/RVT_2/RT_copia	Copia/Angela	400702
84207393	84216392	9000	chr3	84207393	84207817	425	84216032	84216392	361	84207389	84207392	aaat	84216393	84216396	aaat														zf-CCHC/INT_copia/rve/RVT_2/RT_copia/RNaseH_copia	Copia/Angela	1390620
84294323	84305692	11370	chr3	84294323	84295686	1364	84304329	84305692	1364	84294318	84294322	aaagg	84305693	84305697	aaagg						84304314	84304324	-	chr1.trna126-MetCAT (37026714-37026712) Met(CAT) 72 bp Sc: 68.81	cccacttgtcc	4	0	1	RNaseH_copia	Copia/Angela	397963
84349841	84359765	9925	chr3	84349841	84350675	835	84358957	84359765	809	84349837	84349840	cgca	84359766	84359769	cgca														zf-CCHC/INT_copia/rve/RVT_2/RT_copia/RNaseH_copia	Copia/Angela	1609465
84641832	84652259	10428	chr3	84641832	84643234	1403	84650857	84652259	1403	84641827	84641831	gattt	84652260	84652264	gattt						84643239	84643249	+	chr1.trna126-MetCAT (37026714-37026712) Met(CAT) 72 bp Sc: 68.81	tatcacgagcc	4	0	1	zf-CCHC/INT_copia/rve/RVT_2/RT_copia/RNaseH_copia	Copia/Angela	192781
84851490	84861861	10372	chr3	84851490	84852871	1382	84860482	84861861	1380	84851485	84851489	gttcg	84861862	84861866	gttcg						84852876	84852886	+	chr1.trna126-MetCAT (37026714-37026712) Met(CAT) 72 bp Sc: 68.81	tatcacgagcc	4	0	1	zf-CCHC/INT_copia/rve/RVT_2/RT_copia/RNaseH_copia	Copia/Angela	762335
84940597	84952179	11583	chr3	84940597	84941175	579	84951629	84952179	551	84940593	84940596	aatg	84952180	84952183	aatg														RVT_2/RT_copia/RNaseH_copia/zf-CCHC/INT_copia/rve	Copia/Angela	812039
85280788	85287727	6940	chr3	85280788	85281285	498	85287237	85287727	491	85280783	85280787	tgttg	85287728	85287732	tgttg														RNaseH_copia	Copia/Angela	913285
85320335	85330117	9783	chr3	85320335	85321028	694	85329384	85330117	734	85320331	85320334	ggcc	85330118	85330121	ggcc														zf-CCHC/rve/INT_copia/RT_copia/RVT_2/RNaseH_copia	Copia/Angela	584083
85405054	85413176	8123	chr3	85405054	85405479	426	85412751	85413176	426	85405049	85405053	gttct	85413177	85413181	gttct														rve/INT_copia	Copia/Angela	273427
85574265	85583731	9467	chr3	85574265	85575638	1374	85582358	85583731	1374	85574260	85574264	agaac	85583732	85583736	agaac														zf-CCHC/INT_copia/rve/RT_copia/RVT_2/RNaseH_copia	Copia/Angela	825433
85637478	85646784	9307	chr3	85637478	85637831	354	85646494	85646784	291	85637474	85637477	tatg	85646785	85646788	tatg	85646503	85646512	gagagaaaaa	+	18	85637836	85637846	+	chr1.trna126-MetCAT (37026714-37026712) Met(CAT) 72 bp Sc: 68.81	tatcacgagcc	4	0	1	zf-CCHC/INT_copia/rve/RVT_2/RT_copia/RNaseH_copia	Copia/Angela	328971
86007349	86017707	10359	chr3	86007349	86008696	1348	86016368	86017707	1340	86007344	86007348	ggttg	86017708	86017712	ggttg						86008692	86008702	+	chr1.trna126-MetCAT (37026714-37026712) Met(CAT) 72 bp Sc: 68.81	tatcacgagcc	5	0	1	zf-CCHC/INT_copia/rve/RVT_2/RT_copia/RNaseH_copia	Copia/Angela	258343
86078375	86088291	9917	chr3	86078375	86079153	779	86087512	86088291	780	86078371	86078374	aggg	86088292	86088295	aggg														zf-CCHC/rve/INT_copia/RT_copia/RVT_2/RNaseH_copia	Copia/Angela	606417
86183958	86193465	9508	chr3	86183958	86184320	363	86193074	86193465	392	86183954	86183957	gaat	86193466	86193469	gaat														zf-CCHC/rve/INT_copia/RT_copia/RVT_2/RNaseH_copia	Copia/Angela	695209
86233339	86249242	15904	chr3	86233339	86233655	317	86248906	86249242	337	86233335	86233338	tgaa	86249243	86249246	tgaa														rve/INT_copia/RT_copia/RVT_2/RNaseH_copia	Copia/Angela	1399983
86472789	86481709	8921	chr3	86472789	86473270	482	86481220	86481709	490	86472785	86472788	aagg	86481710	86481713	aagg														zf-CCHC/INT_copia/rve/RVT_2/RT_copia/RNaseH_copia	Copia/Angela	614320
86582722	86601114	18393	chr3	86582722	86582860	139	86600895	86601114	220	86582718	86582721	agta	86601115	86601118	agta														INT_copia/rve/RVT_2/RT_copia/RNaseH_copia	Copia/Angela	531760
87198603	87213018	14416	chr3	87198603	87200475	1873	87211139	87213018	1880	87198599	87198602	tcaa	87213019	87213022	tcaa														INT_copia/rve/RVT_2/RT_copia/RNaseH_copia	Copia/Angela	3473529
87338201	87348451	10251	chr3	87338201	87339414	1214	87347196	87348451	1256	87338197	87338200	ttaa	87348452	87348455	ttaa														rve/INT_copia/RT_copia/RVT_2/RNaseH_copia	Copia/Angela	1086759
87459228	87478676	19449	chr3	87459228	87461197	1970	87476705	87478676	1972	87459224	87459227	taaa	87478677	87478680	taaa														zf-CCHC/rve/INT_copia/RT_copia/RVT_2/RNaseH_copia	Copia/Angela	344382
87519097	87526816	7720	chr3	87519097	87519418	322	87526476	87526816	341	87519092	87519096	aagta	87526817	87526821	aagta						87526463	87526473	-	chr6.trna156-ArgCCT (31572219-31572217) Arg(CCT) 73 bp Sc: 41.70	acggaaatata	2	1	1	rve/INT_copia/RT_copia/RVT_2/RNaseH_copia	Copia/Angela	514687
87670510	87680846	10337	chr3	87670510	87670736	227	87680690	87680846	157	87670506	87670509	tcta	87680847	87680850	tcta														RT_copia/RVT_2/RNaseH_copia	Copia/Angela	515707
87781566	87797829	16264	chr3	87781566	87782895	1330	87796441	87797829	1389	87781562	87781565	tggc	87797830	87797833	tggc														rve/INT_copia/RVT_2/RT_copia/RNaseH_copia	Copia/Angela	1448987
87848180	87868376	20197	chr3	87848180	87849008	829	87867515	87868376	862	87848176	87848179	atac	87868377	87868380	atac														zf-CCHC/RNaseH_copia	Copia/Angela	814902
88072310	88092467	20158	chr3	88072310	88074188	1879	88090611	88092467	1857	88072306	88072309	aaaa	88092468	88092471	aaaa														RNaseH_copia/zf-CCHC/INT_copia/rve/RVT_2/RT_copia	Copia/Angela	1073314
88103012	88110438	7427	chr3	88103012	88103177	166	88110230	88110438	209	88103008	88103011	ggcc	88110439	88110442	ggcc						88110217	88110228	-	chr3.trna333-GluTTC (6573287-6573285) Glu(TTC) 72 bp Sc: 72.52	gggcggcccatc	1	0	1	RNaseH_copia	Copia/Angela	1131366
88113352	88120295	6944	chr3	88113352	88114002	651	88119644	88120295	652	88113347	88113351	gtgcc	88120296	88120300	gtgcc														INT_copia/RVT_2/RT_copia/RNaseH_copia	Copia/Angela	718468
88136170	88145307	9138	chr3	88136170	88136883	714	88144544	88145307	764	88136166	88136169	gcaa	88145308	88145311	gcaa														rve/INT_copia/RT_copia/RVT_2/RNaseH_copia	Copia/Angela	1031834
88154048	88163600	9553	chr3	88154048	88154163	116	88163496	88163600	105	88154044	88154047	agca	88163601	88163604	agca														zf-CCHC/INT_copia/rve/RVT_2/RT_copia/RNaseH_copia	Copia/Angela	4392874
88220254	88229752	9499	chr3	88220254	88221279	1026	88228746	88229752	1007	88220249	88220253	gatct	88229753	88229757	gatct														zf-CCHC/INT_copia/rve/RT_copia/RVT_2/RNaseH_copia	Copia/Angela	838489
88744573	88752993	8421	chr3	88744573	88745225	653	88752333	88752993	661	88744568	88744572	caaat	88752994	88752998	caaat														zf-CCHC/INT_copia/rve/RT_copia/RVT_2/RNaseH_copia	Copia/Angela	2053902
88856544	88866303	9760	chr3	88856544	88857264	721	88865569	88866303	735	88856540	88856543	aaca	88866304	88866307	aaca														zf-CCHC/INT_copia/rve/RVT_2/RT_copia/RNaseH_copia	Copia/Angela	1513121
89392757	89402582	9826	chr3	89392757	89393565	809	89401823	89402582	760	89392753	89392756	gcaa	89402583	89402586	gcaa														zf-CCHC/INT_copia/rve/RVT_2/RT_copia/RNaseH_copia	Copia/Angela	479992
89863099	89872010	8912	chr3	89863099	89863407	309	89871653	89872010	358	89863095	89863098	aata	89872011	89872014	aata														zf-CCHC/rve/INT_copia/RT_copia/RVT_2/RNaseH_copia	Copia/Angela	2407189
89949878	89960154	10277	chr3	89949878	89951263	1386	89958770	89960154	1385	89949873	89949877	atatg	89960155	89960159	atatg														zf-CCHC/rve/INT_copia/RT_copia/RVT_2/RNaseH_copia	Copia/Angela	1366732
90334286	90349580	15295	chr3	90334286	90334618	333	90349228	90349580	353	90334282	90334285	tatg	90349581	90349584	tatg						90349215	90349225	-	chr5.trna186-ProCGG (7278378-7278376) Pro(CGG) 74 bp Sc: 21.91	ggtatcacgag	2	5	1	rve/INT_copia/RT_copia/RVT_2/RNaseH_copia	Copia/Angela	4415385
91040828	91048821	7994	chr3	91040828	91041282	455	91048387	91048821	435	91040824	91040827	aagg	91048822	91048825	aagg														INT_copia/rve/RT_copia/RVT_2/RNaseH_copia	Copia/Angela	3192510
91054199	91063310	9112	chr3	91054199	91054401	203	91063098	91063310	213	91054195	91054198	agta	91063311	91063314	agta														zf-CCHC/rve/INT_copia/RT_copia/RVT_2/RNaseH_copia	Copia/Angela	2470993
91543131	91559224	16094	chr3	91543131	91545153	2023	91557143	91559224	2082	91543124	91543130	ttagaat	91559225	91559231	ttagaat														RT_copia/RVT_2/RNaseH_copia/zf-CCHC/rve/INT_copia	Copia/Angela	1307182
91868345	91879942	11598	chr3	91868345	91869423	1079	91878893	91879942	1050	91868341	91868344	tata	91879943	91879946	tata														zf-CCHC/rve/INT_copia/RT_copia/RVT_2/RNaseH_copia	Copia/Angela	650127
92435981	92439063	3083	chr3	92435981	92436201	221	92438782	92439063	282	92435977	92435980	gaaa	92439064	92439067	gaaa						92438765	92438776	-	SpoScf_01812.trna2-ArgTCT (56874-56876) Arg(TCT) 73 bp Sc: 39.05	atcgtatatcgt	5	1	1	RT_copia/RVT_2/RNaseH_copia	Copia/Angela	1501265
92772986	92783424	10439	chr3	92772986	92774428	1443	92781985	92783424	1440	92772979	92772985	gtgggct	92783425	92783431	gtgggct														zf-CCHC/rve/INT_copia/RT_copia/RVT_2/RNaseH_copia	Copia/Angela	372626
93543769	93561109	17341	chr3	93543769	93544334	566	93560565	93561109	545	93543765	93543768	tttt	93561110	93561113	tttt														zf-CCHC/rve/INT_copia/RT_copia/RVT_2/RNaseH_copia	Copia/Angela	1962105
93622545	93635019	12475	chr3	93622545	93623074	530	93634557	93635019	463	93622541	93622544	tgca	93635020	93635023	tgca						93623079	93623089	+	chr1.trna126-MetCAT (37026714-37026712) Met(CAT) 72 bp Sc: 68.81	tatcacgagcc	4	0	1	INT_copia/rve/RVT_2/RT_copia/RNaseH_copia	Copia/Angela	1640027
93686209	93696242	10034	chr3	93686209	93687098	890	93695288	93696242	955	93686204	93686208	aatat	93696243	93696247	aatat	93695257	93695266	gaaatggaaa	+	22									zf-CCHC/INT_copia/rve/RVT_2/RT_copia/RNaseH_copia	Copia/Angela	488712
93732369	93742203	9835	chr3	93732369	93733095	727	93741430	93742203	774	93732365	93732368	aaca	93742204	93742207	aaca														zf-CCHC/rve/INT_copia/RT_copia/RVT_2/RNaseH_copia	Copia/Angela	1170682
94335652	94344996	9345	chr3	94335652	94335959	308	94344688	94344996	309	94335647	94335651	caaag	94344997	94345001	caaag						94335964	94335974	+	chr1.trna126-MetCAT (37026714-37026712) Met(CAT) 72 bp Sc: 68.81	tatcacgagcc	4	0	1	zf-CCHC/INT_copia/rve/RVT_2/RT_copia/RNaseH_copia	Copia/Angela	1145495
94466429	94475895	9467	chr3	94466429	94467444	1016	94474888	94475895	1008	94466424	94466428	gaaaa	94475896	94475900	gaaaa														zf-CCHC/rve/INT_copia/RT_copia/RVT_2/RNaseH_copia	Copia/Angela	1005622
94565402	94575912	10511	chr3	94565402	94566819	1418	94574487	94575912	1426	94565397	94565401	gagtg	94575913	94575917	gagtg						94566824	94566834	+	chr1.trna126-MetCAT (37026714-37026712) Met(CAT) 72 bp Sc: 68.81	tatcacgagcc	4	0	1	zf-CCHC/INT_copia/rve/RVT_2/RT_copia/RNaseH_copia	Copia/Angela	271817
94580699	94589117	8419	chr3	94580699	94580961	263	94588843	94589117	275	94580695	94580698	ttag	94589118	94589121	ttag														zf-CCHC/INT_copia/rve/RVT_2/RT_copia/RNaseH_copia	Copia/Angela	3571959
95980571	95989822	9252	chr3	95980571	95980673	103	95989701	95989822	122	95980567	95980570	ggcc	95989823	95989826	ggcc														zf-CCHC/INT_copia/rve/RVT_2/RT_copia/RNaseH_copia	Copia/Angela	1242923
96383712	96397943	14232	chr3	96383712	96384147	436	96397515	96397943	429	96383707	96383711	gtgcg	96397944	96397948	gtgcg														zf-CCHC/INT_copia/rve/RT_copia/RVT_2/RNaseH_copia	Copia/Angela	1449374
96719679	96728235	8557	chr3	96719679	96719824	146	96728096	96728235	140	96719675	96719678	catt	96728236	96728239	catt														zf-CCHC/INT_copia/rve/RVT_2/RT_copia/RNaseH_copia	Copia/Angela	806938
96796422	96803774	7353	chr3	96796422	96799285	2864	96800958	96803774	2817	96796418	96796421	tcgc	96803775	96803778	tcgc														INT_copia/RVT_2/RT_copia/RNaseH_copia	Copia/Angela	543108
97116132	97126135	10004	chr3	97116132	97117163	1032	97125094	97126135	1042	97116128	97116131	agta	97126136	97126139	agta														zf-CCHC/INT_copia/rve/RVT_2/RT_copia/RNaseH_copia	Copia/Angela	475785
98252348	98272635	20288	chr3	98252348	98253810	1463	98271173	98272635	1463	98252343	98252347	gcagg	98272636	98272640	gcagg														zf-CCHC/INT_copia/rve/RVT_2/RT_copia/RNaseH_copia	Copia/Angela	557942
98307125	98318507	11383	chr3	98307125	98307586	462	98317995	98318507	513	98307121	98307124	cata	98318508	98318511	cata	98317983	98317992	aaagatagaa	+	3									zf-CCHC/INT_copia/rve/RVT_2/RT_copia/RNaseH_copia	Copia/Angela	826929
98529215	98538849	9635	chr3	98529215	98529728	514	98538229	98538849	621	98529211	98529214	tgtt	98538850	98538853	tgtt						98529733	98529743	+	chr1.trna126-MetCAT (37026714-37026712) Met(CAT) 72 bp Sc: 68.81	tatcacgagcc	4	0	1	zf-CCHC/INT_copia/rve/RVT_2/RT_copia/RNaseH_copia	Copia/Angela	249424
99557168	99566596	9429	chr3	99557168	99557492	325	99566297	99566596	300	99557163	99557167	gtttt	99566597	99566601	gtttt														zf-CCHC/rve/INT_copia/RT_copia/RVT_2/RNaseH_copia	Copia/Angela	1814584
99769789	99779853	10065	chr3	99769789	99770805	1017	99778836	99779853	1018	99769785	99769788	atgt	99779854	99779857	atgt						99778822	99778833	-	chr1.trna62-GluCTC (36468225-36468227) Glu(CTC) 73 bp Sc: 77.70	ggtatcacgagc	2	0	1	zf-CCHC/rve/INT_copia/RT_copia/RVT_2/RNaseH_copia	Copia/Angela	443190
100065957	100076342	10386	chr3	100065957	100067342	1386	100074957	100076342	1386	100065952	100065956	gattg	100076343	100076347	gattg														zf-CCHC/INT_copia/rve/RVT_2/RT_copia/RNaseH_copia	Copia/Angela	335242
100399262	100409040	9779	chr3	100399262	100399967	706	100408292	100409040	749	100399256	100399261	gcaagc	100409041	100409046	gcaagc														zf-CCHC/rve/INT_copia/RT_copia/RVT_2/RNaseH_copia	Copia/Angela	363345
101323118	101332679	9562	chr3	101323118	101323401	284	101332323	101332679	357	101323113	101323117	acatt	101332680	101332684	acatt	101332331	101332341	gagagcaaaaa	+	18	101323397	101323407	+	chr1.trna126-MetCAT (37026714-37026712) Met(CAT) 72 bp Sc: 68.81	tatcacgagcc	5	0	1	zf-CCHC/INT_copia/rve/RVT_2/RT_copia/RNaseH_copia	Copia/Angela	1898183
101411448	101420319	8872	chr3	101411448	101412221	774	101419492	101420319	828	101411442	101411447	agtatt	101420320	101420325	agtatt	101412209	101412218	tttcagtggg	-	12									zf-CCHC/rve/INT_copia/RT_copia/RVT_2/RNaseH_copia	Copia/Angela	658246
101422316	101432376	10061	chr3	101422316	101423357	1042	101431302	101432376	1075	101422312	101422315	agta	101432377	101432380	agta														zf-CCHC/INT_copia/rve/RVT_2/RT_copia/RNaseH_copia	Copia/Angela	1539581
101610717	101626494	15778	chr3	101610717	101611553	837	101625696	101626494	799	101610713	101610716	taaa	101626495	101626498	taaa														zf-CCHC/rve/INT_copia/RT_copia/RVT_2/RNaseH_copia	Copia/Angela	651870
101832884	101843627	10744	chr3	101832884	101834278	1395	101842229	101843627	1399	101832879	101832883	tgcat	101843628	101843632	tgcat						101834283	101834293	+	chr1.trna126-MetCAT (37026714-37026712) Met(CAT) 72 bp Sc: 68.81	tatcacgagcc	4	0	1	zf-CCHC/INT_copia/rve/RVT_2/RT_copia/RNaseH_copia	Copia/Angela	555579
102333515	102343372	9858	chr3	102333515	102334524	1010	102342363	102343372	1010	102333510	102333514	aatag	102343373	102343377	aatag														zf-CCHC/INT_copia/rve/RT_copia/RVT_2/RNaseH_copia	Copia/Angela	772264
102425011	102434267	9257	chr3	102425011	102425217	207	102433995	102434267	273	102425007	102425010	gtgc	102434268	102434271	gtgc						102425213	102425223	+	chr1.trna126-MetCAT (37026714-37026712) Met(CAT) 72 bp Sc: 68.81	tatcacgagcc	5	0	1	zf-CCHC/INT_copia/rve/RVT_2/RT_copia/RNaseH_copia	Copia/Angela	424215
102630721	102653205	22485	chr3	102630721	102634104	3384	102649793	102653205	3413	102630717	102630720	agaa	102653206	102653209	agaa														RT_copia/RVT_2/RNaseH_copia/rve/INT_copia	Copia/Angela	1106989
102793644	102804032	10389	chr3	102793644	102795038	1395	102802638	102804032	1395	102793639	102793643	tttaa	102804033	102804037	tttaa														rve/INT_copia/RT_copia/RVT_2/RNaseH_copia	Copia/Angela	754988
104243584	104252443	8860	chr3	104243584	104243734	151	104252259	104252443	185	104243580	104243583	ttct	104252444	104252447	ttct						104243739	104243749	+	chr1.trna126-MetCAT (37026714-37026712) Met(CAT) 72 bp Sc: 68.81	tatcacgagcc	4	0	1	INT_copia/rve/RVT_2/RT_copia/RNaseH_copia	Copia/Angela	1268167
104266449	104275703	9255	chr3	104266449	104266581	133	104275590	104275703	114	104266445	104266448	ggcc	104275704	104275707	ggcc														zf-CCHC/INT_copia/rve/RVT_2/RT_copia/RNaseH_copia	Copia/Angela	801398
105141446	105151498	10053	chr3	105141446	105142821	1376	105150096	105151498	1403	105141441	105141445	gaaag	105151499	105151503	gaaag														zf-CCHC/INT_copia/rve/RVT_2/RT_copia/RNaseH_copia	Copia/Angela	778882
105170884	105180074	9191	chr3	105170884	105171233	350	105179724	105180074	351	105170880	105170883	gtca	105180075	105180078	gtca						105171238	105171248	+	chr1.trna126-MetCAT (37026714-37026712) Met(CAT) 72 bp Sc: 68.81	tatcacgagcc	4	0	1	INT_copia/rve/RVT_2/RT_copia/RNaseH_copia	Copia/Angela	1697587
106928006	106935796	7791	chr3	106928006	106928501	496	106935322	106935796	475	106928002	106928005	ttaa	106935797	106935800	ttaa														RNaseH_copia	Copia/Angela	3332901
106997700	107007445	9746	chr3	106997700	106998323	624	107006765	107007445	681	106997696	106997699	acag	107007446	107007449	acag						106998328	106998338	+	chr1.trna126-MetCAT (37026714-37026712) Met(CAT) 72 bp Sc: 68.81	tatcacgagcc	4	0	1	zf-CCHC/INT_copia/rve/RVT_2/RT_copia/RNaseH_copia	Copia/Angela	341378
107027399	107033576	6178	chr3	107027399	107027617	219	107033337	107033576	240	107027395	107027398	agta	107033577	107033580	agta														RNaseH_copia	Copia/Angela	727390
107998750	108009725	10976	chr3	107998750	107999242	493	108009279	108009725	447	107998746	107998749	ccat	108009726	108009729	ccat														zf-CCHC/rve/INT_copia/RT_copia/RVT_2	Copia/Angela	2362639
108162553	108170282	7730	chr3	108162553	108163020	468	108169816	108170282	467	108162549	108162552	taat	108170283	108170286	taat														zf-CCHC/rve/INT_copia/RT_copia/RVT_2/RNaseH_copia	Copia/Angela	3215534
108177616	108186845	9230	chr3	108177616	108178275	660	108186187	108186845	659	108177611	108177615	gcgag	108186846	108186850	gcgag														zf-CCHC/INT_copia/rve/RVT_2/RT_copia/RNaseH_copia	Copia/Angela	173576
108381643	108401715	20073	chr3	108381643	108382143	501	108401200	108401715	516	108381639	108381642	gccc	108401716	108401719	gccc														zf-CCHC/rve/INT_copia/RT_copia/RVT_2/RNaseH_copia	Copia/Angela	681912
108482916	108493883	10968	chr3	108482916	108483099	184	108493708	108493883	176	108482912	108482915	cact	108493884	108493887	cact														RNaseH_copia	Copia/Angela	1689037
108623510	108633377	9868	chr3	108623510	108624248	739	108632613	108633377	765	108623506	108623509	gcca	108633378	108633381	gcca														zf-CCHC/rve/INT_copia/RT_copia/RVT_2/RNaseH_copia	Copia/Angela	861087
108965324	108974609	9286	chr3	108965324	108965597	274	108974413	108974609	197	108965320	108965323	aaat	108974610	108974613	aaat														RNaseH_copia/RT_copia/RVT_2	Copia/Angela	5829220
109014427	109024478	10052	chr3	109014427	109015706	1280	109023195	109024478	1284	109014422	109014426	actca	109024479	109024483	actca						109015711	109015721	+	chr1.trna126-MetCAT (37026714-37026712) Met(CAT) 72 bp Sc: 68.81	tatcacgagcc	4	0	1	INT_copia/rve/RVT_2/RT_copia/RNaseH_copia	Copia/Angela	1194700
109117810	109127618	9809	chr3	109117810	109118605	796	109126864	109127618	755	109117806	109117809	ggcc	109127619	109127622	ggcc														zf-CCHC/INT_copia/rve/RVT_2/RT_copia/RNaseH_copia	Copia/Angela	537667
109182961	109192548	9588	chr3	109182961	109183554	594	109191914	109192548	635	109182957	109182960	gaaa	109192549	109192552	gaaa														zf-CCHC/INT_copia/rve/RVT_2/RT_copia/RNaseH_copia	Copia/Angela	988373
109480831	109489685	8855	chr3	109480831	109481353	523	109489195	109489685	491	109480826	109480830	tgcct	109489686	109489690	tgcct														zf-CCHC/INT_copia/rve/RT_copia/RVT_2/RNaseH_copia	Copia/Angela	1121006
109852650	109862038	9389	chr3	109852650	109853481	832	109861221	109862038	818	109852645	109852649	tcata	109862039	109862043	tcata						109853486	109853496	+	chr1.trna126-MetCAT (37026714-37026712) Met(CAT) 72 bp Sc: 68.81	tatcatgagcc	4	0	1	zf-CCHC/INT_copia/rve/RVT_2/RT_copia/RNaseH_copia	Copia/Angela	1368273
110189246	110201844	12599	chr3	110189246	110190631	1386	110200459	110201844	1386	110189241	110189245	catat	110201845	110201849	catat														INT_copia/rve/RVT_2/RT_copia/RNaseH_copia	Copia/Angela	532725
110377164	110386718	9555	chr3	110377164	110377850	687	110385992	110386718	727	110377160	110377163	gcca	110386719	110386722	gcca														rve/INT_copia/RT_copia/RVT_2/RNaseH_copia	Copia/Angela	589783
110519482	110537585	18104	chr3	110519482	110520115	634	110536934	110537585	652	110519478	110519481	tgtt	110537586	110537589	tgtt														zf-CCHC/INT_copia/rve/RVT_2/RT_copia/RNaseH_copia	Copia/Angela	1198395
110541850	110553803	11954	chr3	110541850	110542860	1011	110552793	110553803	1011	110541845	110541849	atact	110553804	110553808	atact														zf-CCHC/INT_copia/rve/RT_copia/RVT_2/RNaseH_copia	Copia/Angela	1128147
111918604	111927143	8540	chr3	111918604	111918745	142	111926968	111927143	176	111918599	111918603	acaag	111927144	111927148	acaag						111918750	111918760	+	chr1.trna126-MetCAT (37026714-37026712) Met(CAT) 72 bp Sc: 68.81	tatcatgagcc	4	0	1	INT_copia/rve/RVT_2/RT_copia/RNaseH_copia	Copia/Angela	656571
112080522	112090061	9540	chr3	112080522	112080887	366	112089693	112090061	369	112080517	112080521	agcaa	112090062	112090066	agcaa														RNaseH_copia/zf-CCHC/INT_copia/rve/RVT_2/RT_copia	Copia/Angela	1483508
112400695	112410612	9918	chr3	112400695	112402079	1385	112409251	112410612	1362	112400691	112400694	ataa	112410613	112410616	ataa														rve/INT_copia/RT_copia/RVT_2/RNaseH_copia	Copia/Angela	504859
112765405	112774650	9246	chr3	112765405	112765744	340	112774296	112774650	355	112765401	112765404	tgta	112774651	112774654	tgta														INT_copia/rve/RVT_2/RT_copia/RNaseH_copia	Copia/Angela	918257
112934132	112940426	6295	chr3	112934132	112934334	203	112940241	112940426	186	112934128	112934131	agta	112940427	112940430	agta														RT_copia/RVT_2/RNaseH_copia	Copia/Angela	0
42150	52127	9978	Super_scaffold_70	42150	43556	1407	50727	52127	1401	42145	42149	caaac	52128	52132	caaac														rve/INT_copia/RT_copia/RVT_2/RNaseH_copia	Copia/Angela	524406
488485	505443	16959	Super_scaffold_70	488485	488584	100	505334	505443	110	488481	488484	caca	505444	505447	caca														zf-CCHC/rve/INT_copia/RT_copia/RVT_2	Copia/Angela	348865
830123	839384	9262	Super_scaffold_70	830123	830387	265	839101	839384	284	830119	830122	caat	839385	839388	caat														zf-CCHC/rve/INT_copia/RT_copia/RVT_2/RNaseH_copia	Copia/Angela	1678795
962213	970623	8411	Super_scaffold_70	962213	963045	833	969882	970623	742	962209	962212	aata	970624	970627	aata														rve/INT_copia/RT_copia/RVT_2/RNaseH_copia	Copia/Angela	797600
1186675	1207145	20471	Super_scaffold_70	1186675	1188361	1687	1205484	1207145	1662	1186671	1186674	aatg	1207146	1207149	aatg														rve/INT_copia/RT_copia/RVT_2/RNaseH_copia/zf-CCHC	Copia/Angela	1499723
1483901	1496518	12618	Super_scaffold_70	1483901	1486841	2941	1493578	1496518	2941	1483897	1483900	atga	1496519	1496522	atga	1493547	1493556	atgaaaggaa	+	22	1486839	1486849	+	chr6.trna138-IleTAT (37553488-37553486) Ile(TAT) 74 bp Sc: 78.06	ccaacgaggct	3	5	1	zf-CCHC/INT_copia/rve/RVT_2/RT_copia/RNaseH_copia	Copia/Angela	52111
1630219	1649462	19244	Super_scaffold_70	1630219	1630344	126	1649316	1649462	147	1630215	1630218	ctta	1649463	1649466	ctta														zf-CCHC/rve/INT_copia/RT_copia/RVT_2/RNaseH_copia	Copia/Angela	2439155
1718038	1727258	9221	Super_scaffold_70	1718038	1718370	333	1726924	1727258	335	1718034	1718037	tatg	1727259	1727262	tatg														zf-CCHC/INT_copia/rve/RVT_2/RT_copia/RNaseH_copia	Copia/Angela	2766538
150871	169213	18343	SpoScf_01036	150871	151172	302	168904	169213	310	150867	150870	cttg	169214	169217	cttg														zf-CCHC/INT_copia/rve/RVT_2/RT_copia/RNaseH_copia	Copia/Angela	1669800
22431	32742	10312	SpoScf_02832	22431	23180	750	32062	32742	681	22426	22430	acaag	32743	32747	acaag														RVT_2/RT_copia/RNaseH_copia	Copia/Angela	940006
1117	14741	13625	SpoScf_02897	1117	1492	376	14421	14741	321	1110	1116	tatgaat	14742	14748	tatgaat														RVT_2/RT_copia/RNaseH_copia	Copia/Angela	1044343
13845	31514	17670	SpoScf_02951	13845	14593	749	30740	31514	775	13841	13844	gtct	31515	31518	gtct														RT_copia/RVT_2/RNaseH_copia	Copia/Angela	2297137
160843	173047	12205	SpoScf_01108	160843	161294	452	172508	173047	540	160838	160842	aatca	173048	173052	aatca														zf-CCHC/rve/INT_copia	Copia/Angela	4811005
82	13367	13286	SpoScf_03000	82	323	242	13165	13367	203	78	81	caag	13368	13371	caag														zf-CCHC/rve/INT_copia/RT_copia/RVT_2/RNaseH_copia	Copia/Angela	3321454
75114	86330	11217	SpoScf_00403	75114	75839	726	85613	86330	718	75109	75113	gccaa	86331	86335	gccaa														zf-CCHC/rve/INT_copia/RT_copia/RVT_2/RNaseH_copia	Copia/Angela	917349
174740	194116	19377	SpoScf_00403	174740	175173	434	193648	194116	469	174736	174739	gtag	194117	194120	gtag														INT_copia/rve/RVT_2/RT_copia/RNaseH_copia/zf-CCHC	Copia/Angela	2123785
283181	292707	9527	SpoScf_00403	283181	284223	1043	291646	292707	1062	283176	283180	acaac	292708	292712	acaac														zf-CCHC/INT_copia/rve/RVT_2/RT_copia/RNaseH_copia	Copia/Angela	512165
389086	403450	14365	SpoScf_00403	389086	390591	1506	401950	403450	1501	389082	389085	tata	403451	403454	tata														zf-CCHC/rve/INT_copia/RT_copia/RVT_2/RNaseH_copia	Copia/Angela	1305296
22853	30633	7781	SpoScf_03009	22853	25422	2570	28055	30633	2579	22849	22852	catc	30634	30637	catc														rve/INT_copia/RT_copia/RVT_2/RNaseH_copia	Copia/Angela	1099079
23107	26735	3629	SpoScf_02964	23107	23241	135	26565	26735	171	23103	23106	gaat	26736	26739	gaat														RNaseH_copia/RT_copia/RVT_2	Copia/Angela	3730587
2442	13649	11208	SpoScf_02958	2442	2774	333	13374	13649	276	2438	2441	agta	13650	13653	agta														rve/INT_copia/RT_copia/RVT_2/RNaseH_copia	Copia/Angela	467274
143597	152501	8905	SpoScf_01074	143597	144098	502	151921	152501	581	143593	143596	ccat	152502	152505	ccat														zf-CCHC/INT_copia/rve/RVT_2/RT_copia/RNaseH_copia	Copia/Angela	603879
8938	18291	9354	SpoScf_02971	8938	9292	355	17865	18291	427	8933	8937	gatct	18292	18296	gatct														zf-CCHC/INT_copia/rve/RVT_2/RT_copia/RNaseH_copia	Copia/Angela	3229671
6481	15213	8733	SpoScf_03046	6481	7492	1012	14202	15213	1012	6476	6480	gcaag	15214	15218	gcaag														zf-CCHC/rve/INT_copia/RT_copia/RVT_2/RNaseH_copia	Copia/Angela	1206968
10103	19835	9733	SpoScf_02994	10103	10428	326	19493	19835	343	10095	10102	agttcctt	19836	19843	agttcctt	10420	10433	ctcaatgagtccaa	-	8									RT_copia/RVT_2/RNaseH_copia	Copia/Angela	671865
28416	34176	5761	SpoScf_02994	28416	28647	232	33913	34176	264	28411	28415	ggatg	34177	34181	ggatg														RT_copia/RVT_2/RNaseH_copia/INT_copia/rve	Copia/Angela	1812430
145205	160758	15554	SpoScf_01094	145205	145419	215	160547	160758	212	145201	145204	agta	160759	160762	agta														zf-CCHC/rve/INT_copia/RVT_2/RNaseH_copia	Copia/Angela	160927
186155	194878	8724	SpoScf_01094	186155	186479	325	194551	194878	328	186150	186154	ttaaa	194879	194883	ttaaa														INT_copia/rve/RVT_2/RT_copia/RNaseH_copia	Copia/Angela	3923587
21173	30983	9811	SpoScf_03006	21173	21886	714	30238	30983	746	21169	21172	agcg	30984	30987	agcg						30230	30241	-	chr6.trna156-ArgCCT (31572219-31572217) Arg(CCT) 73 bp Sc: 41.70	cgcacaaacagc	4	0	1	zf-CCHC/rve/INT_copia/RT_copia/RVT_2/RNaseH_copia	Copia/Angela	207393
6106	15286	9181	SpoScf_03035	6106	6231	126	15181	15286	106	6102	6105	ggcc	15287	15290	ggcc														zf-CCHC/INT_copia/rve/RVT_2/RT_copia/RNaseH_copia	Copia/Angela	591762
11615	20930	9316	SpoScf_03065	11615	11967	353	20550	20930	381	11610	11614	acacg	20931	20935	acacg														zf-CCHC/INT_copia/rve/RT_copia/RVT_2/RNaseH_copia	Copia/Angela	1401198
62409	72922	10514	Super_scaffold_71	62409	63826	1418	71497	72922	1426	62404	62408	gaaaa	72923	72927	gaaaa						63831	63841	+	chr1.trna126-MetCAT (37026714-37026712) Met(CAT) 72 bp Sc: 68.81	tatcacgagcc	4	0	1	zf-CCHC/INT_copia/rve/RVT_2/RT_copia/RNaseH_copia	Copia/Angela	463114
150776	170889	20114	Super_scaffold_71	150776	151036	261	170703	170889	187	150772	150775	tttt	170890	170893	tttt														zf-CCHC/INT_copia/rve/RVT_2/RT_copia	Copia/Angela	1815046
181382	199030	17649	Super_scaffold_71	181382	181662	281	198682	199030	349	181378	181381	ccgt	199031	199034	ccgt														zf-CCHC/INT_copia/rve/RVT_2/RT_copia/RNaseH_copia	Copia/Angela	2650390
321362	331751	10390	Super_scaffold_71	321362	322751	1390	330354	331751	1398	321357	321361	cgaat	331752	331756	cgaat						322756	322766	+	chr1.trna126-MetCAT (37026714-37026712) Met(CAT) 72 bp Sc: 68.81	tatcacgagcc	4	0	1	zf-CCHC/INT_copia/rve/RVT_2/RT_copia/RNaseH_copia	Copia/Angela	416700
338894	349034	10141	Super_scaffold_71	338894	340291	1398	347637	349034	1398	338889	338893	ccatg	349035	349039	ccatg														rve/INT_copia/RT_copia/RVT_2/RNaseH_copia	Copia/Angela	360634
1536151	1547341	11191	Super_scaffold_71	1536151	1537545	1395	1545947	1547341	1395	1536146	1536150	tttat	1547342	1547346	tttat						1537550	1537560	+	chr1.trna126-MetCAT (37026714-37026712) Met(CAT) 72 bp Sc: 68.81	tatcacgagcc	4	0	1	rve/INT_copia/RVT_2/RT_copia/RNaseH_copia	Copia/Angela	1413798
2825985	2831975	5991	Super_scaffold_71	2825985	2826433	449	2831568	2831975	408	2825981	2825984	aata	2831976	2831979	aata														RVT_2/RT_copia/RNaseH_copia	Copia/Angela	2731717
87068	97554	10487	SpoScf_01090	87068	88485	1418	96137	97554	1418	87063	87067	tgttt	97555	97559	tgttt														zf-CCHC/rve/INT_copia/RT_copia/RVT_2/RNaseH_copia	Copia/Angela	355505
175519	185428	9910	SpoScf_01089	175519	176865	1347	184038	185428	1391	175515	175518	agaa	185429	185432	agaa														RT_copia/RVT_2/RNaseH_copia/zf-CCHC/rve/INT_copia	Copia/Angela	616171
12091	27639	15549	SpoScf_03096	12091	12280	190	27454	27639	186	12087	12090	tgaa	27640	27643	tgaa														RVT_2/RT_copia/RNaseH_copia	Copia/Angela	2552558
15823	22482	6660	SpoScf_03044	15823	18120	2298	20193	22482	2290	15819	15822	ttta	22483	22486	ttta														RT_copia/RVT_2/RNaseH_copia	Copia/Angela	2691287
200037	211035	10999	SpoScf_01123	200037	200216	180	210868	211035	168	200033	200036	gaaa	211036	211039	gaaa														zf-CCHC/INT_copia/rve/RVT_2/RT_copia/RNaseH_copia	Copia/Angela	2017990
13342	26781	13440	SpoScf_03111	13342	13750	409	26317	26781	465	13338	13341	tggt	26782	26785	tggt														zf-CCHC/rve/INT_copia/RT_copia/RVT_2/RNaseH_copia	Copia/Angela	1968861
13886	24633	10748	SpoScf_03072	13886	14185	300	24297	24633	337	13882	13885	tttt	24634	24637	tttt	24307	24316	aaagggtaag	+	19									INT_copia/rve/RVT_2/RT_copia/RNaseH_copia	Copia/Angela	3762743
1697	11546	9850	SpoScf_03136	1697	2698	1002	10500	11546	1047	1692	1696	gatgt	11547	11551	gatgt						2703	2713	+	chr1.trna126-MetCAT (37026714-37026712) Met(CAT) 72 bp Sc: 68.81	tatcacgagcc	4	0	1	INT_copia/rve/RVT_2/RT_copia/RNaseH_copia	Copia/Angela	782175
9676	19165	9490	SpoScf_03067	9676	10692	1017	18150	19165	1016	9671	9675	aggga	19166	19170	aggga														zf-CCHC/INT_copia/rve/RT_copia/RVT_2/RNaseH_copia	Copia/Angela	378943
22096	32493	10398	SpoScf_03005	22096	23489	1394	31100	32493	1394	22091	22095	agcac	32494	32498	agcac														zf-CCHC/rve/INT_copia/RT_copia/RVT_2/RNaseH_copia	Copia/Angela	558634
9775	28161	18387	SpoScf_02967	9775	11056	1282	26935	28161	1227	9771	9774	gcaa	28162	28165	gcaa														zf-CCHC/INT_copia/rve/RVT_2/RT_copia/RNaseH_copia	Copia/Angela	1290171
7918	23595	15678	SpoScf_03161	7918	8228	311	23262	23595	334	7913	7917	atgat	23596	23600	atgat														zf-CCHC/INT_copia/rve/RVT_2/RT_copia	Copia/Angela	539221
31470	45536	14067	SpoScf_01116	31470	32000	531	44968	45536	569	31465	31469	gctgc	45537	45541	gctgc						32005	32015	+	chr1.trna126-MetCAT (37026714-37026712) Met(CAT) 72 bp Sc: 68.81	tatcacgagcc	4	0	1	RVT_2/RT_copia/RNaseH_copia	Copia/Angela	271695
188050	197145	9096	SpoScf_01116	188050	188155	106	197020	197145	126	188046	188049	ggcc	197146	197149	ggcc														zf-CCHC/rve/INT_copia/RT_copia/RVT_2/RNaseH_copia	Copia/Angela	591762
2284	11657	9374	SpoScf_01159	2284	2737	454	11202	11657	456	2280	2283	tcaa	11658	11661	tcaa														rve/INT_copia/RT_copia/RVT_2/RNaseH_copia	Copia/Angela	2293614
7221	17278	10058	SpoScf_03081	7221	7432	212	17058	17278	221	7217	7220	agta	17279	17282	agta														INT_copia/rve/RVT_2/RT_copia	Copia/Angela	632325
69630	80019	10390	Super_scaffold_73	69630	70995	1366	78645	80019	1375	69625	69629	gtcga	80020	80024	gtcga														zf-CCHC/rve/INT_copia/RT_copia/RVT_2/RNaseH_copia	Copia/Angela	509591
342337	349380	7044	Super_scaffold_73	342337	342532	196	349141	349380	240	342333	342336	ttaa	349381	349384	ttaa														rve/INT_copia/RVT_2/RT_copia	Copia/Angela	1461415
357258	365686	8429	Super_scaffold_73	357258	357441	184	365485	365686	202	357253	357257	ttcaa	365687	365691	ttcaa														INT_copia/rve/RVT_2/RT_copia/RNaseH_copia	Copia/Angela	2607438
507466	517107	9642	Super_scaffold_73	507466	507956	491	516593	517107	515	507462	507465	aaca	517108	517111	aaca						507961	507971	+	chr1.trna126-MetCAT (37026714-37026712) Met(CAT) 72 bp Sc: 68.81	tatcacgagcc	4	0	1	zf-CCHC/INT_copia/rve/RVT_2/RT_copia/RNaseH_copia	Copia/Angela	586485
129680	142371	12692	SpoScf_01190	129680	130009	330	142035	142371	337	129676	129679	caac	142372	142375	caac														RVT_2/RT_copia/RNaseH_copia	Copia/Angela	3669398
12417	30023	17607	SpoScf_03069	12417	12767	351	29616	30023	408	12413	12416	aaga	30024	30027	aaga														RNaseH_copia/zf-CCHC/INT_copia/rve/RT_copia/RVT_2	Copia/Angela	5285591
23537	33566	10030	SpoScf_03085	23537	23682	146	33399	33566	168	23533	23536	ttct	33567	33570	ttct						23687	23697	+	chr1.trna126-MetCAT (37026714-37026712) Met(CAT) 72 bp Sc: 68.81	tatcacgagcc	4	0	1	INT_copia/rve/RVT_2/RT_copia/RNaseH_copia	Copia/Angela	700416
72887	88823	15937	SpoScf_01206	72887	73234	348	88484	88823	340	72882	72886	cgtat	88824	88828	cgtat						73233	73244	+	chr4.trna202-MetCAT (112844689-112844687) Met(CAT) 74 bp Sc: 48.87	cagagcaggatt	2	4	1	Retrotrans_gag/INT_copia/rve/RNaseH_copia	Copia/Angela	111080
563	9813	9251	SpoScf_03187	563	982	420	9400	9813	414	559	562	cgca	9814	9817	cgca						983	993	+	SpoScf_01176.trna1-ArgTCT (22943-22945) Arg(TCT) 74 bp Sc: 21.13	gctagggaggg	0	3	1	zf-CCHC/INT_copia/rve/RVT_2/RT_copia/RNaseH_copia	Copia/Angela	631546
10874	21338	10465	SpoScf_03203	10874	12258	1385	19953	21338	1386	10869	10873	gtagg	21339	21343	gtagg														zf-CCHC/rve/INT_copia/RT_copia/RVT_2/RNaseH_copia	Copia/Angela	561442
8203	10277	2075	SpoScf_01161	8203	8494	292	9936	10277	342	8198	8202	agaat	10278	10282	agaat	9937	9951	gaagaaagacaaaga	+	15									RT_copia/RVT_2/RNaseH_copia	Copia/Angela	1393027
183683	201516	17834	SpoScf_01161	183683	184176	494	201005	201516	512	183678	183682	taaat	201517	201521	taaat	200974	200983	atgaaaggaa	+	22									zf-CCHC/INT_copia/rve/RVT_2/RT_copia/RNaseH_copia	Copia/Angela	3823084
78073	87854	9782	SpoScf_01233	78073	78265	193	87655	87854	200	78069	78072	gcac	87855	87858	gcac														zf-CCHC/INT_copia/rve	Copia/Angela	5647025
4884	12215	7332	SpoScf_02878	4884	5098	215	12038	12215	178	4880	4883	agta	12216	12219	agta														zf-CCHC/rve/INT_copia/RT_copia/RVT_2/RNaseH_copia	Copia/Angela	361999
1684	22699	21016	SpoScf_03112	1684	3146	1463	21236	22699	1464	1679	1683	tatac	22700	22704	tatac						3151	3166	+	chr1.trna92-ArgACG (49943786-49943784) Arg(ACG) 73 bp Sc: 70.96	cgactccactggggat	4	0	0	zf-CCHC/INT_copia/rve/RVT_2/RT_copia/RNaseH_copia	Copia/Angela	611241
18699	28790	10092	SpoScf_03206	18699	19549	851	27992	28790	799	18695	18698	aaag	28791	28794	aaag														INT_copia/rve/RVT_2/RT_copia/RNaseH_copia	Copia/Angela	410141
13618	17659	4042	SpoScf_03277	13618	14051	434	17158	17659	502	13614	13617	tgaa	17660	17663	tgaa														RT_copia/RVT_2/RNaseH_copia	Copia/Angela	1746101
154777	164522	9746	SpoScf_00752	154777	155568	792	163798	164522	725	154772	154776	cgcct	164523	164527	cgcct														zf-CCHC/INT_copia/rve/RVT_2/RT_copia/RNaseH_copia	Copia/Angela	195175
2366	15572	13207	SpoScf_03167	2366	3033	668	14862	15572	711	2362	2365	cgaa	15573	15576	cgaa														zf-CCHC/rve/INT_copia/RT_copia/RVT_2/RNaseH_copia	Copia/Angela	1104453
19269	28430	9162	SpoScf_03127	19269	19421	153	28288	28430	143	19265	19268	ggcc	28431	28434	ggcc														zf-CCHC/rve/INT_copia/RT_copia/RVT_2/RNaseH_copia	Copia/Angela	1748559
2173	11770	9598	SpoScf_03233	2173	2903	731	11021	11770	750	2168	2172	acaag	11771	11775	acaag														rve/INT_copia/RT_copia/RVT_2/RNaseH_copia	Copia/Angela	1230317
128957	145851	16895	SpoScf_01226	128957	130324	1368	144493	145851	1359	128952	128956	cttgt	145852	145856	cttgt														zf-CCHC/INT_copia/rve/RVT_2/RT_copia/RNaseH_copia	Copia/Angela	511961
1419288	1431455	12168	Super_scaffold_74	1419288	1419417	130	1431316	1431455	140	1419284	1419287	tttt	1431456	1431459	tttt														zf-CCHC/rve/INT_copia/RT_copia/RVT_2/RNaseH_copia	Copia/Angela	557452
2240	13268	11029	SpoScf_03193	2240	2771	532	12737	13268	532	2234	2239	attttt	13269	13274	attttt														rve/INT_copia/RT_copia/RVT_2/RNaseH_copia	Copia/Angela	3663856
179863	190260	10398	SpoScf_01212	179863	181225	1363	188874	190260	1387	179858	179862	gtaaa	190261	190265	gtaaa	188881	188901	aaggaaaagggggagactgaa	+	27	181230	181240	+	chr1.trna126-MetCAT (37026714-37026712) Met(CAT) 72 bp Sc: 68.81	tatcacgagcc	4	0	1	zf-CCHC/INT_copia/rve/RVT_2/RT_copia/RNaseH_copia	Copia/Angela	617323
15822	28265	12444	SpoScf_02569	15822	16559	738	27602	28265	664	15817	15821	caaca	28266	28270	caaca														rve/INT_copia/RT_copia/RVT_2/RNaseH_copia	Copia/Angela	527839
14396	23906	9511	SpoScf_03254	14396	14548	153	23775	23906	132	14392	14395	gaaa	23907	23910	gaaa						23765	23776	-	chr1.trna62-GluCTC (36468225-36468227) Glu(CTC) 73 bp Sc: 77.70	catggtacgtat	2	0	1	rve/INT_copia/RT_copia/RVT_2/RNaseH_copia	Copia/Angela	703643
7732	15410	7679	SpoScf_03181	7732	7946	215	15211	15410	200	7728	7731	agta	15411	15414	agta														zf-CCHC/rve/INT_copia/RT_copia/RVT_2/RNaseH_copia	Copia/Angela	0
5465	14706	9242	SpoScf_01255	5465	5713	249	14467	14706	240	5461	5464	tcta	14707	14710	tcta														zf-CCHC/rve/INT_copia/RT_copia/RVT_2/RNaseH_copia	Copia/Angela	0
66560	83173	16614	SpoScf_01252	66560	67056	497	82650	83173	524	66555	66559	taaaa	83174	83178	taaaa														RVT_2	Copia/Angela	971133
151195	170824	19630	SpoScf_01252	151195	151973	779	170092	170824	733	151191	151194	gcca	170825	170828	gcca														zf-CCHC/INT_copia/rve/RVT_2/RT_copia/RNaseH_copia	Copia/Angela	1532832
6595	14889	8295	SpoScf_03374	6595	7032	438	14541	14889	349	6591	6594	tatt	14890	14893	tatt														zf-CCHC/RVT_2/RT_copia/RNaseH_copia	Copia/Angela	2100758
174	15516	15343	SpoScf_01265	174	319	146	15338	15516	179	170	173	gaag	15517	15520	gaag														zf-CCHC/INT_copia/rve/RVT_2/RT_copia/RNaseH_copia	Copia/Angela	1090361
74462	86666	12205	SpoScf_01265	74462	74890	429	86217	86666	450	74458	74461	gagc	86667	86670	gagc														rve/INT_copia/RT_copia/RVT_2/RNaseH_copia	Copia/Angela	2219380
44951	54280	9330	SpoScf_01216	44951	45250	300	53973	54280	308	44945	44950	tcaaag	54281	54286	tcaaag														zf-CCHC/rve/INT_copia/RT_copia/RVT_2/RNaseH_copia	Copia/Angela	1299456
150115	159400	9286	SpoScf_01216	150115	150467	353	159021	159400	380	150111	150114	tatg	159401	159404	tatg						150472	150482	+	chr1.trna126-MetCAT (37026714-37026712) Met(CAT) 72 bp Sc: 68.81	tatcacgagcc	4	0	1	zf-CCHC/INT_copia/rve/RVT_2/RT_copia/RNaseH_copia	Copia/Angela	1078624
10370	20914	10545	SpoScf_03264	10370	11749	1380	19536	20914	1379	10365	10369	ttacg	20915	20919	ttacg						11754	11764	+	chr1.trna126-MetCAT (37026714-37026712) Met(CAT) 72 bp Sc: 68.81	tatcacgagcc	4	0	1	zf-CCHC/INT_copia/rve/RVT_2/RT_copia/RNaseH_copia	Copia/Angela	765347
16894	26522	9629	SpoScf_03247	16894	17409	516	26069	26522	454	16890	16893	cgca	26523	26526	cgca														zf-CCHC/rve/INT_copia/RT_copia/RVT_2/RNaseH_copia	Copia/Angela	833637
15491	23168	7678	SpoScf_03327	15491	15795	305	22896	23168	273	15487	15490	aaca	23169	23172	aaca														RVT_2/RT_copia/RNaseH_copia	Copia/Angela	1678204
144791	165133	20343	SpoScf_01207	144791	145788	998	164204	165133	930	144787	144790	ggcg	165134	165137	ggcg														zf-CCHC/rve/INT_copia/RT_copia/RVT_2/RNaseH_copia	Copia/Angela	981916
18729	23688	4960	SpoScf_03393	18729	19353	625	23059	23688	630	18725	18728	tggc	23689	23692	tggc														INT_copia/rve/RVT_2/RT_copia/RNaseH_copia/zf-CCHC	Copia/Angela	2080186
49463	59416	9954	Super_scaffold_80	49463	50531	1069	58345	59416	1072	49459	49462	ataa	59417	59420	ataa														zf-CCHC/INT_copia/rve/RVT_2/RT_copia/RNaseH_copia	Copia/Angela	1770412
129090	140598	11509	Super_scaffold_80	129090	131562	2473	138095	140598	2504	129085	129089	tcttc	140599	140603	tcttc														zf-CCHC/INT_copia/rve/RVT_2/RT_copia/RNaseH_copia	Copia/Angela	277931
171947	182260	10314	Super_scaffold_80	171947	173348	1402	180867	182260	1394	171942	171946	gctat	182261	182265	gctat														zf-CCHC/rve/INT_copia/RT_copia/RVT_2/RNaseH_copia	Copia/Angela	442828
283132	293611	10480	Super_scaffold_80	283132	284563	1432	292178	293611	1434	283127	283131	ctaac	293612	293616	ctaac						284568	284578	+	chr1.trna126-MetCAT (37026714-37026712) Met(CAT) 72 bp Sc: 68.81	tatcacgagcc	4	0	1	zf-CCHC/INT_copia/rve/RVT_2/RT_copia/RNaseH_copia	Copia/Angela	873828
584315	602979	18665	Super_scaffold_80	584315	584610	296	602636	602979	344	584311	584314	tgcg	602980	602983	tgcg						584609	584621	+	SpoScf_00597.trna2-MetCAT (236916-236918) Met(CAT) 72 bp Sc: 60.89	cagaggcaggtta	2	3	1	RT_copia/RVT_2/RNaseH_copia	Copia/Angela	912722
735065	744647	9583	Super_scaffold_80	735065	735935	871	743743	744647	905	735061	735064	atct	744648	744651	atct														zf-CCHC/rve/INT_copia/RT_copia/RVT_2/RNaseH_copia	Copia/Angela	1385945
7973	18404	10432	SpoScf_01243	7973	9315	1343	16964	18404	1441	7969	7972	taaa	18405	18408	taaa														INT_copia/rve/RVT_2/RT_copia/RNaseH_copia	Copia/Angela	403397
25193	41055	15863	SpoScf_01270	25193	25985	793	40312	41055	744	25189	25192	aggc	41056	41059	aggc														zf-CCHC/RVT_2/RT_copia/RNaseH_copia	Copia/Angela	936021
44320	49098	4779	SpoScf_01270	44320	44534	215	48899	49098	200	44316	44319	agta	49099	49102	agta														RT_copia/RVT_2/RNaseH_copia	Copia/Angela	0
9308	19034	9727	SpoScf_03554	9308	10385	1078	18000	19034	1035	9304	9307	agta	19035	19038	agta														zf-CCHC/rve/INT_copia/RT_copia/RVT_2/RNaseH_copia	Copia/Angela	1652610
107711	116095	8385	SpoScf_01302	107711	108360	650	115446	116095	650	107706	107710	ccatg	116096	116100	ccatg														zf-CCHC/INT_copia/rve/RT_copia/RVT_2/RNaseH_copia	Copia/Angela	59354
4744	14169	9426	SpoScf_03407	4744	5750	1007	13188	14169	982	4739	4743	acttg	14170	14174	acttg						5755	5765	+	chr1.trna126-MetCAT (37026714-37026712) Met(CAT) 72 bp Sc: 68.81	tatcatgagcc	4	0	1	INT_copia/rve/RVT_2/RT_copia/RNaseH_copia	Copia/Angela	734635
9516	21009	11494	SpoScf_03158	9516	9992	477	20470	21009	540	9512	9515	ttta	21010	21013	ttta														zf-CCHC/INT_copia/rve/RVT_2/RT_copia/RNaseH_copia	Copia/Angela	2926969
626	7387	6762	SpoScf_03604	626	1033	408	6973	7387	415	622	625	aata	7388	7391	aata														INT_copia/rve/RT_copia/RVT_2/RNaseH_copia	Copia/Angela	1774261
12015	21919	9905	SpoScf_03297	12015	12753	739	21162	21919	758	12011	12014	ggcc	21920	21923	ggcc														zf-CCHC/INT_copia/rve/RVT_2/RT_copia/RNaseH_copia	Copia/Angela	1511920
14281	19160	4880	SpoScf_03462	14281	14483	203	18986	19160	175	14277	14280	ttaa	19161	19164	ttaa														RVT_2/RT_copia/RNaseH_copia	Copia/Angela	3205273
17123	28847	11725	SpoScf_01257	17123	17758	636	28216	28847	632	17119	17122	tatt	28848	28851	tatt														RT_copia/RVT_2/RNaseH_copia	Copia/Angela	976585
170859	181332	10474	SpoScf_01257	170859	171587	729	180614	181332	719	170855	170858	cttg	181333	181336	cttg														INT_copia/rve/RVT_2/RT_copia	Copia/Angela	3580644
16579	18542	1964	SpoScf_03550	16579	17113	535	18005	18542	538	16575	16578	tatg	18543	18546	tatg	18000	18016	aaaggtgggagaaagag	+	11									rve/INT_copia	Copia/Angela	465781
1091	9551	8461	SpoScf_03519	1091	1742	652	8899	9551	653	1086	1090	ttttc	9552	9556	ttttc														zf-CCHC/INT_copia/rve/RT_copia/RVT_2/RNaseH_copia	Copia/Angela	1082513
72896	92311	19416	Super_scaffold_85	72896	73063	168	92148	92311	164	72891	72895	ttaat	92312	92316	ttaat														zf-CCHC/rve/INT_copia/RT_copia/RVT_2/RNaseH_copia	Copia/Angela	2169918
123825	141258	17434	Super_scaffold_85	123825	125341	1517	139736	141258	1523	123820	123824	ggcat	141259	141263	ggcat														RT_copia/RVT_2/RNaseH_copia/zf-CCHC/rve/INT_copia	Copia/Angela	2211978
181505	188423	6919	Super_scaffold_85	181505	182160	656	187760	188423	664	181500	181504	atgtg	188424	188428	atgtg														RNaseH_copia	Copia/Angela	116088
204712	222498	17787	Super_scaffold_85	204712	205284	573	221850	222498	649	204708	204711	agta	222499	222502	agta														zf-CCHC/rve/INT_copia/RT_copia/RVT_2/RNaseH_copia	Copia/Angela	2275794
269507	283116	13610	Super_scaffold_85	269507	269986	480	282644	283116	473	269503	269506	ttaa	283117	283120	ttaa														INT_copia/rve/RT_copia/RVT_2/RNaseH_copia	Copia/Angela	825504
382800	391219	8420	Super_scaffold_85	382800	383053	254	390895	391219	325	382796	382799	tatg	391220	391223	tatg														zf-CCHC/rve/INT_copia/RT_copia/RVT_2/RNaseH_copia	Copia/Angela	842577
509747	519011	9265	Super_scaffold_85	509747	510300	554	518490	519011	522	509743	509746	tgtt	519012	519015	tgtt														rve/INT_copia/RT_copia/RVT_2/RNaseH_copia	Copia/Angela	1207458
794521	803447	8927	Super_scaffold_85	794521	794794	274	803123	803447	325	794517	794520	aata	803448	803451	aata														zf-CCHC/INT_copia/rve/RVT_2/RT_copia/RNaseH_copia	Copia/Angela	1332594
835003	845917	10915	Super_scaffold_85	835003	836946	1944	843997	845917	1921	834999	835002	gaat	845918	845921	gaat														rve/RVT_2/RT_copia/RNaseH_copia/zf-CCHC/INT_copia	Copia/Angela	2962377
138470	157081	18612	SpoScf_01322	138470	139596	1127	155963	157081	1119	138465	138469	cctta	157082	157086	cctta	155949	155961	aaaaagggggaaa	+	2	139592	139603	+	chr1.trna126-MetCAT (37026714-37026712) Met(CAT) 72 bp Sc: 68.81	tatcagagccag	5	0	0	INT_copia/rve/RVT_2/RT_copia/RNaseH_copia	Copia/Angela	830760
4023	21945	17923	SpoScf_03406	4023	4741	719	21284	21945	662	4019	4022	aaag	21946	21949	aaag														zf-CCHC/rve/INT_copia/RT_copia/RVT_2/RNaseH_copia	Copia/Angela	486702
25107	41300	16194	SpoScf_01319	25107	25527	421	40900	41300	401	25103	25106	tttt	41301	41304	tttt														zf-CCHC/INT_copia/rve/RVT_2/RT_copia/RNaseH_copia	Copia/Angela	1500378
37825	47323	9499	SpoScf_01362	37825	37975	151	47162	47323	162	37821	37824	gaaa	47324	47327	gaaa														INT_copia/rve/RVT_2/RT_copia/RNaseH_copia	Copia/Angela	1929949
133607	146321	12715	SpoScf_01379	133607	134385	779	145582	146321	740	133603	133606	gcct	146322	146325	gcct														zf-CCHC/RVT_2/RT_copia/RNaseH_copia	Copia/Angela	953428
5332	13720	8389	SpoScf_03539	5332	5982	651	13068	13720	653	5327	5331	tgttt	13721	13725	tgttt														zf-CCHC/INT_copia/rve/RVT_2/RT_copia/RNaseH_copia	Copia/Angela	1144150
1411	10405	8995	SpoScf_03469	1411	1582	172	10182	10405	224	1407	1410	aaga	10406	10409	aaga														RNaseH_copia/INT_copia/rve/RVT_2/RT_copia	Copia/Angela	1981073
497	10094	9598	SpoScf_03558	497	1549	1053	9041	10094	1054	492	496	gtgac	10095	10099	gtgac						1554	1564	+	chr1.trna126-MetCAT (37026714-37026712) Met(CAT) 72 bp Sc: 68.81	tatcatgagcc	4	0	1	zf-CCHC/INT_copia/rve/RVT_2/RT_copia/RNaseH_copia	Copia/Angela	1347230
166459	175754	9296	SpoScf_01333	166459	167320	862	174930	175754	825	166455	166458	ttta	175755	175758	ttta						167325	167335	+	chr1.trna126-MetCAT (37026714-37026712) Met(CAT) 72 bp Sc: 68.81	tatcatgagcc	4	0	1	zf-CCHC/INT_copia/rve/RVT_2/RT_copia/RNaseH_copia	Copia/Angela	1615095
5910	20824	14915	SpoScf_03582	5910	6404	495	20389	20824	436	5905	5909	gcctc	20825	20829	gcctc						20372	20384	-	SpoScf_00525.trna2-PheAAA (161850-161852) Phe(AAA) 71 bp Sc: 29.55	atactagatcgat	4	1	1	INT_copia/RT_copia/RVT_2/RNaseH_copia	Copia/Angela	1513205
415472	425110	9639	Super_scaffold_88	415472	416842	1371	423750	425110	1361	415467	415471	aggtt	425111	425115	aggtt						416838	416848	+	chr1.trna126-MetCAT (37026714-37026712) Met(CAT) 72 bp Sc: 68.81	tatcacgagcc	5	0	1	zf-CCHC/INT_copia/rve/RVT_2/RT_copia/RNaseH_copia	Copia/Angela	623992
472004	476704	4701	Super_scaffold_88	472004	472719	716	475949	476704	756	471998	472003	agaaaa	476705	476710	agaaaa														RT_copia/RVT_2/RNaseH_copia	Copia/Angela	1186207
908093	918182	10090	Super_scaffold_88	908093	909053	961	917206	918182	977	908089	908092	aaca	918183	918186	aaca						909049	909059	+	chr1.trna126-MetCAT (37026714-37026712) Met(CAT) 72 bp Sc: 68.81	tatcacgagcc	5	0	1	zf-CCHC/INT_copia/rve/RVT_2/RT_copia/RNaseH_copia	Copia/Angela	820325
123968	132077	8110	SpoScf_01375	123968	124619	652	131425	132077	653	123963	123967	gctgg	132078	132082	gctgg														RVT_2/RT_copia	Copia/Angela	356199
4350	15187	10838	SpoScf_03556	4350	4496	147	15081	15187	107	4345	4349	gttct	15188	15192	gttct														zf-CCHC/INT_copia/rve/RVT_2/RT_copia/RNaseH_copia	Copia/Angela	0
3054	11905	8852	SpoScf_03633	3054	3240	187	11761	11905	145	3050	3053	caag	11906	11909	caag						11752	11763	-	chr2.trna55-HisATG (39951117-39951119) His(ATG) 70 bp Sc: 20.68	acagtggtatca	3	0	1	zf-CCHC/INT_copia/rve/RT_copia/RVT_2/RNaseH_copia	Copia/Angela	207902
9445	19132	9688	SpoScf_03438	9445	10164	720	18402	19132	731	9441	9444	tcaa	19133	19136	tcaa														zf-CCHC/rve/INT_copia/RT_copia/RVT_2/RNaseH_copia	Copia/Angela	1021498
9972	20066	10095	SpoScf_03466	9972	11115	1144	18887	20066	1180	9968	9971	atct	20067	20070	atct														zf-CCHC/INT_copia/rve/RVT_2/RT_copia/RNaseH_copia	Copia/Angela	1900259
11772	18986	7215	SpoScf_03573	11772	12068	297	18691	18986	296	11768	11771	cttg	18987	18990	cttg														zf-CCHC/INT_copia/rve	Copia/Angela	1975782
6324	15648	9325	SpoScf_03752	6324	7351	1028	14617	15648	1032	6320	6323	aata	15649	15652	aata														INT_copia/rve/RVT_2/RT_copia/RNaseH_copia	Copia/Angela	2013943
27370	36295	8926	Super_scaffold_89	27370	27595	226	36077	36295	219	27365	27369	tgttg	36296	36300	tgttg														zf-CCHC/INT_copia/rve/RVT_2/RT_copia/RNaseH_copia	Copia/Angela	2939046
79193	89740	10548	Super_scaffold_89	79193	79519	327	89468	89740	273	79189	79192	aaat	89741	89744	aaat														INT_copia/rve/RT_copia/RVT_2/RNaseH_copia	Copia/Angela	2598530
211852	223973	12122	Super_scaffold_89	211852	213072	1221	222757	223973	1217	211848	211851	ttaa	223974	223977	ttaa														zf-CCHC/rve/INT_copia/RT_copia/RVT_2/RNaseH_copia	Copia/Angela	373723
290522	303728	13207	Super_scaffold_89	290522	290689	168	303566	303728	163	290516	290521	gaaata	303729	303734	gaaata														rve/INT_copia/RT_copia/RVT_2/RNaseH_copia	Copia/Angela	770035
903536	913035	9500	Super_scaffold_89	903536	903870	335	912680	913035	356	903532	903535	aata	913036	913039	aata														zf-CCHC/rve/INT_copia/RT_copia/RVT_2/RNaseH_copia	Copia/Angela	1832982
983931	995074	11144	Super_scaffold_89	983931	984422	492	994585	995074	490	983927	983930	tgaa	995075	995078	tgaa														zf-CCHC/INT_copia/rve/RT_copia/RVT_2/RNaseH_copia	Copia/Angela	2701826
1310393	1321725	11333	Super_scaffold_89	1310393	1310605	213	1321561	1321725	165	1310389	1310392	attt	1321726	1321729	attt														zf-CCHC/INT_copia/rve/RVT_2/RT_copia/RNaseH_copia	Copia/Angela	3266186
129664	139418	9755	SpoScf_01385	129664	130354	691	138683	139418	736	129660	129663	gcac	139419	139422	gcac														zf-CCHC/rve/INT_copia/RT_copia/RVT_2/RNaseH_copia	Copia/Angela	793418
7042	15433	8392	SpoScf_01413	7042	7703	662	14781	15433	653	7037	7041	agcgt	15434	15438	agcgt														zf-CCHC/INT_copia/rve/RVT_2/RT_copia/RNaseH_copia	Copia/Angela	116727
47	9376	9330	SpoScf_03685	47	325	279	9019	9376	358	43	46	aaat	9377	9380	aaat														zf-CCHC/rve/INT_copia/RT_copia/RVT_2/RNaseH_copia	Copia/Angela	1214705
79801	91456	11656	SpoScf_01410	79801	80493	693	90666	91456	791	79797	79800	aaca	91457	91460	aaca														zf-CCHC/rve/INT_copia/RT_copia/RVT_2/RNaseH_copia	Copia/Angela	1452017
98048	113329	15282	SpoScf_01393	98048	98368	321	113030	113329	300	98044	98047	agat	113330	113333	agat														zf-CCHC/INT_copia/rve/RVT_2/RT_copia/RNaseH_copia	Copia/Angela	3716599
238	5077	4840	SpoScf_03668	238	1131	894	4214	5077	864	234	237	tgta	5078	5081	tgta														RNaseH_copia/INT_copia/rve/RVT_2/RT_copia	Copia/Angela	1504121
9862	13058	3197	SpoScf_03705	9862	10408	547	12522	13058	537	9857	9861	gattt	13059	13063	gattt														RVT_2/RT_copia/RNaseH_copia/INT_copia/rve	Copia/Angela	3361216
7530	16974	9445	SpoScf_03715	7530	8532	1003	15967	16974	1008	7525	7529	cgccc	16975	16979	cgccc						8537	8547	+	chr1.trna126-MetCAT (37026714-37026712) Met(CAT) 72 bp Sc: 68.81	tatcatgagcc	4	0	1	zf-CCHC/INT_copia/rve/RVT_2/RT_copia/RNaseH_copia	Copia/Angela	617263
94499	103672	9174	SpoScf_01409	94499	94632	134	103458	103672	215	94495	94498	agta	103673	103676	agta														zf-CCHC/INT_copia/rve/RVT_2/RT_copia/RNaseH_copia	Copia/Angela	361151
87483	97126	9644	SpoScf_01433	87483	88873	1391	95746	97126	1381	87478	87482	gaaca	97127	97131	gaaca														rve/INT_copia/RT_copia/RVT_2/RNaseH_copia	Copia/Angela	1217250
341590	351446	9857	Super_scaffold_92	341590	342357	768	350723	351446	724	341585	341589	gccca	351447	351451	gccca														zf-CCHC/INT_copia/rve/RVT_2/RT_copia/RNaseH_copia	Copia/Angela	505558
1068663	1078039	9377	Super_scaffold_92	1068663	1068978	316	1077705	1078039	335	1068659	1068662	tatt	1078040	1078043	tatt														zf-CCHC/rve/INT_copia/RT_copia/RVT_2/RNaseH_copia	Copia/Angela	1864071
1264495	1273930	9436	Super_scaffold_92	1264495	1265502	1008	1272923	1273930	1008	1264490	1264494	atttc	1273931	1273935	atttc														zf-CCHC/rve/INT_copia/RT_copia/RVT_2/RNaseH_copia	Copia/Angela	1251546
1305315	1314447	9133	Super_scaffold_92	1305315	1305565	251	1314164	1314447	284	1305311	1305314	tatt	1314448	1314451	tatt														RVT_2	Copia/Angela	1804577
1334849	1343167	8319	Super_scaffold_92	1334849	1335590	742	1342402	1343167	766	1334844	1334848	ggctg	1343168	1343172	ggctg														RNaseH_copia	Copia/Angela	150829
68027	80438	12412	SpoScf_01390	68027	70350	2324	78110	80438	2329	68023	68026	tgta	80439	80442	tgta	78088	78097	ggagaaagag	+	13									RNaseH_copia/INT_copia/rve/RVT_2/RT_copia	Copia/Angela	1398638
3786	13982	10197	SpoScf_03501	3786	5167	1382	12609	13982	1374	3781	3785	cgagc	13983	13987	cgagc														zf-CCHC/rve/INT_copia/RT_copia/RVT_2/RNaseH_copia	Copia/Angela	993338
3256	13762	10507	SpoScf_01414	3256	4673	1418	12346	13762	1417	3251	3255	attaa	13763	13767	attaa						4678	4688	+	chr1.trna126-MetCAT (37026714-37026712) Met(CAT) 72 bp Sc: 68.81	tatcacgagcc	4	0	1	zf-CCHC/INT_copia/rve/RVT_2/RT_copia/RNaseH_copia	Copia/Angela	163333
65405	81169	15765	SpoScf_01414	65405	65839	435	80741	81169	429	65401	65404	caag	81170	81173	caag														RVT_2/RT_copia/RNaseH_copia	Copia/Angela	2611528
11666	19167	7502	SpoScf_03658	11666	13349	1684	17500	19167	1668	11662	11665	acac	19168	19171	acac														RNaseH_copia	Copia/Angela	1119301
357	9768	9412	SpoScf_03855	357	1369	1013	8763	9768	1006	352	356	gaaag	9769	9773	gaaag														INT_copia/rve/RT_copia/RVT_2/RNaseH_copia	Copia/Angela	1321672
7361	17814	10454	SpoScf_01486	7361	8772	1412	16410	17814	1405	7356	7360	agttt	17815	17819	agttt						8768	8778	+	chr1.trna126-MetCAT (37026714-37026712) Met(CAT) 72 bp Sc: 68.81	tatcacgagcc	5	0	1	zf-CCHC/INT_copia/rve/RVT_2/RT_copia/RNaseH_copia	Copia/Angela	1026041
120326	136143	15818	SpoScf_01486	120326	120559	234	135905	136143	239	120322	120325	cgca	136144	136147	cgca														rve/INT_copia/RNaseH_copia/RT_copia/RVT_2	Copia/Angela	4547685
18438	28385	9948	Super_scaffold_93	18438	19162	725	27621	28385	765	18434	18437	cgcc	28386	28389	cgcc														zf-CCHC/rve/INT_copia/RT_copia/RVT_2/RNaseH_copia	Copia/Angela	508553
111245	122215	10971	Super_scaffold_93	111245	113174	1930	120284	122215	1932	111240	111244	aaagg	122216	122220	aaagg														RT_copia/RVT_2/zf-CCHC/rve/INT_copia	Copia/Angela	1201095
415540	434099	18560	Super_scaffold_93	415540	417817	2278	431856	434099	2244	415535	415539	gacta	434100	434104	gacta														zf-CCHC/rve/INT_copia/RT_copia/RVT_2/RNaseH_copia	Copia/Angela	718591
757479	766872	9394	Super_scaffold_93	757479	757786	308	766548	766872	325	757474	757478	caaag	766873	766877	caaag	766557	766566	gagagaaaaa	+	18	757791	757801	+	chr1.trna126-MetCAT (37026714-37026712) Met(CAT) 72 bp Sc: 68.81	tatcacgagcc	4	0	1	zf-CCHC/INT_copia/rve/RVT_2/RT_copia/RNaseH_copia	Copia/Angela	2590821
1043468	1057191	13724	Super_scaffold_93	1043468	1044253	786	1056412	1057191	780	1043464	1043467	agca	1057192	1057195	agca														rve/INT_copia/RT_copia/RVT_2/RNaseH_copia	Copia/Angela	1779610
1067363	1077321	9959	Super_scaffold_93	1067363	1067604	242	1077018	1077321	304	1067359	1067362	attt	1077322	1077325	attt														RVT_2/RT_copia	Copia/Angela	1848308
1387236	1396789	9554	Super_scaffold_93	1387236	1387700	465	1396294	1396789	496	1387232	1387235	tgta	1396790	1396793	tgta						1387698	1387708	+	chr3.trna192-AspATC (104043011-104043009) Asp(ATC) 100 bp Sc: 25.80	ccagaagtcca	3	2	1	zf-CCHC/INT_copia/rve/RVT_2/RT_copia/RNaseH_copia	Copia/Angela	5679884
1446223	1456084	9862	Super_scaffold_93	1446223	1446968	746	1455361	1456084	724	1446219	1446222	gccc	1456085	1456088	gccc														zf-CCHC/INT_copia/rve/RVT_2/RT_copia/RNaseH_copia	Copia/Angela	787388
35177	39147	3971	SpoScf_01496	35177	36169	993	38154	39147	994	35172	35176	aagct	39148	39152	aagct														INT_copia/rve/RT_copia/RVT_2/RNaseH_copia	Copia/Angela	468697
137535	146658	9124	SpoScf_01507	137535	138540	1006	145660	146658	999	137530	137534	cttgt	146659	146663	cttgt						138536	138546	+	chr1.trna126-MetCAT (37026714-37026712) Met(CAT) 72 bp Sc: 68.81	tatcatgagcc	5	0	1	zf-CCHC/INT_copia/rve/RVT_2/RT_copia/RNaseH_copia	Copia/Angela	1327016
5565	12140	6576	SpoScf_04020	5565	5963	399	11719	12140	422	5560	5564	gtgag	12141	12145	gtgag														zf-CCHC/INT_copia/rve/RT_copia/RVT_2/RNaseH_copia	Copia/Angela	3503435
60639	70842	10204	SpoScf_01499	60639	62027	1389	69395	70842	1448	60634	60638	ggttg	70843	70847	ggttg														zf-CCHC/rve/INT_copia/RT_copia/RVT_2/RNaseH_copia	Copia/Angela	482810
7356	19025	11670	SpoScf_03708	7356	7679	324	18717	19025	309	7352	7355	tttt	19026	19029	tttt														zf-CCHC/rve/INT_copia/RT_copia/RVT_2/RNaseH_copia	Copia/Angela	2183967
11059	20058	9000	SpoScf_01537	11059	11612	554	19523	20058	536	11055	11058	acga	20059	20062	acga														zf-CCHC/INT_copia/rve/RT_copia/RVT_2/RNaseH_copia	Copia/Angela	1418024
2260	11745	9486	SpoScf_03798	2260	2438	179	11629	11745	117	2256	2259	aaca	11746	11749	aaca														zf-CCHC/rve/INT_copia/RT_copia/RVT_2/RNaseH_copia	Copia/Angela	435840
1026	11355	10330	SpoScf_03795	1026	2407	1382	9973	11355	1383	1021	1025	tctcc	11356	11360	tctcc														zf-CCHC/rve/INT_copia/RT_copia/RVT_2/RNaseH_copia	Copia/Angela	704727
38850	47939	9090	chr4	38850	39009	160	47744	47939	196	38846	38849	taaa	47940	47943	taaa														INT_copia/rve/RVT_2/RT_copia/RNaseH_copia	Copia/Angela	800300
273265	282547	9283	chr4	273265	273555	291	282343	282547	205	273260	273264	tgctg	282548	282552	tgctg														zf-CCHC/rve/INT_copia/RT_copia/RVT_2/RNaseH_copia	Copia/Angela	1357758
885253	904490	19238	chr4	885253	885662	410	904013	904490	478	885249	885252	tggt	904491	904494	tggt						904000	904011	-	SpoScf_01812.trna2-ArgTCT (56874-56876) Arg(TCT) 73 bp Sc: 39.05	gtcgtagatgtt	1	1	1	rve/INT_copia/RVT_2/RT_copia/RNaseH_copia	Copia/Angela	736169
975529	984776	9248	chr4	975529	975769	241	984541	984776	236	975525	975528	tcta	984777	984780	tcta														zf-CCHC/rve/INT_copia/RT_copia/RVT_2/RNaseH_copia	Copia/Angela	283198
1024944	1044319	19376	chr4	1024944	1025063	120	1044152	1044319	168	1024937	1024943	atatttc	1044320	1044326	atatttc														zf-CCHC/rve/INT_copia/RT_copia/RVT_2/RNaseH_copia	Copia/Angela	5026349
1319744	1329833	10090	chr4	1319744	1320507	764	1329057	1329833	777	1319740	1319743	gcgc	1329834	1329837	gcgc														zf-CCHC/INT_copia/rve/RVT_2/RT_copia/RNaseH_copia	Copia/Angela	1580796
1405153	1416767	11615	chr4	1405153	1407677	2525	1414268	1416767	2500	1405149	1405152	tact	1416768	1416771	tact														zf-CCHC/rve/INT_copia/RT_copia/RVT_2/RNaseH_copia	Copia/Angela	726374
1702080	1718529	16450	chr4	1702080	1702364	285	1718158	1718529	372	1702073	1702079	tgattta	1718530	1718536	tgattta														RT_copia/RVT_2/RNaseH_copia	Copia/Angela	311853
2113382	2128982	15601	chr4	2113382	2113734	353	2128618	2128982	365	2113378	2113381	ttta	2128983	2128986	ttta														zf-CCHC/INT_copia/rve/RVT_2/RT_copia/RNaseH_copia	Copia/Angela	1898339
2216226	2230616	14391	chr4	2216226	2217622	1397	2229219	2230616	1398	2216221	2216225	cccca	2230617	2230621	cccca						2217627	2217637	+	chr1.trna126-MetCAT (37026714-37026712) Met(CAT) 72 bp Sc: 68.81	tatcacgagcc	4	0	1	zf-CCHC/INT_copia/rve/RVT_2/RT_copia/RNaseH_copia	Copia/Angela	471819
3047102	3057355	10254	chr4	3047102	3048478	1377	3055981	3057355	1375	3047097	3047101	cgctc	3057356	3057360	cgctc	3055964	3055979	aaggaaaagtgggaga	+	2	3048483	3048493	+	chr1.trna126-MetCAT (37026714-37026712) Met(CAT) 72 bp Sc: 68.81	tatcacgagcc	4	0	1	zf-CCHC/INT_copia/rve/RVT_2/RT_copia/RNaseH_copia	Copia/Angela	794174
3317455	3336163	18709	chr4	3317455	3318099	645	3335612	3336163	552	3317451	3317454	tcaa	3336164	3336167	tcaa														RNaseH_copia	Copia/Angela	787558
3414242	3425970	11729	chr4	3414242	3414453	212	3425756	3425970	215	3414238	3414241	tact	3425971	3425974	tact														rve/INT_copia/RT_copia/RVT_2/RNaseH_copia	Copia/Angela	0
3793866	3809718	15853	chr4	3793866	3794255	390	3809332	3809718	387	3793861	3793865	gctgt	3809719	3809723	gctgt	3794228	3794237	aagtctcaag	-	27									rve/INT_copia/RNaseH_copia/RT_copia/RVT_2	Copia/Angela	2124284
4240444	4256516	16073	chr4	4240444	4241360	917	4255563	4256516	954	4240440	4240443	gtcg	4256517	4256520	gtcg														zf-CCHC/rve/INT_copia/RT_copia/RVT_2/RNaseH_copia	Copia/Angela	2062249
4257553	4267540	9988	chr4	4257553	4258340	788	4266685	4267540	856	4257548	4257552	ttaaa	4267541	4267545	ttaaa						4258336	4258346	+	chr1.trna126-MetCAT (37026714-37026712) Met(CAT) 72 bp Sc: 68.81	tatcacgagcc	5	0	1	zf-CCHC/INT_copia/rve/RVT_2/RT_copia/RNaseH_copia	Copia/Angela	824657
4478466	4494425	15960	chr4	4478466	4479233	768	4493630	4494425	796	4478462	4478465	agta	4494426	4494429	agta														rve/INT_copia/RT_copia/RVT_2/RNaseH_copia	Copia/Angela	835769
4515047	4535473	20427	chr4	4515047	4515633	587	4534855	4535473	619	4515043	4515046	ttcg	4535474	4535477	ttcg						4515629	4515639	+	chr1.trna126-MetCAT (37026714-37026712) Met(CAT) 72 bp Sc: 68.81	tatcacgagcc	5	0	1	zf-CCHC/INT_copia/rve/RVT_2	Copia/Angela	812995
4578625	4591984	13360	chr4	4578625	4578824	200	4591801	4591984	184	4578621	4578624	agta	4591985	4591988	agta														RVT_2/RT_copia/RNaseH_copia	Copia/Angela	3236684
4611646	4629347	17702	chr4	4611646	4612294	649	4628719	4629347	629	4611641	4611645	attct	4629348	4629352	attct														INT_copia/rve/RVT_2/RT_copia	Copia/Angela	3209243
11704846	11714733	9888	chr4	11704846	11705582	737	11713955	11714733	779	11704842	11704845	aggg	11714734	11714737	aggg														zf-CCHC/INT_copia/rve/RVT_2/RT_copia/RNaseH_copia	Copia/Angela	589900
11791723	11810372	18650	chr4	11791723	11792101	379	11809968	11810372	405	11791717	11791722	gaaata	11810373	11810378	gaaata														zf-CCHC/RVT_2	Copia/Angela	674744
12347378	12354349	6972	chr4	12347378	12348906	1529	12352818	12354349	1532	12347373	12347377	gagat	12354350	12354354	gagat														rve/INT_copia/RT_copia/RVT_2/RNaseH_copia	Copia/Angela	1831492
12645817	12657261	11445	chr4	12645817	12646224	408	12656843	12657261	419	12645813	12645816	tggt	12657262	12657265	tggt														zf-CCHC/rve/INT_copia/RT_copia/RVT_2/RNaseH_copia	Copia/Angela	1605512
12719901	12737325	17425	chr4	12719901	12720173	273	12737024	12737325	302	12719897	12719900	tact	12737326	12737329	tact														rve/INT_copia/RT_copia/RVT_2/RNaseH_copia	Copia/Angela	1311605
12848641	12862635	13995	chr4	12848641	12848793	153	12862445	12862635	191	12848637	12848640	gaat	12862636	12862639	gaat														rve/INT_copia/RVT_2/RT_copia	Copia/Angela	1196671
12879278	12897796	18519	chr4	12879278	12880738	1461	12896325	12897796	1472	12879273	12879277	catac	12897797	12897801	catac														zf-CCHC/rve/INT_copia/RT_copia/RVT_2/RNaseH_copia	Copia/Angela	688507
12937344	12944872	7529	chr4	12937344	12937850	507	12944340	12944872	533	12937339	12937343	gttca	12944873	12944877	gttca						12937855	12937871	+	SpoScf_00597.trna2-MetCAT (236916-236918) Met(CAT) 72 bp Sc: 60.89	tatcacgagccaggtta	4	0	1	RNaseH_copia	Copia/Angela	144967
13809716	13819125	9410	chr4	13809716	13811097	1382	13817744	13819125	1382	13809711	13809715	gctgc	13819126	13819130	gctgc						13811102	13811112	+	chr1.trna126-MetCAT (37026714-37026712) Met(CAT) 72 bp Sc: 68.81	tatcacgagcc	4	0	1	RVT_2/RT_copia/INT_copia/rve/RNaseH_copia	Copia/Angela	1021765
13936706	13947214	10509	chr4	13936706	13938124	1419	13945797	13947214	1418	13936701	13936705	gtggg	13947215	13947219	gtggg														zf-CCHC/rve/INT_copia/RT_copia/RVT_2/RNaseH_copia	Copia/Angela	354886
14028607	14036997	8391	chr4	14028607	14029032	426	14036564	14036997	434	14028603	14028606	tcgc	14036998	14037001	tcgc						14029037	14029047	+	chr1.trna126-MetCAT (37026714-37026712) Met(CAT) 72 bp Sc: 68.81	tatcatgagcc	4	0	1	zf-CCHC/INT_copia/rve/RVT_2/RT_copia/RNaseH_copia	Copia/Angela	357946
14225729	14236229	10501	chr4	14225729	14227119	1391	14234847	14236229	1383	14225724	14225728	gaact	14236230	14236234	gaact														zf-CCHC/rve/INT_copia/RT_copia/RVT_2/RNaseH_copia	Copia/Angela	559612
14386983	14403202	16220	chr4	14386983	14387681	699	14402489	14403202	714	14386979	14386982	aatg	14403203	14403206	aatg														RVT_2/RT_copia/RNaseH_copia/zf-CCHC/INT_copia/rve	Copia/Angela	2160352
14913456	14923663	10208	chr4	14913456	14914820	1365	14922299	14923663	1365	14913451	14913455	cccca	14923664	14923668	cccca														rve/INT_copia/RT_copia/RVT_2/RNaseH_copia	Copia/Angela	684704
15021292	15031680	10389	chr4	15021292	15022625	1334	15030346	15031680	1335	15021287	15021291	gttcc	15031681	15031685	gttcc														zf-CCHC/rve/INT_copia/RT_copia/RVT_2/RNaseH_copia	Copia/Angela	377315
15076902	15086729	9828	chr4	15076902	15077638	737	15085996	15086729	734	15076898	15076901	gcgc	15086730	15086733	gcgc														zf-CCHC/rve/INT_copia/RT_copia/RVT_2/RNaseH_copia	Copia/Angela	685043
15132215	15140495	8281	chr4	15132215	15132646	432	15140096	15140495	400	15132211	15132214	tgat	15140496	15140499	tgat														zf-CCHC/INT_copia/rve/RVT_2/RT_copia/RNaseH_copia	Copia/Angela	445526
17450499	17459457	8959	chr4	17450499	17450698	200	17459243	17459457	215	17450495	17450498	agta	17459458	17459461	agta														zf-CCHC/INT_copia/rve/RVT_2/RT_copia/RNaseH_copia	Copia/Angela	1205953
17500746	17509571	8826	chr4	17500746	17500945	200	17509411	17509571	161	17500742	17500745	agta	17509572	17509575	agta														RNaseH_copia	Copia/Angela	585728
18262261	18270882	8622	chr4	18262261	18263054	794	18270077	18270882	806	18262257	18262260	taat	18270883	18270886	taat														INT_copia/rve/RVT_2/RT_copia	Copia/Angela	1169900
18484922	18495391	10470	chr4	18484922	18486339	1418	18493974	18495391	1418	18484917	18484921	aggag	18495392	18495396	aggag														zf-CCHC/rve/INT_copia/RT_copia/RVT_2/RNaseH_copia	Copia/Angela	217966
19064887	19074151	9265	chr4	19064887	19065433	547	19073651	19074151	501	19064883	19064886	aaat	19074152	19074155	aaat						19073644	19073655	-	chr1.trna62-GluCTC (36468225-36468227) Glu(CTC) 73 bp Sc: 77.70	attcaaagtgat	5	0	1	zf-CCHC/rve/INT_copia/RT_copia/RVT_2/RNaseH_copia	Copia/Angela	425880
19103307	19112678	9372	chr4	19103307	19103736	430	19112251	19112678	428	19103303	19103306	cgct	19112679	19112682	cgct														rve/INT_copia/RT_copia/RVT_2/RNaseH_copia	Copia/Angela	1081086
19777575	19788033	10459	chr4	19777575	19778964	1390	19786643	19788033	1391	19777570	19777574	cccct	19788034	19788038	cccct														zf-CCHC/rve/INT_copia/RT_copia/RVT_2/RNaseH_copia	Copia/Angela	333983
19998373	20010403	12031	chr4	19998373	19998518	146	20010250	20010403	154	19998368	19998372	atgat	20010404	20010408	atgat	19998537	19998549	ccgtagacctccc	-	19									INT_copia/rve/RT_copia/RVT_2/zf-CCHC/RNaseH_copia	Copia/Angela	0
20143752	20152188	8437	chr4	20143752	20146180	2429	20149785	20152188	2404	20143748	20143751	gatg	20152189	20152192	gatg														zf-CCHC/RVT_2/RT_copia/INT_copia/rve	Copia/Angela	951433
20399944	20409804	9861	chr4	20399944	20400763	820	20409054	20409804	751	20399940	20399943	aacg	20409805	20409808	aacg														zf-CCHC/INT_copia/rve/RVT_2/RT_copia/RNaseH_copia	Copia/Angela	1591664
20494715	20505876	11162	chr4	20494715	20496110	1396	20504472	20505876	1405	20494710	20494714	ggaag	20505877	20505881	ggaag						20496115	20496125	+	chr1.trna126-MetCAT (37026714-37026712) Met(CAT) 72 bp Sc: 68.81	tatcacgagcc	4	0	1	zf-CCHC/INT_copia/rve/RVT_2/RT_copia/RNaseH_copia	Copia/Angela	275451
20544826	20554332	9507	chr4	20544826	20545384	559	20553888	20554332	445	20544822	20544825	ataa	20554333	20554336	ataa														zf-CCHC/rve/INT_copia/RT_copia/RVT_2/RNaseH_copia	Copia/Angela	837794
21193356	21202628	9273	chr4	21193356	21193908	553	21202079	21202628	550	21193352	21193355	taaa	21202629	21202632	taaa														INT_copia/rve/RVT_2/RT_copia/RNaseH_copia	Copia/Angela	1769817
21285585	21299602	14018	chr4	21285585	21286977	1393	21298242	21299602	1361	21285580	21285584	tgttt	21299603	21299607	tgttt	21298211	21298221	agtgaaggaaa	+	21	21286982	21286992	+	chr1.trna126-MetCAT (37026714-37026712) Met(CAT) 72 bp Sc: 68.81	tatcacgagcc	4	0	1	zf-CCHC/INT_copia/rve/RVT_2/RT_copia/RNaseH_copia	Copia/Angela	642759
21397019	21406632	9614	chr4	21397019	21397836	818	21405868	21406632	765	21397015	21397018	gcag	21406633	21406636	gcag														INT_copia/rve/RVT_2/RT_copia/RNaseH_copia	Copia/Angela	997647
21688895	21704753	15859	chr4	21688895	21689169	275	21704442	21704753	312	21688891	21688894	caat	21704754	21704757	caat	21704417	21704427	aagcagaaaaa	+	15	21689174	21689184	+	chr1.trna126-MetCAT (37026714-37026712) Met(CAT) 72 bp Sc: 68.81	tatcacgagcc	4	0	1	zf-CCHC/INT_copia/rve/RVT_2/RT_copia	Copia/Angela	1513915
22556593	22570056	13464	chr4	22556593	22557584	992	22569013	22570056	1044	22556588	22556592	aggaa	22570057	22570061	aggaa														zf-CCHC/rve/INT_copia/RT_copia/RVT_2/RNaseH_copia	Copia/Angela	1907977
22734948	22749620	14673	chr4	22734948	22735900	953	22748638	22749620	983	22734944	22734947	atat	22749621	22749624	atat														INT_copia/rve/RVT_2/RT_copia/RNaseH_copia	Copia/Angela	1361589
22771560	22783092	11533	chr4	22771560	22772938	1379	22781714	22783092	1379	22771555	22771559	tcacg	22783093	22783097	tcacg														zf-CCHC/rve/INT_copia/RT_copia/RVT_2/RNaseH_copia	Copia/Angela	593447
22992586	22997540	4955	chr4	22992586	22993250	665	22996887	22997540	654	22992582	22992585	aata	22997541	22997544	aata														RVT_2/RT_copia/RNaseH_copia	Copia/Angela	1586969
23018624	23029071	10448	chr4	23018624	23019227	604	23028527	23029071	545	23018620	23018623	tttt	23029072	23029075	tttt						23028519	23028531	-	chr1.trna151-ProAGG (27477783-27477781) Pro(AGG) 70 bp Sc: 44.17	tttcaagacggac	5	5	1	zf-CCHC/rve/INT_copia/RT_copia/RVT_2/RNaseH_copia	Copia/Angela	1503006
23128563	23137829	9267	chr4	23128563	23128813	251	23137472	23137829	358	23128559	23128562	attt	23137830	23137833	attt														rve/INT_copia/RT_copia/RVT_2/RNaseH_copia	Copia/Angela	1441099
23290850	23308518	17669	chr4	23290850	23291241	392	23308093	23308518	426	23290845	23290849	agaaa	23308519	23308523	agaaa														INT_copia/rve/RVT_2/RT_copia/RNaseH_copia	Copia/Angela	4111710
24677826	24688176	10351	chr4	24677826	24679209	1384	24686801	24688176	1376	24677821	24677825	agaag	24688177	24688181	agaag														zf-CCHC/rve/INT_copia/RT_copia/RVT_2/RNaseH_copia	Copia/Angela	618910
24709565	24721189	11625	chr4	24709565	24710074	510	24720661	24721189	529	24709561	24709564	tgtg	24721190	24721193	tgtg														zf-CCHC/INT_copia/rve/RVT_2/RT_copia/RNaseH_copia	Copia/Angela	4501132
24793808	24803215	9408	chr4	24793808	24794357	550	24802676	24803215	540	24793804	24793807	taac	24803216	24803219	taac						24794362	24794372	+	chr1.trna126-MetCAT (37026714-37026712) Met(CAT) 72 bp Sc: 68.81	tatcacgagcc	4	0	1	zf-CCHC/INT_copia/rve/RVT_2/RT_copia/RNaseH_copia	Copia/Angela	853183
24972664	24982030	9367	chr4	24972664	24972938	275	24981765	24982030	266	24972660	24972663	catt	24982031	24982034	catt						24972943	24972953	+	chr1.trna126-MetCAT (37026714-37026712) Met(CAT) 72 bp Sc: 68.81	tatcacgagcc	4	0	1	zf-CCHC/INT_copia/rve/RVT_2/RT_copia/RNaseH_copia	Copia/Angela	2481551
25068817	25076243	7427	chr4	25068817	25069073	257	25075920	25076243	324	25068810	25068816	agaagat	25076244	25076250	agaagat														rve/INT_copia/RVT_2/RT_copia/zf-CCHC	Copia/Angela	5802728
25998950	26007322	8373	chr4	25998950	25999148	199	26007153	26007322	170	25998945	25998949	aagtg	26007323	26007327	aagtg														zf-CCHC/rve/INT_copia/RT_copia/RVT_2/RNaseH_copia	Copia/Angela	1196819
26704067	26723693	19627	chr4	26704067	26704881	815	26722801	26723693	893	26704061	26704066	gctcca	26723694	26723699	gctcca														rve/INT_copia/RT_copia/RVT_2/RNaseH_copia	Copia/Angela	1283387
27027643	27039367	11725	chr4	27027643	27029085	1443	27037954	27039367	1414	27027638	27027642	ctaat	27039368	27039372	ctaat														INT_copia/rve/RVT_2/RT_copia/RNaseH_copia	Copia/Angela	1172371
27519859	27530030	10172	chr4	27519859	27521239	1381	27528650	27530030	1381	27519854	27519858	ctgtg	27530031	27530035	ctgtg						27521244	27521254	+	chr1.trna126-MetCAT (37026714-37026712) Met(CAT) 72 bp Sc: 68.81	tatcacgagcc	4	0	1	zf-CCHC/INT_copia/rve/RVT_2/RT_copia/RNaseH_copia	Copia/Angela	449753
27534021	27544406	10386	chr4	27534021	27535407	1387	27543026	27544406	1381	27534016	27534020	aaacc	27544407	27544411	aaacc														zf-CCHC/rve/INT_copia/RT_copia/RVT_2/RNaseH_copia	Copia/Angela	362832
27753989	27765019	11031	chr4	27753989	27754636	648	27764276	27765019	744	27753985	27753988	gttc	27765020	27765023	gttc														RT_copia/RVT_2/RNaseH_copia	Copia/Angela	892308
27770646	27779784	9139	chr4	27770646	27770891	246	27779545	27779784	240	27770642	27770645	aaca	27779785	27779788	aaca														zf-CCHC/INT_copia/rve/RVT_2/RT_copia/RNaseH_copia	Copia/Angela	1779765
28171151	28186834	15684	chr4	28171151	28171294	144	28186715	28186834	120	28171145	28171150	attaat	28186835	28186840	attaat														zf-CCHC/INT_copia/rve/RVT_2/RT_copia/RNaseH_copia	Copia/Angela	775768
28289235	28299659	10425	chr4	28289235	28290632	1398	28298262	28299659	1398	28289230	28289234	aaatg	28299660	28299664	aaatg						28290637	28290647	+	chr1.trna126-MetCAT (37026714-37026712) Met(CAT) 72 bp Sc: 68.81	tatcacgagcc	4	0	1	zf-CCHC/INT_copia/rve/RVT_2/RT_copia/RNaseH_copia	Copia/Angela	332662
28487508	28506203	18696	chr4	28487508	28488074	567	28505636	28506203	568	28487504	28487507	ggtt	28506204	28506207	ggtt														zf-CCHC/INT_copia/rve/RVT_2/RT_copia/RNaseH_copia	Copia/Angela	2558278
28840614	28850164	9551	chr4	28840614	28841069	456	28849674	28850164	491	28840610	28840613	aaca	28850165	28850168	aaca														zf-CCHC/rve/INT_copia/RT_copia/RVT_2/RNaseH_copia	Copia/Angela	2893619
29232587	29247767	15181	chr4	29232587	29232716	130	29247609	29247767	159	29232583	29232586	aatt	29247768	29247771	aatt														rve/INT_copia/RT_copia/RVT_2	Copia/Angela	984727
29948151	29959615	11465	chr4	29948151	29948323	173	29959441	29959615	175	29948147	29948150	ggca	29959616	29959619	ggca														RVT_2/RT_copia/RNaseH_copia/INT_copia/rve	Copia/Angela	3273650
29996471	29997929	1459	chr4	29996471	29996619	149	29997803	29997929	127	29996467	29996470	gcaa	29997930	29997933	gcaa														RVT_2/RT_copia/RNaseH_copia	Copia/Angela	0
30170264	30186158	15895	chr4	30170264	30170492	229	30185930	30186158	229	30170259	30170263	attta	30186159	30186163	attta														zf-CCHC/rve/INT_copia/RT_copia/RVT_2/RNaseH_copia	Copia/Angela	1385417
30292762	30307711	14950	chr4	30292762	30293057	296	30307352	30307711	360	30292756	30292761	cccttg	30307712	30307717	cccttg														zf-CCHC/rve/INT_copia/RT_copia/RVT_2/RNaseH_copia	Copia/Angela	2802007
30486675	30496444	9770	chr4	30486675	30487451	777	30495706	30496444	739	30486670	30486674	gcgcg	30496445	30496449	gcgcg														zf-CCHC/rve/INT_copia/RT_copia/RVT_2/RNaseH_copia	Copia/Angela	747617
30633347	30645354	12008	chr4	30633347	30633547	201	30645140	30645354	215	30633343	30633346	agta	30645355	30645358	agta														RVT_2/RT_copia/RNaseH_copia	Copia/Angela	678353
31180347	31189766	9420	chr4	31180347	31180746	400	31189340	31189766	427	31180343	31180346	ttct	31189767	31189770	ttct														zf-CCHC/rve/INT_copia/RT_copia/RVT_2/RNaseH_copia	Copia/Angela	2145634
31297590	31309793	12204	chr4	31297590	31298831	1242	31308601	31309793	1193	31297586	31297589	aaac	31309794	31309797	aaac														INT_copia/rve	Copia/Angela	2970261
31446281	31455475	9195	chr4	31446281	31446478	198	31455296	31455475	180	31446276	31446280	cacca	31455476	31455480	cacca														rve/INT_copia/RVT_2/RT_copia/RNaseH_copia	Copia/Angela	2187929
31763091	31772747	9657	chr4	31763091	31764469	1379	31771368	31772747	1380	31763086	31763090	gttct	31772748	31772752	gttct														zf-CCHC/rve/INT_copia/RT_copia/RVT_2/RNaseH_copia	Copia/Angela	1342742
31954660	31963519	8860	chr4	31954660	31955121	462	31963029	31963519	491	31954656	31954659	tgaa	31963520	31963523	tgaa														zf-CCHC/INT_copia/rve/RT_copia/RVT_2/RNaseH_copia	Copia/Angela	395213
32008283	32010465	2183	chr4	32008283	32009395	1113	32009444	32010465	1022	32008277	32008282	tttcca	32010466	32010471	tttcca														rve/INT_copia	Copia/Angela	594496
32029694	32045895	16202	chr4	32029694	32030458	765	32045131	32045895	765	32029690	32029693	aggg	32045896	32045899	aggg														rve/INT_copia/RT_copia/RVT_2/RNaseH_copia	Copia/Angela	830002
32068694	32079063	10370	chr4	32068694	32070067	1374	32077681	32079063	1383	32068689	32068693	gttgt	32079064	32079068	gttgt														rve/INT_copia/RT_copia/RVT_2/RNaseH_copia	Copia/Angela	1224097
32885797	32894351	8555	chr4	32885797	32886132	336	32893999	32894351	353	32885793	32885796	tatg	32894352	32894355	tatg						32893988	32894000	-	chr4.trna34-ThrGGT (21171145-21171147) Thr(GGT) 73 bp Sc: 21.28	cagtggtatcacg	2	5	1	zf-CCHC/rve/INT_copia/RT_copia/RVT_2	Copia/Angela	218533
32912918	32931429	18512	chr4	32912918	32913327	410	32931142	32931429	288	32912914	32912917	catg	32931430	32931433	catg														zf-CCHC/INT_copia/rve/RT_copia/RVT_2/RNaseH_copia	Copia/Angela	1648254
33404083	33411448	7366	chr4	33404083	33404297	215	33411263	33411448	186	33404079	33404082	agta	33411449	33411452	agta														zf-CCHC/rve/INT_copia/RT_copia/RVT_2/RNaseH_copia	Copia/Angela	180359
33715646	33725611	9966	chr4	33715646	33716621	976	33724645	33725611	967	33715642	33715645	aaca	33725612	33725615	aaca						33716626	33716636	+	chr1.trna126-MetCAT (37026714-37026712) Met(CAT) 72 bp Sc: 68.81	tatcacgagcc	4	0	1	INT_copia/rve/RVT_2/RT_copia/RNaseH_copia	Copia/Angela	1825211
33752125	33761119	8995	chr4	33752125	33752953	829	33760259	33761119	861	33752121	33752124	taaa	33761120	33761123	taaa														INT_copia/rve/RVT_2/RT_copia/RNaseH_copia	Copia/Angela	2430910
34005489	34017385	11897	chr4	34005489	34005675	187	34017198	34017385	188	34005485	34005488	agta	34017386	34017389	agta														INT_copia/rve/RVT_2/RT_copia/RNaseH_copia	Copia/Angela	3962262
34981555	34998507	16953	chr4	34981555	34984232	2678	34995782	34998507	2726	34981551	34981554	aact	34998508	34998511	aact														rve/INT_copia/RVT_2/RT_copia/zf-CCHC	Copia/Angela	1961562
35182770	35193924	11155	chr4	35182770	35183493	724	35193200	35193924	725	35182766	35182769	gccc	35193925	35193928	gccc														zf-CCHC/rve/INT_copia/RT_copia/RVT_2/RNaseH_copia	Copia/Angela	645162
35243352	35254700	11349	chr4	35243352	35243753	402	35254265	35254700	436	35243348	35243351	aatt	35254701	35254704	aatt														zf-CCHC/INT_copia/rve/RVT_2/RT_copia/RNaseH_copia	Copia/Angela	258278
35272766	35281505	8740	chr4	35272766	35273040	275	35281196	35281505	310	35272762	35272765	aata	35281506	35281509	aata														zf-CCHC/INT_copia/rve/RVT_2/RT_copia/RNaseH_copia	Copia/Angela	885615
35484279	35497320	13042	chr4	35484279	35485535	1257	35496020	35497320	1301	35484275	35484278	aggc	35497321	35497324	aggc														zf-CCHC/INT_copia/rve/RT_copia/RVT_2/RNaseH_copia	Copia/Angela	874207
35532221	35548038	15818	chr4	35532221	35532552	332	35547710	35548038	329	35532216	35532220	ttaaa	35548039	35548043	ttaaa	35547679	35547688	atgaaaagaa	+	22	35532556	35532566	+	chr1.trna83-SerGCT (45994367-45994369) Ser(GCT) 82 bp Sc: 79.53	cctgagtgatt	3	5	1	RNaseH_copia	Copia/Angela	1614439
36078848	36095660	16813	chr4	36078848	36079703	856	36094801	36095660	860	36078844	36078847	agaa	36095661	36095664	agaa														RVT_2/RT_copia/INT_copia/rve	Copia/Angela	2024907
36195104	36208149	13046	chr4	36195104	36196155	1052	36207098	36208149	1052	36195099	36195103	cgccc	36208150	36208154	cgccc														zf-CCHC/rve/INT_copia/RVT_2/RT_copia/RNaseH_copia	Copia/Angela	930880
36269835	36278576	8742	chr4	36269835	36270148	314	36278263	36278576	314	36269830	36269834	agcaa	36278577	36278581	agcaa														zf-CCHC/INT_copia/rve/RVT_2/RT_copia/RNaseH_copia	Copia/Angela	1519528
36279270	36297924	18655	chr4	36279270	36280025	756	36297187	36297924	738	36279266	36279269	gcca	36297925	36297928	gcca														zf-CCHC/rve/INT_copia/RT_copia/RVT_2/RNaseH_copia	Copia/Angela	1251260
36310733	36319977	9245	chr4	36310733	36311084	352	36319664	36319977	314	36310729	36310732	tatg	36319978	36319981	tatg						36311089	36311099	+	chr1.trna126-MetCAT (37026714-37026712) Met(CAT) 72 bp Sc: 68.81	tatcacgagcc	4	0	1	zf-CCHC/INT_copia/rve/RVT_2/RT_copia/RNaseH_copia	Copia/Angela	1583729
36348689	36369459	20771	chr4	36348689	36350072	1384	36368078	36369459	1382	36348684	36348688	aaaca	36369460	36369464	aaaca														zf-CCHC/rve/INT_copia/RT_copia/RVT_2/RNaseH_copia	Copia/Angela	251522
36435871	36455030	19160	chr4	36435871	36436885	1015	36453994	36455030	1037	36435865	36435870	tgccct	36455031	36455036	tgccct						36453984	36453995	-	chr6.trna156-ArgCCT (31572219-31572217) Arg(CCT) 73 bp Sc: 41.70	caagtattcaaa	2	0	1	INT_copia/zf-CCHC/rve/RT_copia/RVT_2/RNaseH_copia	Copia/Angela	548528
36793766	36803744	9979	chr4	36793766	36794489	724	36802970	36803744	775	36793762	36793765	ataa	36803745	36803748	ataa														zf-CCHC/INT_copia/rve/RVT_2/RT_copia/RNaseH_copia	Copia/Angela	1267875
37446531	37456525	9995	chr4	37446531	37447347	817	37455806	37456525	720	37446527	37446530	tcca	37456526	37456529	tcca														zf-CCHC/INT_copia/rve/RVT_2/RT_copia/RNaseH_copia	Copia/Angela	813436
37657101	37666931	9831	chr4	37657101	37657873	773	37666238	37666931	694	37657097	37657100	cgaa	37666932	37666935	cgaa														zf-CCHC/INT_copia/rve/RVT_2/RT_copia/RNaseH_copia	Copia/Angela	604934
37763848	37780851	17004	chr4	37763848	37765223	1376	37779479	37780851	1373	37763843	37763847	ggttc	37780852	37780856	ggttc														rve/INT_copia/RT_copia/RVT_2/RNaseH_copia	Copia/Angela	880302
37788166	37789725	1560	chr4	37788166	37788525	360	37789376	37789725	350	37788162	37788165	tgta	37789726	37789729	tgta														INT_copia/rve/RT_copia/RVT_2	Copia/Angela	0
38129186	38139246	10061	chr4	38129186	38130003	818	38138432	38139246	815	38129182	38129185	gctg	38139247	38139250	gctg														INT_copia/rve/RVT_2/RT_copia/RNaseH_copia	Copia/Angela	716065
38158697	38167636	8940	chr4	38158697	38158904	208	38167428	38167636	209	38158693	38158696	gcaa	38167637	38167640	gcaa														zf-CCHC/rve/INT_copia/RT_copia/RVT_2/RNaseH_copia	Copia/Angela	1265708
38336977	38350692	13716	chr4	38336977	38337357	381	38350337	38350692	356	38336973	38336976	ttta	38350693	38350696	ttta														RVT_2	Copia/Angela	1547953
38602831	38619552	16722	chr4	38602831	38603168	338	38619164	38619552	389	38602827	38602830	tttt	38619553	38619556	tttt														zf-CCHC/rve/INT_copia/RT_copia/RVT_2/RNaseH_copia	Copia/Angela	1212391
39191104	39207235	16132	chr4	39191104	39192095	992	39206320	39207235	916	39191100	39191103	cgcc	39207236	39207239	cgcc						39192100	39192115	+	chr1.trna93-ArgACG (49943222-49943220) Arg(ACG) 73 bp Sc: 65.42	cgactccactggggaa	4	0	0	zf-CCHC/INT_copia/rve/RVT_2/RT_copia/RNaseH_copia	Copia/Angela	351909
39737089	39746533	9445	chr4	39737089	39737832	744	39745788	39746533	746	39737085	39737088	caaa	39746534	39746537	caaa														zf-CCHC/INT_copia/rve/RVT_2/RT_copia/RNaseH_copia	Copia/Angela	1043511
40166361	40176600	10240	chr4	40166361	40169296	2936	40173675	40176600	2926	40166357	40166360	aaga	40176601	40176604	aaga														zf-CCHC/INT_copia/rve/RVT_2/RT_copia/RNaseH_copia	Copia/Angela	1269283
40203334	40215711	12378	chr4	40203334	40204282	949	40214676	40215711	1036	40203329	40203333	tggct	40215712	40215716	tggct														INT_copia/rve/RT_copia/RVT_2/RNaseH_copia	Copia/Angela	1726030
40496739	40507560	10822	chr4	40496739	40497370	632	40506921	40507560	640	40496733	40496738	aataat	40507561	40507566	aataat														zf-CCHC/rve/INT_copia/RT_copia/RVT_2/RNaseH_copia	Copia/Angela	1142123
41307817	41318307	10491	chr4	41307817	41309202	1386	41316934	41318307	1374	41307813	41307816	ataa	41318308	41318311	ataa														zf-CCHC/rve/INT_copia/RT_copia/RVT_2/RNaseH_copia	Copia/Angela	617747
41577472	41581628	4157	chr4	41577472	41577973	502	41581155	41581628	474	41577468	41577471	ttta	41581629	41581632	ttta														rve/INT_copia/RVT_2/RT_copia	Copia/Angela	3319466
41640940	41660636	19697	chr4	41640940	41641212	273	41660326	41660636	311	41640936	41640939	agta	41660637	41660640	agta														INT_copia/rve/RVT_2/RT_copia/RNaseH_copia	Copia/Angela	754190
41704505	41713700	9196	chr4	41704505	41704610	106	41713557	41713700	144	41704501	41704504	ggcc	41713701	41713704	ggcc														zf-CCHC/rve/INT_copia/RT_copia/RVT_2/RNaseH_copia	Copia/Angela	519782
42266134	42274122	7989	chr4	42266134	42267090	957	42273221	42274122	902	42266128	42266133	atttgt	42274123	42274128	atttgt														zf-CCHC/rve/INT_copia/RT_copia/RVT_2	Copia/Angela	858353
42306031	42314909	8879	chr4	42306031	42306587	557	42314446	42314909	464	42306027	42306030	cagc	42314910	42314913	cagc						42314433	42314443	-	SpoScf_01134.trna1-ThrCGT (161411-161413) Thr(CGT) 72 bp Sc: 84.25	ggtatcatgag	2	0	1	zf-CCHC/INT_copia/rve/RT_copia/RVT_2/RNaseH_copia	Copia/Angela	844741
42323227	42330006	6780	chr4	42323227	42323419	193	42329748	42330006	259	42323223	42323226	tgaa	42330007	42330010	tgaa														INT_copia/rve/RVT_2/RT_copia/RNaseH_copia	Copia/Angela	3175529
42445320	42463299	17980	chr4	42445320	42446425	1106	42462145	42463299	1155	42445314	42445319	ggatct	42463300	42463305	ggatct						42446430	42446440	+	chr1.trna126-MetCAT (37026714-37026712) Met(CAT) 72 bp Sc: 68.81	tatcacgagcc	4	0	1	zf-CCHC/INT_copia/rve/RVT_2/RT_copia/RNaseH_copia	Copia/Angela	1017680
42596673	42606356	9684	chr4	42596673	42597377	705	42605649	42606356	708	42596669	42596672	gcaa	42606357	42606360	gcaa														rve/INT_copia/RT_copia/RVT_2/RNaseH_copia	Copia/Angela	720251
42632971	42642093	9123	chr4	42632971	42633080	110	42641980	42642093	114	42632966	42632970	aggcc	42642094	42642098	aggcc														zf-CCHC/rve/INT_copia/RT_copia/RVT_2/RNaseH_copia	Copia/Angela	337390
43029625	43032891	3267	chr4	43029625	43029874	250	43032628	43032891	264	43029618	43029624	tacgata	43032892	43032898	tacgata														INT_copia/rve	Copia/Angela	3597441
43108728	43117523	8796	chr4	43108728	43109013	286	43117343	43117523	181	43108724	43108727	aata	43117524	43117527	aata						43117333	43117344	-	chr1.trna62-GluCTC (36468225-36468227) Glu(CTC) 73 bp Sc: 77.70	cagaaatattgc	2	0	1	zf-CCHC/rve/INT_copia/RT_copia/RVT_2/RNaseH_copia	Copia/Angela	961534
43254922	43264925	10004	chr4	43254922	43255807	886	43264050	43264925	876	43254917	43254921	agtgt	43264926	43264930	agtgt														zf-CCHC/rve/INT_copia/RT_copia/RVT_2/RNaseH_copia	Copia/Angela	126553
43353909	43365624	11716	chr4	43353909	43355269	1361	43364247	43365624	1378	43353904	43353908	ctttc	43365625	43365629	ctttc														INT_copia/rve/RVT_2/RT_copia/RNaseH_copia	Copia/Angela	1139995
43854332	43864501	10170	chr4	43854332	43855464	1133	43863371	43864501	1131	43854328	43854331	tcta	43864502	43864505	tcta						43855469	43855479	+	chr1.trna126-MetCAT (37026714-37026712) Met(CAT) 72 bp Sc: 68.81	tatcacgagcc	4	0	1	zf-CCHC/INT_copia/rve/RVT_2/RT_copia/RNaseH_copia	Copia/Angela	618179
44714630	44721032	6403	chr4	44714630	44715174	545	44720514	44721032	519	44714626	44714629	agtt	44721033	44721036	agtt														zf-CCHC/rve/INT_copia	Copia/Angela	1457267
45606933	45616686	9754	chr4	45606933	45608319	1387	45615309	45616686	1378	45606928	45606932	cgtcc	45616687	45616691	cgtcc						45608315	45608325	+	chr1.trna126-MetCAT (37026714-37026712) Met(CAT) 72 bp Sc: 68.81	tatcacgagcc	5	0	1	INT_copia/rve/RVT_2/RT_copia/RNaseH_copia	Copia/Angela	959511
45830486	45845496	15011	chr4	45830486	45831226	741	45844697	45845496	800	45830481	45830485	aaatt	45845497	45845501	aaatt														zf-CCHC/INT_copia/rve/RVT_2/RT_copia/RNaseH_copia	Copia/Angela	1081096
46006706	46015499	8794	chr4	46006706	46006905	200	46015250	46015499	250	46006702	46006705	gata	46015500	46015503	gata														INT_copia/rve/RVT_2/RT_copia/RNaseH_copia	Copia/Angela	2583821
46166810	46183540	16731	chr4	46166810	46170349	3540	46180003	46183540	3538	46166805	46166809	aataa	46183541	46183545	aataa														rve/INT_copia/RT_copia/RVT_2/RNaseH_copia	Copia/Angela	1101726
46464775	46474809	10035	chr4	46464775	46465861	1087	46473659	46474809	1151	46464770	46464774	agaaa	46474810	46474814	agaaa						46465866	46465876	+	chr1.trna126-MetCAT (37026714-37026712) Met(CAT) 72 bp Sc: 68.81	tatcacgagcc	4	0	1	zf-CCHC/INT_copia/rve/RVT_2/RT_copia/RNaseH_copia	Copia/Angela	1198560
46540818	46544568	3751	chr4	46540818	46541395	578	46543966	46544568	603	46540814	46540817	ttta	46544569	46544572	ttta														RNaseH_copia/RT_copia/RVT_2	Copia/Angela	1645538
46628827	46636960	8134	chr4	46628827	46629220	394	46636524	46636960	437	46628823	46628826	gttt	46636961	46636964	gttt	46636540	46636550	aagggaaagaa	+	26									zf-CCHC/INT_copia/rve/RVT_2/RT_copia/RNaseH_copia	Copia/Angela	355311
46657819	46666497	8679	chr4	46657819	46658048	230	46666265	46666497	233	46657815	46657818	ttta	46666498	46666501	ttta	46666255	46666271	gaatgaaaagtgggaga	+	6									zf-CCHC/INT_copia/rve/RVT_2/RT_copia/RNaseH_copia	Copia/Angela	624784
46741911	46750571	8661	chr4	46741911	46742562	652	46749920	46750571	652	46741906	46741910	gcatt	46750572	46750576	gcatt														zf-CCHC/INT_copia/RT_copia/RVT_2/RNaseH_copia	Copia/Angela	597891
46810093	46821107	11015	chr4	46810093	46810855	763	46820403	46821107	705	46810088	46810092	gggcc	46821108	46821112	gggcc														RNaseH_copia	Copia/Angela	1456479
46913717	46928972	15256	chr4	46913717	46913919	203	46928744	46928972	229	46913713	46913716	ttaa	46928973	46928976	ttaa														RNaseH_copia	Copia/Angela	1144430
46938876	46949487	10612	chr4	46938876	46939100	225	46949195	46949487	293	46938871	46938875	cttga	46949488	46949492	cttga														INT_copia/rve/RT_copia/RVT_2/RNaseH_copia	Copia/Angela	0
47217566	47231896	14331	chr4	47217566	47218087	522	47231362	47231896	535	47217561	47217565	tgaaa	47231897	47231901	tgaaa														INT_copia/rve/RT_copia/RVT_2/RNaseH_copia	Copia/Angela	1140422
47791213	47801177	9965	chr4	47791213	47792262	1050	47800132	47801177	1046	47791208	47791212	aaaca	47801178	47801182	aaaca														rve/INT_copia/RT_copia/RVT_2/RNaseH_copia	Copia/Angela	1554017
48095530	48104550	9021	chr4	48095530	48095686	157	48104336	48104550	215	48095526	48095529	agta	48104551	48104554	agta														INT_copia/rve/RVT_2/RT_copia/RNaseH_copia	Copia/Angela	1099716
48435693	48446144	10452	chr4	48435693	48437056	1364	48444781	48446144	1364	48435688	48435692	gctcc	48446145	48446149	gctcc						48437061	48437071	+	chr1.trna126-MetCAT (37026714-37026712) Met(CAT) 72 bp Sc: 68.81	tatcacgagcc	4	0	1	zf-CCHC/INT_copia/rve/RVT_2/RT_copia/RNaseH_copia	Copia/Angela	803152
48499990	48512807	12818	chr4	48499990	48500594	605	48512216	48512807	592	48499986	48499989	agaa	48512808	48512811	agaa														RT_copia/RVT_2/RNaseH_copia	Copia/Angela	449452
49021170	49031108	9939	chr4	49021170	49022175	1006	49030133	49031108	976	49021166	49021169	agta	49031109	49031112	agta														zf-CCHC/rve/INT_copia/RT_copia/RVT_2/RNaseH_copia	Copia/Angela	307849
49152026	49171255	19230	chr4	49152026	49152576	551	49170704	49171255	552	49152022	49152025	atgg	49171256	49171259	atgg														zf-CCHC/rve/INT_copia/RT_copia/RVT_2	Copia/Angela	2762126
49315551	49325161	9611	chr4	49315551	49316311	761	49324442	49325161	720	49315547	49315550	aaga	49325162	49325165	aaga														zf-CCHC/INT_copia/rve/RVT_2/RT_copia/RNaseH_copia	Copia/Angela	1511050
49829868	49839629	9762	chr4	49829868	49830986	1119	49838458	49839629	1172	49829864	49829867	attt	49839630	49839633	attt														zf-CCHC/rve/INT_copia/RNaseH_copia	Copia/Angela	330623
50086549	50097056	10508	chr4	50086549	50087966	1418	50095639	50097056	1418	50086544	50086548	ttaat	50097057	50097061	ttaat														zf-CCHC/rve/INT_copia/RT_copia/RVT_2/RNaseH_copia	Copia/Angela	327802
50258797	50268645	9849	chr4	50258797	50259521	725	50267949	50268645	697	50258793	50258796	caaa	50268646	50268649	caaa														zf-CCHC/rve/INT_copia/RT_copia/RVT_2/RNaseH_copia	Copia/Angela	429755
50428783	50439253	10471	chr4	50428783	50430177	1395	50437859	50439253	1395	50428778	50428782	gtggg	50439254	50439258	gtggg						50430182	50430192	+	chr1.trna126-MetCAT (37026714-37026712) Met(CAT) 72 bp Sc: 68.81	tatcacgagcc	4	0	1	zf-CCHC/INT_copia/rve/RVT_2/RT_copia/RNaseH_copia	Copia/Angela	389049
50771965	50789772	17808	chr4	50771965	50772233	269	50789528	50789772	245	50771961	50771964	tgtt	50789773	50789776	tgtt														rve/INT_copia/RT_copia/RVT_2/RNaseH_copia	Copia/Angela	4226676
50830842	50843272	12431	chr4	50830842	50831843	1002	50842272	50843272	1001	50830837	50830841	ggcct	50843273	50843277	ggcct														zf-CCHC/rve/INT_copia/RT_copia/RVT_2/RNaseH_copia	Copia/Angela	1139664
51241978	51251472	9495	chr4	51241978	51242986	1009	51250464	51251472	1009	51241973	51241977	ccagg	51251473	51251477	ccagg														zf-CCHC/INT_copia/rve/RT_copia/RVT_2/RNaseH_copia	Copia/Angela	971007
51359114	51369475	10362	chr4	51359114	51360539	1426	51368057	51369475	1419	51359109	51359113	acaac	51369476	51369480	acaac														zf-CCHC/rve/INT_copia/RT_copia/RVT_2/RNaseH_copia	Copia/Angela	379989
51918928	51929738	10811	chr4	51918928	51919734	807	51928992	51929738	747	51918924	51918927	ggct	51929739	51929742	ggct														zf-CCHC/INT_copia/rve/RVT_2/RT_copia/RNaseH_copia	Copia/Angela	1219394
52662879	52680870	17992	chr4	52662879	52663154	276	52680619	52680870	252	52662874	52662878	agtaa	52680871	52680875	agtaa														zf-CCHC/RT_copia/RVT_2/RNaseH_copia/INT_copia/rve	Copia/Angela	1285959
52763253	52772736	9484	chr4	52763253	52763720	468	52772328	52772736	409	52763249	52763252	tgat	52772737	52772740	tgat														zf-CCHC/INT_copia/rve/RVT_2/RT_copia/RNaseH_copia	Copia/Angela	2577420
52920823	52926798	5976	chr4	52920823	52921457	635	52926171	52926798	628	52920819	52920822	gcta	52926799	52926802	gcta														RNaseH_copia/INT_copia/rve/RT_copia/RVT_2	Copia/Angela	1900960
53570005	53583745	13741	chr4	53570005	53570170	166	53583551	53583745	195	53570000	53570004	aatag	53583746	53583750	aatag														zf-CCHC/rve/INT_copia/RVT_2/RT_copia/RNaseH_copia	Copia/Angela	600983
53868588	53879439	10852	chr4	53868588	53869313	726	53878697	53879439	743	53868583	53868587	atttt	53879440	53879444	atttt														RVT_2/RT_copia/RNaseH_copia	Copia/Angela	1163152
54087301	54106960	19660	chr4	54087301	54088309	1009	54105874	54106960	1087	54087297	54087300	tact	54106961	54106964	tact														zf-CCHC/INT_copia/rve/RT_copia/RVT_2	Copia/Angela	1230820
54128526	54139121	10596	chr4	54128526	54129943	1418	54137695	54139121	1427	54128521	54128525	aaaag	54139122	54139126	aaaag						54129948	54129958	+	chr1.trna126-MetCAT (37026714-37026712) Met(CAT) 72 bp Sc: 68.81	tatcacgagcc	4	0	1	zf-CCHC/INT_copia/rve/RVT_2/RT_copia/RNaseH_copia	Copia/Angela	987370
54214279	54225424	11146	chr4	54214279	54215277	999	54224426	54225424	999	54214274	54214278	atgtg	54225425	54225429	atgtg						54215282	54215292	+	chr1.trna126-MetCAT (37026714-37026712) Met(CAT) 72 bp Sc: 68.81	tatcatgagcc	4	0	1	zf-CCHC/INT_copia/rve/RVT_2/RT_copia/RNaseH_copia	Copia/Angela	1629138
54459479	54474913	15435	chr4	54459479	54459708	230	54474668	54474913	246	54459475	54459478	ttgc	54474914	54474917	ttgc														zf-CCHC/rve/INT_copia/RT_copia/RVT_2/RNaseH_copia	Copia/Angela	1967636
55346453	55355646	9194	chr4	55346453	55347834	1382	55354264	55355646	1383	55346448	55346452	gacca	55355647	55355651	gacca														RVT_2/RNaseH_copia	Copia/Angela	505487
55385131	55395519	10389	chr4	55385131	55386517	1387	55394131	55395519	1389	55385126	55385130	aatca	55395520	55395524	aatca						55386522	55386532	+	chr1.trna126-MetCAT (37026714-37026712) Met(CAT) 72 bp Sc: 68.81	tatcacgagcc	4	0	1	zf-CCHC/INT_copia/rve/RVT_2/RT_copia/RNaseH_copia	Copia/Angela	390743
55605909	55615397	9489	chr4	55605909	55606915	1007	55614393	55615397	1005	55605904	55605908	cgcac	55615398	55615402	cgcac														zf-CCHC/INT_copia/rve/RT_copia/RVT_2/RNaseH_copia	Copia/Angela	657563
55993656	56008490	14835	chr4	55993656	55993897	242	56008288	56008490	203	55993652	55993655	caag	56008491	56008494	caag														rve/INT_copia/RT_copia/RVT_2/RNaseH_copia	Copia/Angela	2606727
56671049	56683710	12662	chr4	56671049	56671590	542	56683166	56683710	545	56671045	56671048	caac	56683711	56683714	caac														zf-CCHC/INT_copia/rve/RVT_2/RT_copia/RNaseH_copia	Copia/Angela	2987523
56790861	56799048	8188	chr4	56790861	56791512	652	56798396	56799048	653	56790856	56790860	aaaac	56799049	56799053	aaaac														zf-CCHC/INT_copia/rve/RT_copia/RVT_2	Copia/Angela	296499
56985452	57001335	15884	chr4	56985452	56985822	371	57000922	57001335	414	56985448	56985451	agaa	57001336	57001339	agaa														INT_copia/rve/RVT_2/RT_copia	Copia/Angela	6433125
57022753	57034904	12152	chr4	57022753	57023192	440	57034454	57034904	451	57022749	57022752	gcta	57034905	57034908	gcta														zf-CCHC/rve/INT_copia/RT_copia/RVT_2/RNaseH_copia	Copia/Angela	1581328
57279801	57289417	9617	chr4	57279801	57280675	875	57288611	57289417	807	57279797	57279800	tacc	57289418	57289421	tacc														RVT_2/RT_copia/RNaseH_copia	Copia/Angela	399149
57486121	57499590	13470	chr4	57486121	57486368	248	57499342	57499590	249	57486117	57486120	aatt	57499591	57499594	aatt														zf-CCHC/INT_copia/rve/RVT_2/RT_copia/RNaseH_copia	Copia/Angela	2021271
57660858	57667663	6806	chr4	57660858	57661097	240	57667463	57667663	201	57660854	57660857	caag	57667664	57667667	caag														INT_copia/rve/RT_copia/RVT_2/RNaseH_copia	Copia/Angela	2628953
57713257	57721749	8493	chr4	57713257	57714271	1015	57720728	57721749	1022	57713252	57713256	gcatc	57721750	57721754	gcatc						57714276	57714286	+	chr1.trna126-MetCAT (37026714-37026712) Met(CAT) 72 bp Sc: 68.81	tatcatgagcc	4	0	1	INT_copia/RVT_2/RT_copia/RNaseH_copia	Copia/Angela	1311047
58167625	58178238	10614	chr4	58167625	58169005	1381	58176822	58178238	1417	58167620	58167624	tgctt	58178239	58178243	tgctt						58169008	58169018	+	chr1.trna66-ArgCCT (37118159-37118161) Arg(CCT) 73 bp Sc: 38.82	attngctaggg	2	3	1	zf-CCHC/INT_copia/rve/RVT_2/RT_copia/RNaseH_copia	Copia/Angela	603884
58486033	58495221	9189	chr4	58486033	58486384	352	58494873	58495221	349	58486029	58486032	tatg	58495222	58495225	tatg						58486389	58486399	+	chr1.trna126-MetCAT (37026714-37026712) Met(CAT) 72 bp Sc: 68.81	tatcacgagcc	4	0	1	INT_copia/rve/RVT_2/RT_copia/RNaseH_copia	Copia/Angela	1289553
58533206	58543269	10064	chr4	58533206	58533493	288	58543006	58543269	264	58533202	58533205	agca	58543270	58543273	agca														rve/INT_copia/RT_copia/RVT_2/RNaseH_copia	Copia/Angela	4192796
58993964	59003242	9279	chr4	58993964	58994147	184	59003056	59003242	187	58993960	58993963	atat	59003243	59003246	atat														zf-CCHC/INT_copia/rve/RVT_2/RT_copia/RNaseH_copia	Copia/Angela	1062743
59242846	59260829	17984	chr4	59242846	59243389	544	59260344	59260829	486	59242842	59242845	aata	59260830	59260833	aata	59260345	59260354	gaaaagaaaa	+	10									zf-CCHC/INT_copia/rve/RVT_2/RT_copia/RNaseH_copia	Copia/Angela	1158463
59280242	59289571	9330	chr4	59280242	59280452	211	59289360	59289571	212	59280238	59280241	ttaa	59289572	59289575	ttaa														rve/INT_copia/RT_copia/RVT_2/RNaseH_copia	Copia/Angela	3282604
59320038	59330537	10500	chr4	59320038	59321439	1402	59329135	59330537	1403	59320033	59320037	aatga	59330538	59330542	aatga														zf-CCHC/rve/INT_copia/RT_copia/RVT_2/RNaseH_copia	Copia/Angela	1006796
59662650	59681816	19167	chr4	59662650	59663483	834	59680984	59681816	833	59662645	59662649	ggcaa	59681817	59681821	ggcaa						59663481	59663491	+	chr3.trna34-LeuCAA (7937904-7937906) Leu(CAA) 83 bp Sc: 22.62	gcaaattatgg	3	1	1	INT_copia/rve/RVT_2/RT_copia/RNaseH_copia	Copia/Angela	2360988
60387308	60395930	8623	chr4	60387308	60387459	152	60395725	60395930	206	60387304	60387307	ttta	60395931	60395934	ttta														zf-CCHC/INT_copia/rve/RT_copia/RVT_2/RNaseH_copia	Copia/Angela	760724
60561204	60579980	18777	chr4	60561204	60562320	1117	60578801	60579980	1180	60561200	60561203	taaa	60579981	60579984	taaa														zf-CCHC/INT_copia/rve/RVT_2	Copia/Angela	2297743
60595368	60604547	9180	chr4	60595368	60595473	106	60604404	60604547	144	60595364	60595367	ggcc	60604548	60604551	ggcc														zf-CCHC/rve/INT_copia/RT_copia/RVT_2/RNaseH_copia	Copia/Angela	519782
61323307	61329127	5821	chr4	61323307	61323531	225	61328945	61329127	183	61323302	61323306	ccaat	61329128	61329132	ccaat														RNaseH_copia	Copia/Angela	1774842
61750615	61759209	8595	chr4	61750615	61751265	651	61758551	61759209	659	61750610	61750614	gaatc	61759210	61759214	gaatc														zf-CCHC/INT_copia/rve/RT_copia/RVT_2/RNaseH_copia	Copia/Angela	774165
61767284	61777780	10497	chr4	61767284	61768704	1421	61776368	61777780	1413	61767279	61767283	cgtgc	61777781	61777785	cgtgc						61768700	61768710	+	chr1.trna126-MetCAT (37026714-37026712) Met(CAT) 72 bp Sc: 68.81	tatcacgagcc	5	0	1	zf-CCHC/INT_copia/rve/RVT_2/RT_copia/RNaseH_copia	Copia/Angela	217620
61805418	61825795	20378	chr4	61805418	61806104	687	61825107	61825795	689	61805414	61805417	ttct	61825796	61825799	ttct														zf-CCHC/INT_copia/rve/RVT_2/RT_copia/RNaseH_copia	Copia/Angela	1614727
62115304	62123563	8260	chr4	62115304	62115954	651	62122904	62123563	660	62115299	62115303	agagg	62123564	62123568	agagg														zf-CCHC/INT_copia/rve/RVT_2/RT_copia/RNaseH_copia	Copia/Angela	1010096
62394322	62398580	4259	chr4	62394322	62394808	487	62398110	62398580	471	62394318	62394321	cttg	62398581	62398584	cttg						62398096	62398106	-	chr4.trna283-IleTAT (53363601-53363599) Ile(TAT) 74 bp Sc: 76.53	tcaatctagaa	3	0	1	RT_copia/RVT_2/RNaseH_copia	Copia/Angela	217299
62692671	62706119	13449	chr4	62692671	62693728	1058	62705072	62706119	1048	62692666	62692670	ctgat	62706120	62706124	ctgat						62693724	62693734	+	chr1.trna126-MetCAT (37026714-37026712) Met(CAT) 72 bp Sc: 68.81	tatcatgagcc	5	0	1	zf-CCHC/INT_copia/rve/RVT_2/RT_copia/RNaseH_copia	Copia/Angela	701366
62714236	62726661	12426	chr4	62714236	62715019	784	62725868	62726661	794	62714232	62714235	aacg	62726662	62726665	aacg														zf-CCHC/INT_copia/rve/RVT_2/RT_copia/RNaseH_copia	Copia/Angela	1333874
63311581	63321008	9428	chr4	63311581	63312184	604	63320449	63321008	560	63311576	63311580	aaaca	63321009	63321013	aaaca														INT_copia/rve/RVT_2/RT_copia/RNaseH_copia	Copia/Angela	2117901
63344245	63353550	9306	chr4	63344245	63344506	262	63353337	63353550	214	63344241	63344244	cgca	63353551	63353554	cgca														zf-CCHC/rve/INT_copia/RT_copia/RVT_2/RNaseH_copia	Copia/Angela	445944
63404649	63413622	8974	chr4	63404649	63404864	216	63413435	63413622	188	63404644	63404648	acgtg	63413623	63413627	acgtg														rve/INT_copia/RT_copia/RVT_2/RNaseH_copia	Copia/Angela	3421407
63414512	63421543	7032	chr4	63414512	63415051	540	63420992	63421543	552	63414508	63414511	gcaa	63421544	63421547	gcaa														zf-CCHC/INT_copia/rve/RVT_2/RT_copia	Copia/Angela	1244010
63482098	63500857	18760	chr4	63482098	63482569	472	63500416	63500857	442	63482094	63482097	gcgc	63500858	63500861	gcgc														zf-CCHC/INT_copia/rve/RVT_2/RT_copia/RNaseH_copia	Copia/Angela	1340149
63536238	63547144	10907	chr4	63536238	63537096	859	63546265	63547144	880	63536234	63536237	atct	63547145	63547148	atct														zf-CCHC/INT_copia/rve/RVT_2/RT_copia/RNaseH_copia	Copia/Angela	1923913
63609900	63619726	9827	chr4	63609900	63610613	714	63618950	63619726	777	63609896	63609899	agcg	63619727	63619730	agcg														zf-CCHC/rve/INT_copia/RT_copia/RVT_2/RNaseH_copia	Copia/Angela	1060534
63768906	63785138	16233	chr4	63768906	63769471	566	63784585	63785138	554	63768902	63768905	ggca	63785139	63785142	ggca														rve/INT_copia/RT_copia/RVT_2/RNaseH_copia	Copia/Angela	1604489
64008482	64021299	12818	chr4	64008482	64008831	350	64020935	64021299	365	64008477	64008481	agcaa	64021300	64021304	agcaa														INT_copia/rve/RT_copia/RVT_2/RNaseH_copia	Copia/Angela	1296912
64615139	64624477	9339	chr4	64615139	64616153	1015	64623464	64624477	1014	64615134	64615138	gtagg	64624478	64624482	gtagg														zf-CCHC/INT_copia/rve/RT_copia/RVT_2/RNaseH_copia	Copia/Angela	1783995
64669187	64675218	6032	chr4	64669187	64669341	155	64675037	64675218	182	64669183	64669186	gttc	64675219	64675222	gttc														zf-CCHC/rve/INT_copia/RT_copia/RVT_2/RNaseH_copia	Copia/Angela	2158161
64702693	64717557	14865	chr4	64702693	64702895	203	64717352	64717557	206	64702689	64702692	caag	64717558	64717561	caag														INT_copia/rve/RVT_2/RT_copia/RNaseH_copia	Copia/Angela	3516587
64878831	64888047	9217	chr4	64878831	64879535	705	64887302	64888047	746	64878827	64878830	caat	64888048	64888051	caat														zf-CCHC/INT_copia/rve/RT_copia/RVT_2/RNaseH_copia	Copia/Angela	839836
65390202	65399817	9616	chr4	65390202	65390456	255	65399554	65399817	264	65390198	65390201	aaag	65399818	65399821	aaag														zf-CCHC/rve/INT_copia/RT_copia/RVT_2	Copia/Angela	881301
65558693	65574134	15442	chr4	65558693	65558981	289	65573800	65574134	335	65558689	65558692	tagt	65574135	65574138	tagt														INT_copia/rve/RT_copia/RVT_2	Copia/Angela	4746482
65852600	65860488	7889	chr4	65852600	65853421	822	65859749	65860488	740	65852596	65852599	agcc	65860489	65860492	agcc														RVT_2/RT_copia/RNaseH_copia	Copia/Angela	1152386
66033573	66044229	10657	chr4	66033573	66034901	1329	66042878	66044229	1352	66033569	66033572	ccct	66044230	66044233	ccct						66034906	66034916	+	chr1.trna126-MetCAT (37026714-37026712) Met(CAT) 72 bp Sc: 68.81	tatcacgagcc	4	0	1	zf-CCHC/INT_copia/rve/RVT_2/RT_copia/RNaseH_copia	Copia/Angela	1165022
66331564	66350502	18939	chr4	66331564	66333034	1471	66349108	66350502	1395	66331559	66331563	atttc	66350503	66350507	atttc														rve/INT_copia/RT_copia/RVT_2/RNaseH_copia	Copia/Angela	2008259
66403475	66412613	9139	chr4	66403475	66404858	1384	66411240	66412613	1374	66403470	66403474	ggatc	66412614	66412618	ggatc						66404854	66404864	+	chr1.trna126-MetCAT (37026714-37026712) Met(CAT) 72 bp Sc: 68.81	tatcacgagcc	5	0	1	INT_copia/rve/RVT_2/RT_copia/RNaseH_copia	Copia/Angela	732579
66466523	66483109	16587	chr4	66466523	66467358	836	66482227	66483109	883	66466518	66466522	tcgga	66483110	66483114	tcgga														RNaseH_copia	Copia/Angela	1366828
66604112	66616193	12082	chr4	66604112	66604656	545	66615706	66616193	488	66604105	66604111	ttaattt	66616194	66616200	ttaattt														RVT_2/RT_copia/RNaseH_copia	Copia/Angela	862070
66810599	66819852	9254	chr4	66810599	66810783	185	66819598	66819852	255	66810595	66810598	agta	66819853	66819856	agta														zf-CCHC/INT_copia/rve/RVT_2/RT_copia/RNaseH_copia	Copia/Angela	930702
67046879	67056332	9454	chr4	67046879	67047476	598	67055774	67056332	559	67046875	67046878	attg	67056333	67056336	attg														INT_copia/rve/RVT_2/RT_copia/RNaseH_copia	Copia/Angela	914943
67462647	67471464	8818	chr4	67462647	67463132	486	67470995	67471464	470	67462643	67462646	aagg	67471465	67471468	aagg														zf-CCHC/INT_copia/rve/RVT_2/RT_copia/RNaseH_copia	Copia/Angela	857734
67544210	67554926	10717	chr4	67544210	67545604	1395	67553531	67554926	1396	67544205	67544209	cttcc	67554927	67554931	cttcc														zf-CCHC/rve/INT_copia/RT_copia/RVT_2/RNaseH_copia	Copia/Angela	332827
67593467	67609300	15834	chr4	67593467	67594493	1027	67608234	67609300	1067	67593463	67593466	gctt	67609301	67609304	gctt														zf-CCHC/rve/INT_copia/RT_copia/RVT_2/RNaseH_copia	Copia/Angela	1474138
68271121	68280306	9186	chr4	68271121	68271662	542	68279760	68280306	547	68271117	68271120	cgca	68280307	68280310	cgca														INT_copia/rve/RVT_2/RT_copia/RNaseH_copia	Copia/Angela	1114989
69888645	69893478	4834	chr4	69888645	69888844	200	69893293	69893478	186	69888641	69888644	agta	69893479	69893482	agta														INT_copia/rve/RVT_2/RT_copia/RNaseH_copia	Copia/Angela	4177314
70083845	70093536	9692	chr4	70083845	70084769	925	70092597	70093536	940	70083841	70083844	atat	70093537	70093540	atat						70084765	70084775	+	chr1.trna126-MetCAT (37026714-37026712) Met(CAT) 72 bp Sc: 68.81	tatcacgagcc	5	0	1	INT_copia/rve/RVT_2/RT_copia/RNaseH_copia	Copia/Angela	285496
70219367	70231870	12504	chr4	70219367	70220014	648	70231163	70231870	708	70219363	70219366	tgaa	70231871	70231874	tgaa														zf-CCHC/rve/INT_copia/RT_copia/RVT_2/RNaseH_copia	Copia/Angela	3043881
70273284	70283152	9869	chr4	70273284	70274291	1008	70282147	70283152	1006	70273279	70273283	tcaaa	70283153	70283157	tcaaa														zf-CCHC/RNaseH_copia	Copia/Angela	1410370
70291984	70311748	19765	chr4	70291984	70293026	1043	70310699	70311748	1050	70291979	70291983	gagac	70311749	70311753	gagac						70293031	70293041	+	chr1.trna126-MetCAT (37026714-37026712) Met(CAT) 72 bp Sc: 68.81	tatcatgagcc	4	0	1	zf-CCHC/INT_copia/rve/RVT_2/RT_copia/RNaseH_copia	Copia/Angela	1314453
70458887	70467782	8896	chr4	70458887	70459318	432	70467364	70467782	419	70458883	70458886	ccca	70467783	70467786	ccca						70459323	70459333	+	chr1.trna126-MetCAT (37026714-37026712) Met(CAT) 72 bp Sc: 68.81	tatcatgagcc	4	0	1	zf-CCHC/INT_copia/rve/RVT_2/RT_copia/RNaseH_copia	Copia/Angela	816005
70483393	70503187	19795	chr4	70483393	70484394	1002	70502185	70503187	1003	70483388	70483392	ctact	70503188	70503192	ctact														rve/INT_copia/RT_copia/RVT_2/RNaseH_copia	Copia/Angela	2070901
71366714	71386781	20068	chr4	71366714	71367116	403	71386417	71386781	365	71366710	71366713	ttct	71386782	71386785	ttct														INT_copia/rve/RT_copia/RVT_2/RNaseH_copia	Copia/Angela	678949
72065983	72073898	7916	chr4	72065983	72066197	215	72073699	72073898	200	72065979	72065982	agta	72073899	72073902	agta														zf-CCHC/rve/INT_copia/RT_copia/RVT_2/RNaseH_copia	Copia/Angela	340376
72131312	72139419	8108	chr4	72131312	72131706	395	72138949	72139419	471	72131308	72131311	aatt	72139420	72139423	aatt														RVT_2/RT_copia/RNaseH_copia/INT_copia/rve	Copia/Angela	3573095
72422722	72432263	9542	chr4	72422722	72422944	223	72432052	72432263	212	72422718	72422721	agta	72432264	72432267	agta														zf-CCHC/rve/INT_copia/RT_copia/RVT_2/RNaseH_copia	Copia/Angela	155557
72491599	72502177	10579	chr4	72491599	72492650	1052	72501021	72502177	1157	72491595	72491598	ttaa	72502178	72502181	ttaa														rve/INT_copia/RT_copia/RVT_2/RNaseH_copia	Copia/Angela	503792
72617775	72634368	16594	chr4	72617775	72618045	271	72634150	72634368	219	72617771	72617774	aagc	72634369	72634372	aagc														zf-CCHC/rve/INT_copia/RT_copia/RVT_2/RNaseH_copia	Copia/Angela	2105466
73225532	73236178	10647	chr4	73225532	73226939	1408	73234772	73236178	1407	73225527	73225531	tatgc	73236179	73236183	tatgc						73226944	73226954	+	chr1.trna126-MetCAT (37026714-37026712) Met(CAT) 72 bp Sc: 68.81	tatcacgagcc	4	0	1	zf-CCHC/INT_copia/rve/RVT_2/RT_copia/RNaseH_copia	Copia/Angela	775948
73422956	73432394	9439	chr4	73422956	73423972	1017	73431386	73432394	1009	73422951	73422955	atttc	73432395	73432399	atttc														zf-CCHC/INT_copia/rve/RT_copia/RVT_2/RNaseH_copia	Copia/Angela	1043073
73494646	73505671	11026	chr4	73494646	73495060	415	73505285	73505671	387	73494642	73494645	aata	73505672	73505675	aata														zf-CCHC/INT_copia/rve/RVT_2/RT_copia/RNaseH_copia	Copia/Angela	3347626
73644469	73655116	10648	chr4	73644469	73644661	193	73654921	73655116	196	73644465	73644468	gttg	73655117	73655120	gttg														rve/INT_copia/RT_copia/RVT_2/RNaseH_copia	Copia/Angela	1209214
73819869	73831413	11545	chr4	73819869	73821218	1350	73829994	73831413	1420	73819864	73819868	caagc	73831414	73831418	caagc														INT_copia/rve/RVT_2/RT_copia/RNaseH_copia	Copia/Angela	1590786
73854216	73864380	10165	chr4	73854216	73855293	1078	73863261	73864380	1120	73854211	73854215	aagta	73864381	73864385	aagta														zf-CCHC/INT_copia/rve/RVT_2/RT_copia/RNaseH_copia	Copia/Angela	204969
73980860	73996998	16139	chr4	73980860	73981425	566	73996429	73996998	570	73980856	73980859	aaaa	73996999	73997002	aaaa														INT_copia/rve/RVT_2/RT_copia	Copia/Angela	2520742
74429546	74438556	9011	chr4	74429546	74429953	408	74438209	74438556	348	74429542	74429545	tgtt	74438557	74438560	tgtt														zf-CCHC/INT_copia/rve/RVT_2/RT_copia/RNaseH_copia	Copia/Angela	758549
74688796	74698737	9942	chr4	74688796	74689713	918	74697770	74698737	968	74688792	74688795	ttga	74698738	74698741	ttga														rve/INT_copia/RT_copia/RVT_2/RNaseH_copia	Copia/Angela	1427639
74708878	74718582	9705	chr4	74708878	74709617	740	74717846	74718582	737	74708872	74708877	aggctg	74718583	74718588	aggctg														zf-CCHC/INT_copia/rve/RVT_2/RT_copia/RNaseH_copia	Copia/Angela	630761
74813638	74821854	8217	chr4	74813638	74814308	671	74821191	74821854	664	74813633	74813637	cgaaa	74821855	74821859	cgaaa														zf-CCHC/INT_copia/rve/RT_copia/RVT_2/RNaseH_copia	Copia/Angela	698576
74886906	74896639	9734	chr4	74886906	74887947	1042	74895588	74896639	1052	74886901	74886905	agaaa	74896640	74896644	agaaa						74887952	74887962	+	chr1.trna126-MetCAT (37026714-37026712) Met(CAT) 72 bp Sc: 68.81	tatcatgagcc	4	0	1	zf-CCHC/INT_copia/rve/RVT_2/RT_copia/RNaseH_copia	Copia/Angela	1273130
75114683	75124081	9399	chr4	75114683	75114964	282	75123730	75124081	352	75114679	75114682	tatg	75124082	75124085	tatg														zf-CCHC/rve/INT_copia/RT_copia/RVT_2/RNaseH_copia	Copia/Angela	1688433
75421156	75439304	18149	chr4	75421156	75421410	255	75439128	75439304	177	75421152	75421155	cttg	75439305	75439308	cttg														zf-CCHC/INT_copia/rve/RVT_2/RT_copia	Copia/Angela	767282
76528092	76537709	9618	chr4	76528092	76528454	363	76537393	76537709	317	76528085	76528091	ttcaaag	76537710	76537716	ttcaaag														zf-CCHC/rve/INT_copia/RT_copia/RVT_2/RNaseH_copia	Copia/Angela	1635026
76942723	76953004	10282	chr4	76942723	76944083	1361	76951644	76953004	1361	76942718	76942722	catta	76953005	76953009	catta														zf-CCHC/rve/INT_copia/RT_copia/RVT_2/RNaseH_copia	Copia/Angela	428142
77235093	77248436	13344	chr4	77235093	77235369	277	77248129	77248436	308	77235088	77235092	caaag	77248437	77248441	caaag														zf-CCHC/rve/INT_copia/RT_copia/RVT_2	Copia/Angela	1943236
78192049	78202212	10164	chr4	78192049	78193450	1402	78200819	78202212	1394	78192044	78192048	attag	78202213	78202217	attag														zf-CCHC/rve/INT_copia/RT_copia/RVT_2/RNaseH_copia	Copia/Angela	1008278
79264925	79284572	19648	chr4	79264925	79265332	408	79284133	79284572	440	79264921	79264924	cttg	79284573	79284576	cttg														RVT_2/RNaseH_copia	Copia/Angela	2148266
79458426	79473181	14756	chr4	79458426	79458571	146	79473001	79473181	181	79458422	79458425	ttct	79473182	79473185	ttct						79458576	79458586	+	chr1.trna126-MetCAT (37026714-37026712) Met(CAT) 72 bp Sc: 68.81	tatcacgagcc	4	0	1	zf-CCHC/INT_copia/rve/RT_copia/RVT_2	Copia/Angela	648255
80202085	80211850	9766	chr4	80202085	80202811	727	80211137	80211850	714	80202080	80202084	tgcgc	80211851	80211855	tgcgc														zf-CCHC/INT_copia/rve/RVT_2/RT_copia/RNaseH_copia	Copia/Angela	1138803
80281835	80301208	19374	chr4	80281835	80282019	185	80301007	80301208	202	80281830	80281834	ttcaa	80301209	80301213	ttcaa														INT_copia/rve/RVT_2/RT_copia/RNaseH_copia	Copia/Angela	968166
82174981	82184287	9307	chr4	82174981	82175239	259	82184072	82184287	216	82174977	82174980	cttg	82184288	82184291	cttg														zf-CCHC/rve/INT_copia/RT_copia/RVT_2/RNaseH_copia	Copia/Angela	149510
82457267	82466494	9228	chr4	82457267	82457470	204	82466254	82466494	241	82457263	82457266	tcta	82466495	82466498	tcta														INT_copia/rve/RVT_2/RT_copia/RNaseH_copia	Copia/Angela	322534
82835347	82843310	7964	chr4	82835347	82836780	1434	82841914	82843310	1397	82835342	82835346	acttt	82843311	82843315	acttt														rve/INT_copia/RT_copia/RVT_2/RNaseH_copia	Copia/Angela	269756
82884118	82893166	9049	chr4	82884118	82884324	207	82892944	82893166	223	82884114	82884117	ttaa	82893167	82893170	ttaa						82892932	82892942	-	SpoScf_00752.trna1-ArgTCT (151970-151972) Arg(TCT) 76 bp Sc: 41.50	tcggaaacgac	1	5	1	rve/INT_copia/RT_copia/RVT_2/RNaseH_copia	Copia/Angela	2104551
83253282	83263617	10336	chr4	83253282	83254110	829	83262705	83263617	913	83253276	83253281	aatatt	83263618	83263623	aatatt														RVT_2/RT_copia/RNaseH_copia	Copia/Angela	468067
83404606	83419969	15364	chr4	83404606	83405832	1227	83418774	83419969	1196	83404602	83404605	aaaa	83419970	83419973	aaaa														zf-CCHC/rve/INT_copia/RT_copia/RVT_2/RNaseH_copia	Copia/Angela	602339
83538649	83556341	17693	chr4	83538649	83541092	2444	83553887	83556341	2455	83538643	83538648	acaaac	83556342	83556347	acaaac														zf-CCHC/INT_copia/RT_copia/RVT_2/RNaseH_copia/rve	Copia/Angela	1614197
84123176	84133469	10294	chr4	84123176	84124545	1370	84132100	84133469	1370	84123171	84123175	attag	84133470	84133474	attag						84124550	84124560	+	chr1.trna126-MetCAT (37026714-37026712) Met(CAT) 72 bp Sc: 68.81	tatcacgagcc	4	0	1	zf-CCHC/INT_copia/rve/RVT_2/RT_copia/RNaseH_copia	Copia/Angela	740515
84178785	84188384	9600	chr4	84178785	84179286	502	84187866	84188384	519	84178781	84178784	agtt	84188385	84188388	agtt														rve/INT_copia/RT_copia/RVT_2/RNaseH_copia	Copia/Angela	3110584
84359014	84369406	10393	chr4	84359014	84360394	1381	84368000	84369406	1407	84359009	84359013	gattt	84369407	84369411	gattt						84367986	84367997	-	chr6.trna156-ArgCCT (31572219-31572217) Arg(CCT) 73 bp Sc: 41.70	atctaaattgca	2	0	1	zf-CCHC/rve/INT_copia/RT_copia/RVT_2/RNaseH_copia	Copia/Angela	691548
84584413	84593553	9141	chr4	84584413	84584774	362	84593290	84593553	264	84584409	84584412	attt	84593554	84593557	attt														rve/INT_copia/RT_copia/RVT_2/RNaseH_copia	Copia/Angela	429447
85846976	85857455	10480	chr4	85846976	85848394	1419	85856035	85857455	1421	85846971	85846975	agcta	85857456	85857460	agcta						85848399	85848409	+	chr1.trna126-MetCAT (37026714-37026712) Met(CAT) 72 bp Sc: 68.81	tatcacgagcc	4	0	1	zf-CCHC/INT_copia/rve/RVT_2/RT_copia/RNaseH_copia	Copia/Angela	299692
85948221	85958728	10508	chr4	85948221	85949647	1427	85957311	85958728	1418	85948216	85948220	ctggt	85958729	85958733	ctggt						85949643	85949653	+	chr1.trna126-MetCAT (37026714-37026712) Met(CAT) 72 bp Sc: 68.81	tatcacgagcc	5	0	1	zf-CCHC/INT_copia/rve/RVT_2/RT_copia/RNaseH_copia	Copia/Angela	243786
85991766	86004300	12535	chr4	85991766	85991954	189	86004141	86004300	160	85991762	85991765	caac	86004301	86004304	caac						85991951	85991961	+	SpoScf_02130.trna1-ArgCCG (3066-3068) Arg(CCG) 73 bp Sc: 72.10	ttcactagtgg	4	2	1	zf-CCHC/INT_copia/rve/RVT_2/RT_copia/RNaseH_copia	Copia/Angela	0
86861482	86864757	3276	chr4	86861482	86861809	328	86864414	86864757	344	86861477	86861481	ttaaa	86864758	86864762	ttaaa														RVT_2/RNaseH_copia	Copia/Angela	881345
86871351	86878868	7518	chr4	86871351	86871769	419	86878378	86878868	491	86871347	86871350	gaaa	86878869	86878872	gaaa														rve/INT_copia/RT_copia/RVT_2	Copia/Angela	878991
87148707	87158927	10221	chr4	87148707	87149971	1265	87157663	87158927	1265	87148702	87148706	tatct	87158928	87158932	tatct						87149976	87149986	+	chr1.trna126-MetCAT (37026714-37026712) Met(CAT) 72 bp Sc: 68.81	tatcacgagcc	4	0	1	INT_copia/rve/RVT_2/RT_copia/RNaseH_copia	Copia/Angela	522079
87246421	87255777	9357	chr4	87246421	87246686	266	87255487	87255777	291	87246417	87246420	aaag	87255778	87255781	aaag	87255462	87255471	gagagaaaaa	+	16	87246691	87246701	+	chr1.trna126-MetCAT (37026714-37026712) Met(CAT) 72 bp Sc: 68.81	tatcacgagcc	4	0	1	zf-CCHC/INT_copia/rve/RVT_2/RT_copia/RNaseH_copia	Copia/Angela	944663
87865963	87876226	10264	chr4	87865963	87867352	1390	87874847	87876226	1380	87865958	87865962	atttt	87876227	87876231	atttt						87867348	87867358	+	chr1.trna126-MetCAT (37026714-37026712) Met(CAT) 72 bp Sc: 68.81	tatcacgagcc	5	0	1	INT_copia/rve/RVT_2/RT_copia/RNaseH_copia	Copia/Angela	560838
88460402	88471007	10606	chr4	88460402	88461057	656	88470325	88471007	683	88460398	88460401	gcac	88471008	88471011	gcac	88470310	88470321	aagagatgaaaa	+	4									zf-CCHC/INT_copia/rve/RVT_2/RT_copia/RNaseH_copia	Copia/Angela	2531278
88788708	88805322	16615	chr4	88788708	88789429	722	88804640	88805322	683	88788704	88788707	cagc	88805323	88805326	cagc														zf-CCHC/rve/INT_copia/RT_copia/RVT_2/RNaseH_copia	Copia/Angela	1429197
89319965	89330473	10509	chr4	89319965	89321382	1418	89329056	89330473	1418	89319960	89319964	ctaac	89330474	89330478	ctaac						89321387	89321397	+	chr1.trna126-MetCAT (37026714-37026712) Met(CAT) 72 bp Sc: 68.81	tatcacgagcc	4	0	1	zf-CCHC/INT_copia/rve/RVT_2/RT_copia/RNaseH_copia	Copia/Angela	438245
89580682	89601166	20485	chr4	89580682	89581369	688	89600503	89601166	664	89580678	89580681	cgct	89601167	89601170	cgct														zf-CCHC/rve/INT_copia/RT_copia/RVT_2/RNaseH_copia	Copia/Angela	621860
89608965	89618808	9844	chr4	89608965	89609110	146	89618648	89618808	161	89608961	89608964	gccg	89618809	89618812	gccg														zf-CCHC/INT_copia/rve/RT_copia/RVT_2/RNaseH_copia	Copia/Angela	1680195
89747343	89750649	3307	chr4	89747343	89747650	308	89750382	89750649	268	89747339	89747342	aatg	89750650	89750653	aatg														zf-CCHC/INT_copia/rve	Copia/Angela	1944630
90173548	90181569	8022	chr4	90173548	90173727	180	90181393	90181569	177	90173544	90173547	aaat	90181570	90181573	aaat														RT_copia/RVT_2/RNaseH_copia	Copia/Angela	4108043
90397591	90399847	2257	chr4	90397591	90397777	187	90399714	90399847	134	90397587	90397590	agta	90399848	90399851	agta														RNaseH_copia	Copia/Angela	1261234
90433822	90444337	10516	chr4	90433822	90435240	1419	90442921	90444337	1417	90433817	90433821	aatcc	90444338	90444342	aatcc														zf-CCHC/rve/INT_copia/RT_copia/RVT_2/RNaseH_copia	Copia/Angela	245211
90496271	90514370	18100	chr4	90496271	90496461	191	90514159	90514370	212	90496267	90496270	caca	90514371	90514374	caca														zf-CCHC/rve/INT_copia/RT_copia/RVT_2/RNaseH_copia	Copia/Angela	368064
90551887	90570654	18768	chr4	90551887	90552150	264	90570390	90570654	265	90551882	90551886	aatag	90570655	90570659	aatag														INT_copia/rve/RVT_2/RT_copia/RNaseH_copia	Copia/Angela	2280195
91056629	91076524	19896	chr4	91056629	91056937	309	91076236	91076524	289	91056625	91056628	aact	91076525	91076528	aact														zf-CCHC/INT_copia/rve/RT_copia/RVT_2/RNaseH_copia	Copia/Angela	5494503
91387572	91397822	10251	chr4	91387572	91388955	1384	91396431	91397822	1392	91387567	91387571	cttat	91397823	91397827	cttat														rve/INT_copia/RT_copia/RVT_2/RNaseH_copia	Copia/Angela	1070649
91576985	91587500	10516	chr4	91576985	91578403	1419	91586083	91587500	1418	91576980	91576984	atact	91587501	91587505	atact														zf-CCHC/rve/INT_copia/RT_copia/RVT_2/RNaseH_copia	Copia/Angela	245284
91839029	91848337	9309	chr4	91839029	91839922	894	91847481	91848337	857	91839025	91839028	tata	91848338	91848341	tata														zf-CCHC/rve/INT_copia/RT_copia/RVT_2/RNaseH_copia	Copia/Angela	866083
92125100	92135537	10438	chr4	92125100	92126481	1382	92134156	92135537	1382	92125095	92125099	tatgc	92135538	92135542	tatgc														zf-CCHC/INT_copia/rve/RVT_2/RT_copia/RNaseH_copia	Copia/Angela	223839
92233710	92243535	9826	chr4	92233710	92234426	717	92242782	92243535	754	92233704	92233709	cgccac	92243536	92243541	cgccac														zf-CCHC/rve/INT_copia/RT_copia/RVT_2/RNaseH_copia	Copia/Angela	618721
92345024	92355339	10316	chr4	92345024	92345235	212	92355154	92355339	186	92345020	92345023	agta	92355340	92355343	agta														zf-CCHC/INT_copia/rve/RVT_2/RT_copia/RNaseH_copia	Copia/Angela	2092054
92663039	92673488	10450	chr4	92663039	92664475	1437	92672055	92673488	1434	92663035	92663038	ttgc	92673489	92673492	ttgc						92664471	92664481	+	chr1.trna126-MetCAT (37026714-37026712) Met(CAT) 72 bp Sc: 68.81	tatcacgagcc	5	0	1	zf-CCHC/INT_copia/rve/RVT_2/RT_copia/RNaseH_copia	Copia/Angela	978463
93058353	93067329	8977	chr4	93058353	93058701	349	93067000	93067329	330	93058349	93058352	tatg	93067330	93067333	tatg						93058706	93058716	+	chr1.trna126-MetCAT (37026714-37026712) Met(CAT) 72 bp Sc: 68.81	tatcacgagcc	4	0	1	zf-CCHC/INT_copia/rve/RVT_2/RT_copia/RNaseH_copia	Copia/Angela	1471320
95185794	95195047	9254	chr4	95185794	95186146	353	95194721	95195047	327	95185790	95185793	tatg	95195048	95195051	tatg						95186151	95186161	+	chr1.trna126-MetCAT (37026714-37026712) Met(CAT) 72 bp Sc: 68.81	tatcacgagcc	4	0	1	zf-CCHC/INT_copia/rve/RVT_2/RT_copia/RNaseH_copia	Copia/Angela	551676
95486505	95505756	19252	chr4	95486505	95487882	1378	95504382	95505756	1375	95486500	95486504	gatgg	95505757	95505761	gatgg														zf-CCHC/rve/INT_copia/RT_copia/RVT_2/RNaseH_copia	Copia/Angela	736372
95607467	95617834	10368	chr4	95607467	95608836	1370	95616466	95617834	1369	95607462	95607466	gtgcg	95617835	95617839	gtgcg														zf-CCHC/INT_copia/rve/RVT_2/RT_copia/RNaseH_copia	Copia/Angela	536144
97064124	97083953	19830	chr4	97064124	97064366	243	97083713	97083953	241	97064120	97064123	caat	97083954	97083957	caat	97064382	97064397	ttgtgactccaactac	-	16									zf-CCHC/rve/INT_copia/RT_copia/RVT_2/RNaseH_copia	Copia/Angela	786267
100839677	100850845	11169	chr4	100839677	100840510	834	100850108	100850845	738	100839673	100839676	taaa	100850846	100850849	taaa														zf-CCHC/rve/INT_copia/RT_copia/RVT_2/RNaseH_copia	Copia/Angela	891850
101898333	101908088	9756	chr4	101898333	101899057	725	101907362	101908088	727	101898329	101898332	caaa	101908089	101908092	caaa														rve/INT_copia/RT_copia/RVT_2/RNaseH_copia	Copia/Angela	752629
102035190	102045284	10095	chr4	102035190	102035945	756	102044575	102045284	710	102035186	102035189	ccgc	102045285	102045288	ccgc														rve/INT_copia/RT_copia/RVT_2/RNaseH_copia	Copia/Angela	1093036
102246618	102256583	9966	chr4	102246618	102247749	1132	102255441	102256583	1143	102246614	102246617	ataa	102256584	102256587	ataa														rve/INT_copia/RT_copia/RVT_2/RNaseH_copia	Copia/Angela	778158
104234937	104253530	18594	chr4	104234937	104235360	424	104253195	104253530	336	104234933	104234936	tgca	104253531	104253534	tgca														zf-CCHC/INT_copia/RNaseH_copia/rve/RT_copia/RVT_2	Copia/Angela	644073
104592351	104596589	4239	chr4	104592351	104592550	200	104596375	104596589	215	104592347	104592350	agta	104596590	104596593	agta														RNaseH_copia	Copia/Angela	0
104955938	104973644	17707	chr4	104955938	104956100	163	104973474	104973644	171	104955933	104955937	gtata	104973645	104973649	gtata														zf-CCHC/INT_copia/rve/RVT_2	Copia/Angela	691000
105640218	105649608	9391	chr4	105640218	105640517	300	105649343	105649608	266	105640214	105640217	tttt	105649609	105649612	tttt						105640522	105640532	+	chr1.trna126-MetCAT (37026714-37026712) Met(CAT) 72 bp Sc: 68.81	tatcacgagcc	4	0	1	zf-CCHC/INT_copia/rve/RVT_2/RT_copia/RNaseH_copia	Copia/Angela	2127911
106121213	106140274	19062	chr4	106121213	106121513	301	106139914	106140274	361	106121209	106121212	aaca	106140275	106140278	aaca														zf-CCHC/rve/INT_copia/RT_copia/RVT_2/RNaseH_copia	Copia/Angela	1780731
107188606	107198966	10361	chr4	107188606	107189986	1381	107197585	107198966	1382	107188601	107188605	cacta	107198967	107198971	cacta						107189991	107190001	+	chr1.trna126-MetCAT (37026714-37026712) Met(CAT) 72 bp Sc: 68.81	tatcacgagcc	4	0	1	zf-CCHC/INT_copia/rve/RVT_2/RT_copia/RNaseH_copia	Copia/Angela	195642
107496590	107506403	9814	chr4	107496590	107497339	750	107505697	107506403	707	107496586	107496589	gcac	107506404	107506407	gcac														zf-CCHC/INT_copia/rve/RT_copia/RVT_2/RNaseH_copia	Copia/Angela	1209774
112697138	112707692	10555	chr4	112697138	112698555	1418	112706229	112707692	1464	112697133	112697137	gtttg	112707693	112707697	gtttg														zf-CCHC/rve/INT_copia/RT_copia/RVT_2/RNaseH_copia	Copia/Angela	397739
114233417	114243933	10517	chr4	114233417	114234843	1427	114242506	114243933	1428	114233412	114233416	cctta	114243934	114243938	cctta						114234848	114234858	+	chr1.trna126-MetCAT (37026714-37026712) Met(CAT) 72 bp Sc: 68.81	tatcacgagcc	4	0	1	INT_copia/rve/RVT_2/RT_copia/RNaseH_copia	Copia/Angela	243657
115755516	115766003	10488	chr4	115755516	115756915	1400	115764610	115766003	1394	115755511	115755515	acaaa	115766004	115766008	acaaa														zf-CCHC/rve/INT_copia/RT_copia/RVT_2/RNaseH_copia	Copia/Angela	248200
116484823	116495354	10532	chr4	116484823	116486248	1426	116493938	116495354	1417	116484818	116484822	agagt	116495355	116495359	agagt														rve/INT_copia/RT_copia/RVT_2/RNaseH_copia	Copia/Angela	435582
122174284	122182106	7823	chr4	122174284	122174934	651	122181456	122182106	651	122174279	122174283	tattg	122182107	122182111	tattg														zf-CCHC/INT_copia/rve/RVT_2/RT_copia/RNaseH_copia	Copia/Angela	237855
435417	454108	18692	Super_scaffold_96	435417	436997	1581	452520	454108	1589	435411	435416	ttcgat	454109	454114	ttcgat														INT_copia/rve/RVT_2/RT_copia/RNaseH_copia	Copia/Angela	365564
128039	135171	7133	SpoScf_01464	128039	128600	562	134627	135171	545	128035	128038	tttt	135172	135175	tttt														zf-CCHC/rve/INT_copia/RT_copia/RVT_2/RNaseH_copia	Copia/Angela	1399902
59095	68534	9440	SpoScf_01539	59095	59596	502	68000	68534	535	59090	59094	ggagc	68535	68539	ggagc														zf-CCHC/rve/INT_copia/RT_copia/RVT_2/RNaseH_copia	Copia/Angela	1399371
55637	65965	10329	SpoScf_01535	55637	57000	1364	64603	65965	1363	55632	55636	atgac	65966	65970	atgac														zf-CCHC/rve/INT_copia/RT_copia/RVT_2/RNaseH_copia	Copia/Angela	283579
127317	129256	1940	SpoScf_01535	127317	127595	279	128979	129256	278	127313	127316	ctaa	129257	129260	ctaa														rve/INT_copia/RVT_2/RT_copia	Copia/Angela	356135
15052	25369	10318	SpoScf_01533	15052	16453	1402	23976	25369	1394	15047	15051	acata	25370	25374	acata														RNaseH_copia	Copia/Angela	922720
40220	49958	9739	SpoScf_01555	40220	40483	264	49665	49958	294	40216	40219	tcaa	49959	49962	tcaa														INT_copia/rve/RVT_2/RT_copia/RNaseH_copia	Copia/Angela	2265227
6098	17784	11687	SpoScf_03669	6098	8653	2556	15177	17784	2608	6094	6097	ggct	17785	17788	ggct														zf-CCHC/rve/INT_copia/RT_copia/RVT_2/RNaseH_copia	Copia/Angela	519588
8790	19245	10456	SpoScf_01524	8790	10170	1381	17857	19245	1389	8785	8789	agaca	19246	19250	agaca						10175	10185	+	chr1.trna126-MetCAT (37026714-37026712) Met(CAT) 72 bp Sc: 68.81	tatcacgagcc	4	0	1	zf-CCHC/INT_copia/rve/RVT_2/RT_copia/RNaseH_copia	Copia/Angela	587432
48847	68924	20078	SpoScf_01524	48847	49670	824	68057	68924	868	48842	48846	tcgga	68925	68929	tcgga														zf-CCHC/rve/INT_copia/RT_copia/RVT_2/RNaseH_copia	Copia/Angela	1738392
51084	61392	10309	Super_scaffold_97	51084	51432	349	61061	61392	332	51080	51083	aata	61393	61396	aata														zf-CCHC/INT_copia/rve/RT_copia/RVT_2/RNaseH_copia	Copia/Angela	1098096
157295	167717	10423	Super_scaffold_97	157295	158298	1004	166787	167717	931	157291	157294	agta	167718	167721	agta														rve/INT_copia/RT_copia/RVT_2/RNaseH_copia	Copia/Angela	1013621
315737	325170	9434	Super_scaffold_97	315737	316785	1049	324123	325170	1048	315732	315736	aaagg	325171	325175	aaagg						316790	316800	+	chr1.trna126-MetCAT (37026714-37026712) Met(CAT) 72 bp Sc: 68.81	tatcatgagcc	4	0	1	zf-CCHC/INT_copia/rve/RVT_2/RT_copia/RNaseH_copia	Copia/Angela	1392178
484505	493758	9254	Super_scaffold_97	484505	484699	195	493536	493758	223	484501	484504	actg	493759	493762	actg														INT_copia/rve/RVT_2/RT_copia/RNaseH_copia	Copia/Angela	345532
496131	505822	9692	Super_scaffold_97	496131	497138	1008	504806	505822	1017	496126	496130	atctc	505823	505827	atctc						504791	504801	-	chr5.trna9-ProTGG (3833965-3833967) Pro(TGG) 72 bp Sc: 61.83	ccttatgtatt	4	4	1	zf-CCHC/INT_copia/rve/RT_copia/RVT_2/RNaseH_copia	Copia/Angela	1044263
996869	1016708	19840	Super_scaffold_97	996869	999150	2282	1014449	1016708	2260	996864	996868	caatt	1016709	1016713	caatt														RVT_2/RT_copia/RNaseH_copia	Copia/Angela	151578
1107349	1119666	12318	Super_scaffold_97	1107349	1107717	369	1119268	1119666	399	1107345	1107348	agtt	1119667	1119670	agtt														INT_copia/rve/RVT_2/RT_copia/RNaseH_copia	Copia/Angela	4116949
1199676	1213799	14124	Super_scaffold_97	1199676	1201093	1418	1212382	1213799	1418	1199671	1199675	taaat	1213800	1213804	taaat						1201098	1201108	+	chr1.trna126-MetCAT (37026714-37026712) Met(CAT) 72 bp Sc: 68.81	tatcacgagcc	4	0	1	zf-CCHC/INT_copia/rve/RVT_2/RT_copia/RNaseH_copia	Copia/Angela	465753
1482855	1502989	20135	Super_scaffold_97	1482855	1484342	1488	1501503	1502989	1487	1482850	1482854	gtact	1502990	1502994	gtact														INT_copia/rve/RVT_2/RT_copia/RNaseH_copia	Copia/Angela	1270062
1587865	1597231	9367	Super_scaffold_97	1587865	1588059	195	1597037	1597231	195	1587860	1587864	aatag	1597232	1597236	aatag														zf-CCHC/INT_copia/rve/RVT_2/RT_copia/RNaseH_copia	Copia/Angela	199026
1658949	1671310	12362	Super_scaffold_97	1658949	1659331	383	1670829	1671310	482	1658945	1658948	tgct	1671311	1671314	tgct	1659304	1659316	gcttgtgatgcag	-	27									zf-CCHC/rve/INT_copia/RT_copia/RVT_2/RNaseH_copia	Copia/Angela	3401785
47389	57842	10454	SpoScf_01552	47389	48792	1404	56448	57842	1395	47384	47388	accca	57843	57847	accca														rve/INT_copia/RT_copia/RVT_2/RNaseH_copia	Copia/Angela	694545
6743	16987	10245	SpoScf_01575	6743	8145	1403	15585	16987	1403	6738	6742	caatg	16988	16992	caatg						8150	8160	+	chr1.trna126-MetCAT (37026714-37026712) Met(CAT) 72 bp Sc: 68.81	tatcacgagcc	4	0	1	INT_copia/rve/RVT_2/RT_copia/RNaseH_copia	Copia/Angela	864133
821	11965	11145	SpoScf_03972	821	1554	734	11295	11965	671	817	820	ttta	11966	11969	ttta														INT_copia/rve/RVT_2/RT_copia/RNaseH_copia	Copia/Angela	2834657
2052	14648	12597	SpoScf_04088	2052	2582	531	14162	14648	487	2048	2051	attc	14649	14652	attc						14154	14165	-	SpoScf_00660.trna3-GluTTC (149127-149125) Glu(TTC) 72 bp Sc: 72.60	ttcaaaatacgg	4	5	1	zf-CCHC/INT_copia/rve/RT_copia/RVT_2/RNaseH_copia	Copia/Angela	512286
72767	85407	12641	Super_scaffold_99	72767	72953	187	85256	85407	152	72763	72766	atat	85408	85411	atat	85225	85235	ggaaatgaaga	+	21									zf-CCHC/rve/INT_copia/RVT_2/RT_copia/RNaseH_copia	Copia/Angela	4233867
118053	130822	12770	SpoScf_01612	118053	118857	805	130022	130822	801	118049	118052	cgcg	130823	130826	cgcg														zf-CCHC/rve/INT_copia/RT_copia/RVT_2/RNaseH_copia	Copia/Angela	1168478
3902	11350	7449	SpoScf_04238	3902	4495	594	10766	11350	585	3898	3901	cgca	11351	11354	cgca														INT_copia/rve/RVT_2/RT_copia/RNaseH_copia	Copia/Angela	2479021
2219	5636	3418	SpoScf_04225	2219	2693	475	5180	5636	457	2215	2218	acat	5637	5640	acat														RNaseH_copia	Copia/Angela	3836289
4368	14723	10356	SpoScf_04098	4368	5761	1394	13332	14723	1392	4363	4367	acaga	14724	14728	acaga														zf-CCHC/rve/INT_copia/RT_copia/RVT_2/RNaseH_copia	Copia/Angela	501705
79829	100749	20921	SpoScf_01636	79829	80865	1037	99734	100749	1016	79824	79828	attca	100750	100754	attca														zf-CCHC/INT_copia/rve/RVT_2/RT_copia/RNaseH_copia	Copia/Angela	2001001
2308	12716	10409	SpoScf_04207	2308	3700	1393	11331	12716	1386	2303	2307	aaaag	12717	12721	aaaag														INT_copia/rve/RT_copia/RVT_2/RNaseH_copia	Copia/Angela	1013096
81038	92192	11155	SpoScf_01623	81038	81340	303	91928	92192	265	81032	81037	tgattt	92193	92198	tgattt	91929	91938	gaaagaaaaa	+	10									INT_copia/rve/RVT_2/RT_copia/RNaseH_copia	Copia/Angela	3805938
3708	13132	9425	SpoScf_04058	3708	4066	359	12800	13132	333	3704	3707	tatg	13133	13136	tatg						4062	4072	+	chr1.trna126-MetCAT (37026714-37026712) Met(CAT) 72 bp Sc: 68.81	tatcacgagcc	5	0	1	zf-CCHC/INT_copia/rve/RVT_2/RT_copia/RNaseH_copia	Copia/Angela	322306
68907	77583	8677	SpoScf_01665	68907	69073	167	77464	77583	120	68903	68906	cgta	77584	77587	cgta														zf-CCHC/INT_copia/rve/RT_copia/RVT_2/RNaseH_copia	Copia/Angela	1663979
124023	132628	8606	SpoScf_01665	124023	124240	218	132383	132628	246	124018	124022	caaag	132629	132633	caaag														zf-CCHC/INT_copia/rve/RT_copia/RVT_2/RNaseH_copia	Copia/Angela	474844
3080	12938	9859	SpoScf_04214	3080	3334	255	12670	12938	269	3073	3079	agaagat	12939	12945	agaagat														INT_copia/rve/RVT_2/RT_copia/RNaseH_copia/zf-CCHC	Copia/Angela	5912635
6021	16528	10508	SpoScf_01621	6021	7446	1426	15111	16528	1418	6016	6020	caaaa	16529	16533	caaaa														zf-CCHC/rve/INT_copia/RT_copia/RVT_2/RNaseH_copia	Copia/Angela	271216
31939	41440	9502	SpoScf_01621	31939	32990	1052	40387	41440	1054	31934	31938	ccggg	41441	41445	ccggg														zf-CCHC/INT_copia/rve/RVT_2/RT_copia/RNaseH_copia	Copia/Angela	891204
3651	13494	9844	Super_scaffold_101	3651	4387	737	12752	13494	743	3647	3650	aggc	13495	13498	aggc														zf-CCHC/INT_copia/rve/RVT_2/RT_copia/RNaseH_copia	Copia/Angela	730538
31898	36840	4943	Super_scaffold_101	31898	32544	647	36185	36840	656	31893	31897	ttatt	36841	36845	ttatt														RT_copia/RVT_2/RNaseH_copia	Copia/Angela	1016718
595990	612114	16125	Super_scaffold_101	595990	596402	413	611656	612114	459	595986	595989	tcgc	612115	612118	tcgc														INT_copia/rve/RT_copia/RVT_2/RNaseH_copia	Copia/Angela	1958653
699639	710523	10885	Super_scaffold_101	699639	701513	1875	708723	710523	1801	699634	699638	caatt	710524	710528	caatt														zf-CCHC/rve/INT_copia/RT_copia/RVT_2/RNaseH_copia	Copia/Angela	1021686
746905	765606	18702	Super_scaffold_101	746905	747476	572	765039	765606	568	746899	746904	ttatgt	765607	765612	ttatgt														INT_copia/rve/RT_copia/RVT_2/RNaseH_copia	Copia/Angela	2024063
930628	946071	15444	Super_scaffold_101	930628	931166	539	945527	946071	545	930624	930627	acgc	946072	946075	acgc														zf-CCHC/INT_copia/rve/RVT_2/RT_copia/RNaseH_copia	Copia/Angela	808442
1055702	1063726	8025	Super_scaffold_101	1055702	1056107	406	1063303	1063726	424	1055698	1055701	ggtg	1063727	1063730	ggtg														zf-CCHC/INT_copia/rve/RT_copia/RVT_2/RNaseH_copia	Copia/Angela	1561618
1064938	1076645	11708	Super_scaffold_101	1064938	1065602	665	1075960	1076645	686	1064934	1064937	ccct	1076646	1076649	ccct														zf-CCHC/INT_copia/rve/RVT_2/RT_copia/RNaseH_copia	Copia/Angela	1325849
1217351	1220671	3321	Super_scaffold_101	1217351	1217945	595	1220134	1220671	538	1217347	1217350	ggta	1220672	1220675	ggta						1220117	1220128	-	chr3.trna109-SerGCT (42830474-42830476) Ser(GCT) 88 bp Sc: 46.79	ttgaggaggtac	5	5	1	RT_copia/RVT_2	Copia/Angela	1462836
1228067	1244344	16278	Super_scaffold_101	1228067	1228421	355	1243911	1244344	434	1228063	1228066	tgga	1244345	1244348	tgga														zf-CCHC/INT_copia/rve/RVT_2/RNaseH_copia	Copia/Angela	995836
16555	26758	10204	SpoScf_01648	16555	17146	592	26214	26758	545	16551	16554	aaag	26759	26762	aaag														RNaseH_copia/RVT_2	Copia/Angela	525395
2319	9733	7415	SpoScf_04259	2319	2844	526	9218	9733	516	2315	2318	cgca	9734	9737	cgca														RNaseH_copia	Copia/Angela	4536496
733	10992	10260	SpoScf_03982	733	1767	1035	9917	10992	1076	726	732	agtattc	10993	10999	agtattc														zf-CCHC/INT_copia/rve/RVT_2/RT_copia/RNaseH_copia	Copia/Angela	357190
22632	33858	11227	SpoScf_01679	22632	23247	616	33235	33858	624	22628	22631	gcta	33859	33862	gcta														zf-CCHC/rve/INT_copia/RVT_2/RT_copia/RNaseH_copia	Copia/Angela	2242334
36739	42036	5298	SpoScf_01679	36739	38128	1390	40639	42036	1398	36734	36738	gtggc	42037	42041	gtggc														RVT_2/RT_copia/RNaseH_copia	Copia/Angela	527906
68935	84255	15321	SpoScf_01679	68935	69146	212	84041	84255	215	68931	68934	agta	84256	84259	agta														RVT_2/RT_copia/RNaseH_copia	Copia/Angela	975915
29781	48437	18657	Super_scaffold_102	29781	30811	1031	47427	48437	1011	29776	29780	gtaac	48438	48442	gtaac														rve/INT_copia/RT_copia/RVT_2/RNaseH_copia/zf-CCHC	Copia/Angela	873048
244839	248479	3641	Super_scaffold_102	244839	246276	1438	247054	248479	1426	244834	244838	aaatc	248480	248484	aaatc														zf-CCHC/INT_copia/rve	Copia/Angela	1770289
637977	646599	8623	Super_scaffold_102	637977	638179	203	646359	646599	241	637973	637976	tcta	646600	646603	tcta														zf-CCHC/INT_copia/rve/RVT_2/RT_copia/RNaseH_copia	Copia/Angela	0
959044	969245	10202	Super_scaffold_102	959044	960355	1312	967941	969245	1305	959039	959043	tgatt	969246	969250	tgatt														INT_copia/rve/RVT_2/RT_copia/RNaseH_copia	Copia/Angela	832654
1004991	1012883	7893	Super_scaffold_102	1004991	1006347	1357	1011519	1012883	1365	1004986	1004990	gttat	1012884	1012888	gttat						1006352	1006362	+	chr1.trna126-MetCAT (37026714-37026712) Met(CAT) 72 bp Sc: 68.81	tatcacgagcc	4	0	1	RNaseH_copia	Copia/Angela	283575
1145607	1150954	5348	Super_scaffold_102	1145607	1146415	809	1150065	1150954	890	1145602	1145606	gaaca	1150955	1150959	gaaca														zf-CCHC/INT_copia/rve/RT_copia/RVT_2	Copia/Angela	1056895
1548138	1557285	9148	Super_scaffold_102	1548138	1548366	229	1557071	1557285	215	1548134	1548137	ttaa	1557286	1557289	ttaa														rve/INT_copia/RT_copia/RVT_2/RNaseH_copia	Copia/Angela	931084
1665366	1675532	10167	Super_scaffold_102	1665366	1666465	1100	1674455	1675532	1078	1665361	1665365	aagta	1675533	1675537	aagta														zf-CCHC/rve/INT_copia/RT_copia/RVT_2/RNaseH_copia	Copia/Angela	385072
1704249	1717767	13519	Super_scaffold_102	1704249	1705252	1004	1716714	1717767	1054	1704244	1704248	ccacc	1717768	1717772	ccacc														zf-CCHC/INT_copia/rve/RT_copia/RVT_2/RNaseH_copia	Copia/Angela	1118133
1767780	1776765	8986	Super_scaffold_102	1767780	1767932	153	1776653	1776765	113	1767776	1767779	ctta	1776766	1776769	ctta														INT_copia/rve/RVT_2/RT_copia/RNaseH_copia	Copia/Angela	2278511
1879835	1890017	10183	Super_scaffold_102	1879835	1880111	277	1889783	1890017	235	1879831	1879834	gtgg	1890018	1890021	gtgg														zf-CCHC/rve/INT_copia/RT_copia/RVT_2/RNaseH_copia	Copia/Angela	830162
95548	111863	16316	SpoScf_01664	95548	96073	526	111332	111863	532	95543	95547	atttt	111864	111868	atttt														INT_copia/rve/RVT_2/RT_copia/RNaseH_copia	Copia/Angela	1016645
117408	126799	9392	SpoScf_01664	117408	117578	171	126661	126799	139	117402	117407	gaaata	126800	126805	gaaata														zf-CCHC/INT_copia/rve/RT_copia/RVT_2/RNaseH_copia	Copia/Angela	2116220
95124	107671	12548	SpoScf_01705	95124	95768	645	106951	107671	721	95120	95123	ccct	107672	107675	ccct														RVT_2/RT_copia/RNaseH_copia	Copia/Angela	1822993
102994	109225	6232	SpoScf_01662	102994	103222	229	109024	109225	202	102990	102993	ttaa	109226	109229	ttaa														INT_copia/rve	Copia/Angela	2184406
100004	111645	11642	SpoScf_01699	100004	100164	161	111419	111645	227	100000	100003	tact	111646	111649	tact														INT_copia/rve/RVT_2/RT_copia	Copia/Angela	1216856
10213	20260	10048	SpoScf_01704	10213	11587	1375	18888	20260	1373	10208	10212	ctacc	20261	20265	ctacc														RNaseH_copia	Copia/Angela	366717
145557	165359	19803	Super_scaffold_104	145557	146957	1401	163959	165359	1401	145552	145556	agtac	165360	165364	agtac														zf-CCHC/INT_copia/rve/RNaseH_copia/RT_copia/RVT_2	Copia/Angela	721070
643962	653285	9324	Super_scaffold_104	643962	644273	312	652978	653285	308	643958	643961	aaag	653286	653289	aaag														zf-CCHC/rve/INT_copia/RT_copia/RVT_2/RNaseH_copia	Copia/Angela	1425941
1016571	1026329	9759	Super_scaffold_104	1016571	1017957	1387	1024945	1026329	1385	1016566	1016570	gttgg	1026330	1026334	gttgg						1017962	1017972	+	chr1.trna126-MetCAT (37026714-37026712) Met(CAT) 72 bp Sc: 68.81	tatcacgagcc	4	0	1	zf-CCHC/INT_copia/rve/RVT_2/RT_copia/RNaseH_copia	Copia/Angela	646259
16804	29542	12739	SpoScf_01735	16804	16994	191	29375	29542	168	16800	16803	cagc	29543	29546	cagc														zf-CCHC/INT_copia/rve/RVT_2/RT_copia/RNaseH_copia	Copia/Angela	591762
101307	110615	9309	SpoScf_01735	101307	102352	1046	109572	110615	1044	101302	101306	tttaa	110616	110620	tttaa														zf-CCHC/INT_copia/rve/RT_copia/RVT_2/RNaseH_copia	Copia/Angela	1515244
26217	36730	10514	SpoScf_01707	26217	27633	1417	35313	36730	1418	26212	26216	caaag	36731	36735	caaag														zf-CCHC/rve/INT_copia/RT_copia/RVT_2/RNaseH_copia	Copia/Angela	770300
52763	60441	7679	SpoScf_01801	52763	53250	488	59896	60441	546	52759	52762	gaat	60442	60445	gaat														rve/INT_copia/RT_copia/RVT_2	Copia/Angela	1523148
95068	104876	9809	SpoScf_01771	95068	95824	757	104150	104876	727	95064	95067	aaag	104877	104880	aaag														zf-CCHC/rve/INT_copia/RT_copia/RVT_2/RNaseH_copia	Copia/Angela	606978
1362	10672	9311	SpoScf_04531	1362	1584	223	10444	10672	229	1358	1361	ttaa	10673	10676	ttaa														zf-CCHC/INT_copia/rve/RVT_2/RT_copia/RNaseH_copia	Copia/Angela	1363534
63776	72801	9026	Super_scaffold_110	63776	63895	120	72673	72801	129	63772	63775	ttct	72802	72805	ttct						63900	63910	+	chr1.trna126-MetCAT (37026714-37026712) Met(CAT) 72 bp Sc: 68.81	tatcacgagcc	4	0	1	INT_copia/rve/RVT_2/RT_copia/RNaseH_copia	Copia/Angela	547027
351645	367715	16071	Super_scaffold_110	351645	353047	1403	366321	367715	1395	351640	351644	accat	367716	367720	accat														zf-CCHC/INT_copia/rve/RT_copia/RVT_2/RNaseH_copia	Copia/Angela	1006064
894348	903739	9392	Super_scaffold_110	894348	894559	212	903537	903739	203	894344	894347	agta	903740	903743	agta														zf-CCHC/rve/INT_copia/RT_copia/RVT_2/RNaseH_copia	Copia/Angela	1059321
88764	94453	5690	SpoScf_01758	88764	89060	297	94157	94453	297	88760	88763	aaca	94454	94457	aaca														rve/INT_copia/RT_copia/RVT_2/RNaseH_copia	Copia/Angela	790702
18687	36496	17810	SpoScf_01770	18687	18817	131	36349	36496	148	18683	18686	ttca	36497	36500	ttca														zf-CCHC/INT_copia/rve/RT_copia/RVT_2/RNaseH_copia	Copia/Angela	2173144
86871	106420	19550	SpoScf_01770	86871	87774	904	105496	106420	925	86866	86870	cttac	106421	106425	cttac						105485	105496	-	chr6.trna156-ArgCCT (31572219-31572217) Arg(CCT) 73 bp Sc: 41.70	atttgttgatta	1	0	1	INT_copia/rve/RT_copia/RVT_2/RNaseH_copia	Copia/Angela	1655588
108701	118818	10118	SpoScf_01779	108701	110063	1363	117428	118818	1391	108696	108700	cacag	118819	118823	cacag														zf-CCHC/INT_copia/rve/RVT_2/RT_copia/RNaseH_copia	Copia/Angela	699857
1245024	1253054	8031	Super_scaffold_113	1245024	1245332	309	1252729	1253054	326	1245020	1245023	ggga	1253055	1253058	ggga														zf-CCHC/INT_copia/rve/RT_copia/RVT_2/RNaseH_copia	Copia/Angela	0
1456982	1465774	8793	Super_scaffold_113	1456982	1457633	652	1465124	1465774	651	1456977	1456981	gcgat	1465775	1465779	gcgat														zf-CCHC/INT_copia/rve/RT_copia/RVT_2/RNaseH_copia	Copia/Angela	237326
2303270	2316604	13335	Super_scaffold_113	2303270	2304103	834	2315726	2316604	879	2303266	2303269	atta	2316605	2316608	atta														zf-CCHC/INT_copia/rve/RT_copia/RVT_2/RNaseH_copia	Copia/Angela	619251
2600220	2613057	12838	Super_scaffold_113	2600220	2600457	238	2612779	2613057	279	2600214	2600219	tatgta	2613058	2613063	tatgta														rve/INT_copia	Copia/Angela	5486860
2845824	2852676	6853	Super_scaffold_113	2845824	2846007	184	2852499	2852676	178	2845819	2845823	ttaat	2852677	2852681	ttaat														INT_copia/rve	Copia/Angela	1192875
37072	46232	9161	SpoScf_01817	37072	37310	239	45992	46232	241	37068	37071	tcta	46233	46236	tcta														zf-CCHC/INT_copia/rve/RVT_2/RT_copia/RNaseH_copia	Copia/Angela	139860
57541	73938	16398	SpoScf_01772	57541	58155	615	73306	73938	633	57536	57540	taagt	73939	73943	taagt														INT_copia/rve/RVT_2	Copia/Angela	3490293
44	9653	9610	SpoScf_04598	44	1009	966	8676	9653	978	39	43	aaaca	9654	9658	aaaca														zf-CCHC/rve/INT_copia/RT_copia/RVT_2/RNaseH_copia	Copia/Angela	1580825
321	3165	2845	SpoScf_04618	321	539	219	2958	3165	208	317	320	gaga	3166	3169	gaga														rve/INT_copia	Copia/Angela	2579766
73643	83047	9405	SpoScf_01775	73643	73951	309	82738	83047	310	73639	73642	tttt	83048	83051	tttt						73947	73957	+	chr1.trna126-MetCAT (37026714-37026712) Met(CAT) 72 bp Sc: 68.81	tatcacgagcc	5	0	1	zf-CCHC/INT_copia/rve/RVT_2/RT_copia/RNaseH_copia	Copia/Angela	1483015
110449	119800	9352	SpoScf_01775	110449	110649	201	119585	119800	216	110445	110448	agta	119801	119804	agta														zf-CCHC/INT_copia/rve/RVT_2/RT_copia/RNaseH_copia	Copia/Angela	168507
33014	44051	11038	SpoScf_01816	33014	34281	1268	42830	44051	1222	33010	33013	ttgc	44052	44055	ttgc														zf-CCHC/rve/INT_copia/RT_copia/RVT_2	Copia/Angela	2718262
40915	51428	10514	SpoScf_01804	40915	42332	1418	50011	51428	1418	40910	40914	tcttg	51429	51433	tcttg														zf-CCHC/rve/INT_copia/RT_copia/RVT_2/RNaseH_copia	Copia/Angela	410766
339357	349283	9927	Super_scaffold_114	339357	339597	241	349081	349283	203	339353	339356	tcta	349284	349287	tcta														zf-CCHC/rve/INT_copia/RT_copia/RVT_2/RNaseH_copia	Copia/Angela	0
851051	861565	10515	Super_scaffold_114	851051	852477	1427	860134	861565	1432	851046	851050	cgaat	861566	861570	cgaat						852482	852492	+	chr1.trna126-MetCAT (37026714-37026712) Met(CAT) 72 bp Sc: 68.81	tatcacgagcc	4	0	1	zf-CCHC/INT_copia/rve/RVT_2/RT_copia/RNaseH_copia	Copia/Angela	569590
1025020	1034958	9939	Super_scaffold_114	1025020	1026397	1378	1033584	1034958	1375	1025015	1025019	cagac	1034959	1034963	cagac														rve/INT_copia/RT_copia/RVT_2/RNaseH_copia	Copia/Angela	564194
1319862	1327549	7688	Super_scaffold_114	1319862	1320061	200	1327327	1327549	223	1319858	1319861	agta	1327550	1327553	agta														zf-CCHC/INT_copia/rve/RVT_2/RT_copia/RNaseH_copia	Copia/Angela	0
1401681	1421235	19555	Super_scaffold_114	1401681	1403141	1461	1419772	1421235	1464	1401676	1401680	catga	1421236	1421240	catga														zf-CCHC/INT_copia/rve/RT_copia/RVT_2/RNaseH_copia	Copia/Angela	882022
1435665	1443697	8033	Super_scaffold_114	1435665	1436478	814	1442841	1443697	857	1435661	1435664	tgtt	1443698	1443701	tgtt						1442827	1442837	-	chr1.trna124-AspGTC (38778158-38778156) Asp(GTC) 72 bp Sc: 67.56	gattgtggctt	3	1	1	RNaseH_copia	Copia/Angela	1332994
1582224	1601450	19227	Super_scaffold_114	1582224	1583172	949	1600440	1601450	1011	1582220	1582223	cgcc	1601451	1601454	cgcc														zf-CCHC/rve/INT_copia/RT_copia/RVT_2/RNaseH_copia	Copia/Angela	1009112
19814	34165	14352	SpoScf_01787	19814	20357	544	33603	34165	563	19810	19813	tttt	34166	34169	tttt														zf-CCHC/INT_copia/rve/RVT_2/RT_copia/RNaseH_copia	Copia/Angela	1968031
20049	37218	17170	SpoScf_01796	20049	20228	180	37029	37218	190	20044	20048	aagtt	37219	37223	aagtt														rve/INT_copia/RT_copia/RVT_2	Copia/Angela	3418785
10844	20339	9496	SpoScf_01802	10844	11245	402	19917	20339	423	10840	10843	aatt	20340	20343	aatt						11250	11260	+	chr1.trna126-MetCAT (37026714-37026712) Met(CAT) 72 bp Sc: 68.81	tatcacgagcc	4	0	1	zf-CCHC/INT_copia/rve/RVT_2/RT_copia/RNaseH_copia	Copia/Angela	823774
15939	26310	10372	Super_scaffold_120	15939	17316	1378	24933	26310	1378	15934	15938	atctc	26311	26315	atctc														INT_copia/rve/RVT_2/RT_copia/RNaseH_copia	Copia/Angela	1026216
66169	73598	7430	SpoScf_01886	66169	66274	106	73464	73598	135	66163	66168	aatgta	73599	73604	aatgta						66272	66282	+	chr1.trna33-LeuAAG (20616829-20616831) Leu(AAG) 81 bp Sc: 68.09	acagtggtatt	3	5	1	zf-CCHC/INT_copia/rve/RVT_2/RT_copia/RNaseH_copia	Copia/Angela	1775708
3022	11377	8356	SpoScf_01819	3022	3199	178	11229	11377	149	3018	3021	gctt	11378	11381	gctt														RVT_2/RNaseH_copia	Copia/Angela	882985
50418	61637	11220	SpoScf_01848	50418	50531	114	61524	61637	114	50411	50417	gaaatat	61638	61644	gaaatat														RT_copia/RVT_2/RNaseH_copia	Copia/Angela	2372891
93111	99757	6647	SpoScf_01848	93111	93812	702	99113	99757	645	93105	93110	aataat	99758	99763	aataat														rve/INT_copia/RT_copia/RVT_2/RNaseH_copia	Copia/Angela	606446
11174108	11177117	3010	chr5	11174108	11174293	186	11176868	11177117	250	11174104	11174107	ttaa	11177118	11177121	ttaa														RT_copia/RVT_2/RNaseH_copia	Copia/Angela	942494
11734291	11743689	9399	chr5	11734291	11734607	317	11743392	11743689	298	11734286	11734290	ggcaa	11743690	11743694	ggcaa														zf-CCHC/INT_copia/rve/RVT_2/RT_copia/RNaseH_copia	Copia/Angela	244493
13665141	13675511	10371	chr5	13665141	13666574	1434	13674077	13675511	1435	13665136	13665140	atacc	13675512	13675516	atacc														zf-CCHC/rve/INT_copia/RT_copia/RVT_2/RNaseH_copia	Copia/Angela	432161
15728594	15740182	11589	chr5	15728594	15728948	355	15739825	15740182	358	15728589	15728593	aattt	15740183	15740187	aattt														zf-CCHC/INT_copia/rve/RVT_2/RT_copia/RNaseH_copia	Copia/Angela	513313
16765842	16776625	10784	chr5	16765842	16766325	484	16776113	16776625	513	16765837	16765841	ttgat	16776626	16776630	ttgat														INT_copia/rve/RT_copia/RVT_2/RNaseH_copia	Copia/Angela	0
17910657	17917384	6728	chr5	17910657	17911314	658	17916735	17917384	650	17910652	17910656	ggaac	17917385	17917389	ggaac														INT_copia/rve/RT_copia/RVT_2/RNaseH_copia	Copia/Angela	294231
21315524	21328694	13171	chr5	21315524	21316012	489	21328203	21328694	492	21315520	21315523	cgta	21328695	21328698	cgta														RNaseH_copia/INT_copia/rve/RVT_2/RT_copia	Copia/Angela	6305579
22231615	22249253	17639	chr5	22231615	22231947	333	22248930	22249253	324	22231611	22231614	aaca	22249254	22249257	aaca														RT_copia/RVT_2/RNaseH_copia	Copia/Angela	1262058
23730897	23741526	10630	chr5	23730897	23732282	1386	23740141	23741526	1386	23730892	23730896	gtatc	23741527	23741531	gtatc						23732287	23732297	+	chr1.trna126-MetCAT (37026714-37026712) Met(CAT) 72 bp Sc: 68.81	tatcacgagcc	4	0	1	zf-CCHC/INT_copia/rve/RVT_2/RT_copia/RNaseH_copia	Copia/Angela	363623
23843850	23853641	9792	chr5	23843850	23844598	749	23852910	23853641	732	23843845	23843849	gccaa	23853642	23853646	gccaa														zf-CCHC/INT_copia/rve/RVT_2/RT_copia/RNaseH_copia	Copia/Angela	838582
23994574	24006268	11695	chr5	23994574	23994773	200	24006084	24006268	185	23994570	23994573	agta	24006269	24006272	agta														INT_copia/rve/RNaseH_copia	Copia/Angela	2846072
24348066	24358609	10544	chr5	24348066	24349440	1375	24357226	24358609	1384	24348061	24348065	tggat	24358610	24358614	tggat														rve/INT_copia/RT_copia/RVT_2/RNaseH_copia	Copia/Angela	307629
25746508	25755659	9152	chr5	25746508	25746694	187	25755515	25755659	145	25746504	25746507	caag	25755660	25755663	caag						25755506	25755517	-	chr2.trna55-HisATG (39951117-39951119) His(ATG) 70 bp Sc: 20.68	acagtggtatca	3	0	1	zf-CCHC/INT_copia/rve/RT_copia/RVT_2/RNaseH_copia	Copia/Angela	207902
26027704	26029991	2288	chr5	26027704	26028843	1140	26028876	26029991	1116	26027699	26027703	atata	26029992	26029996	atata														RNaseH_copia	Copia/Angela	169345
26615931	26628028	12098	chr5	26615931	26617309	1379	26626650	26628028	1379	26615926	26615930	ttcac	26628029	26628033	ttcac						26617314	26617324	+	chr1.trna126-MetCAT (37026714-37026712) Met(CAT) 72 bp Sc: 68.81	tatcacgagcc	4	0	1	INT_copia/rve/RVT_2/RT_copia/RNaseH_copia	Copia/Angela	308840
28473903	28484798	10896	chr5	28473903	28475735	1833	28483008	28484798	1791	28473898	28473902	gcgtg	28484799	28484803	gcgtg														zf-CCHC/INT_copia/rve/RVT_2/RT_copia/RNaseH_copia	Copia/Angela	679748
28830768	28841370	10603	chr5	28830768	28832177	1410	28839961	28841370	1410	28830763	28830767	cttct	28841371	28841375	cttct														zf-CCHC/rve/INT_copia/RT_copia/RVT_2/RNaseH_copia	Copia/Angela	495954
29708392	29724662	16271	chr5	29708392	29709481	1090	29723522	29724662	1141	29708388	29708391	tgat	29724663	29724666	tgat														zf-CCHC/rve/INT_copia/RT_copia/RVT_2/RNaseH_copia	Copia/Angela	1960767
29798121	29807047	8927	chr5	29798121	29798286	166	29806873	29807047	175	29798117	29798120	aatt	29807048	29807051	aatt														INT_copia/rve/RVT_2/RT_copia/RNaseH_copia	Copia/Angela	2453593
30253519	30262981	9463	chr5	30253519	30254542	1024	30261973	30262981	1009	30253514	30253518	cgttc	30262982	30262986	cgttc														zf-CCHC/INT_copia/rve/RT_copia/RVT_2/RNaseH_copia	Copia/Angela	802635
30604044	30615251	11208	chr5	30604044	30604809	766	30614516	30615251	736	30604040	30604043	caag	30615252	30615255	caag														zf-CCHC/INT_copia/rve/RVT_2/RT_copia/RNaseH_copia	Copia/Angela	449025
30851487	30859852	8366	chr5	30851487	30851727	241	30859650	30859852	203	30851483	30851486	tcta	30859853	30859856	tcta														zf-CCHC/rve/INT_copia/RT_copia/RVT_2/RNaseH_copia	Copia/Angela	0
31172984	31180710	7727	chr5	31172984	31173198	215	31180511	31180710	200	31172980	31172983	agta	31180711	31180714	agta														RNaseH_copia	Copia/Angela	0
31410113	31415891	5779	chr5	31410113	31410353	241	31415674	31415891	218	31410109	31410112	gttg	31415892	31415895	gttg														RVT_2/RT_copia/INT_copia/rve	Copia/Angela	592180
31596321	31611152	14832	chr5	31596321	31596950	630	31610548	31611152	605	31596317	31596320	gcgc	31611153	31611156	gcgc														INT_copia/rve/RT_copia/RVT_2/RNaseH_copia	Copia/Angela	555954
32566570	32578255	11686	chr5	32566570	32567327	758	32577531	32578255	725	32566566	32566569	cgaa	32578256	32578259	cgaa														zf-CCHC/INT_copia/rve/RVT_2/RT_copia/RNaseH_copia	Copia/Angela	1892439
32617163	32621014	3852	chr5	32617163	32617673	511	32620534	32621014	481	32617159	32617162	taat	32621015	32621018	taat														RT_copia/RVT_2/RNaseH_copia	Copia/Angela	2687948
33382652	33393335	10684	chr5	33382652	33384089	1438	33391902	33393335	1434	33382647	33382651	ctgaa	33393336	33393340	ctgaa						33384085	33384095	+	chr1.trna126-MetCAT (37026714-37026712) Met(CAT) 72 bp Sc: 68.81	tatcacgagcc	5	0	1	zf-CCHC/INT_copia/rve/RVT_2/RT_copia/RNaseH_copia	Copia/Angela	618923
33683696	33692721	9026	chr5	33683696	33683876	181	33692507	33692721	215	33683692	33683695	agta	33692722	33692725	agta														zf-CCHC/INT_copia/rve/RVT_2/RT_copia/RNaseH_copia	Copia/Angela	916555
34156654	34164816	8163	chr5	34156654	34157164	511	34164357	34164816	460	34156648	34156653	caacaa	34164817	34164822	caacaa														RT_copia/RVT_2/RNaseH_copia	Copia/Angela	74791
35531323	35541542	10220	chr5	35531323	35532707	1385	35540182	35541542	1361	35531318	35531322	gtgaa	35541543	35541547	gtgaa														zf-CCHC/rve/INT_copia/RT_copia/RVT_2/RNaseH_copia	Copia/Angela	732380
35744870	35754694	9825	chr5	35744870	35746220	1351	35753329	35754694	1366	35744865	35744869	agggt	35754695	35754699	agggt						35746216	35746226	+	chr1.trna126-MetCAT (37026714-37026712) Met(CAT) 72 bp Sc: 68.81	tatcacgagcc	5	0	1	INT_copia/rve/RVT_2/RT_copia/RNaseH_copia	Copia/Angela	852642
36127591	36138131	10541	chr5	36127591	36129009	1419	36136713	36138131	1419	36127586	36127590	tatat	36138132	36138136	tatat														zf-CCHC/rve/INT_copia/RT_copia/RVT_2/RNaseH_copia	Copia/Angela	245212
36193693	36202918	9226	chr5	36193693	36195089	1397	36201523	36202918	1396	36193689	36193692	tttt	36202919	36202922	tttt														rve/INT_copia/RT_copia/RVT_2/RNaseH_copia	Copia/Angela	641571
36335503	36354593	19091	chr5	36335503	36335949	447	36354172	36354593	422	36335499	36335502	ctgg	36354594	36354597	ctgg														rve/INT_copia/RT_copia/RVT_2/RNaseH_copia	Copia/Angela	3163751
36669762	36679327	9566	chr5	36669762	36670288	527	36678779	36679327	549	36669758	36669761	tcag	36679328	36679331	tcag														zf-CCHC/rve/INT_copia/RT_copia/RVT_2/RNaseH_copia	Copia/Angela	779718
37009408	37019770	10363	chr5	37009408	37010803	1396	37018351	37019770	1420	37009403	37009407	caaca	37019771	37019775	caaca						37010808	37010818	+	chr1.trna126-MetCAT (37026714-37026712) Met(CAT) 72 bp Sc: 68.81	tatcacgagcc	4	0	1	zf-CCHC/INT_copia/rve/RVT_2/RT_copia/RNaseH_copia	Copia/Angela	603030
37139404	37148352	8949	chr5	37139404	37139730	327	37148017	37148352	336	37139398	37139403	atttat	37148353	37148358	atttat														rve/INT_copia/RT_copia/RVT_2/RNaseH_copia	Copia/Angela	1631744
37661017	37669985	8969	chr5	37661017	37661200	184	37669767	37669985	219	37661013	37661016	tgtt	37669986	37669989	tgtt														zf-CCHC/INT_copia/rve/RVT_2/RT_copia/RNaseH_copia	Copia/Angela	680793
39198844	39208736	9893	chr5	39198844	39200244	1401	39207343	39208736	1394	39198839	39198843	ggtca	39208737	39208741	ggtca														INT_copia/rve/RVT_2/RT_copia/RNaseH_copia	Copia/Angela	1229585
39276006	39284777	8772	chr5	39276006	39276511	506	39284221	39284777	557	39276001	39276005	gtgct	39284778	39284782	gtgct						39276516	39276526	+	chr1.trna126-MetCAT (37026714-37026712) Met(CAT) 72 bp Sc: 68.81	tatcacgagcc	4	0	1	INT_copia/rve/RVT_2/RT_copia/RNaseH_copia	Copia/Angela	1345501
39773125	39790093	16969	chr5	39773125	39773340	216	39789937	39790093	157	39773121	39773124	ccta	39790094	39790097	ccta														zf-CCHC/rve/INT_copia/RT_copia/RVT_2/RNaseH_copia	Copia/Angela	1848743
39954977	39964514	9538	chr5	39954977	39956382	1406	39963117	39964514	1398	39954972	39954976	ggcag	39964515	39964519	ggcag														zf-CCHC/INT_copia/rve	Copia/Angela	385841
40024073	40042733	18661	chr5	40024073	40024415	343	40042361	40042733	373	40024069	40024072	aatt	40042734	40042737	aatt														rve/INT_copia	Copia/Angela	2036221
40390666	40406924	16259	chr5	40390666	40391035	370	40406563	40406924	362	40390662	40390665	ttta	40406925	40406928	ttta														zf-CCHC/INT_copia/rve/RVT_2	Copia/Angela	1689877
40570665	40584246	13582	chr5	40570665	40571145	481	40583833	40584246	414	40570661	40570664	agaa	40584247	40584250	agaa														RNaseH_copia/INT_copia/rve/RVT_2/RT_copia	Copia/Angela	6219705
41185957	41194598	8642	chr5	41185957	41186342	386	41194289	41194598	310	41185953	41185956	catg	41194599	41194602	catg						41186347	41186357	+	chr1.trna126-MetCAT (37026714-37026712) Met(CAT) 72 bp Sc: 68.81	tatcacgagcc	4	0	1	zf-CCHC/INT_copia/rve/RVT_2/RT_copia/RNaseH_copia	Copia/Angela	1225268
41428726	41447303	18578	chr5	41428726	41429053	328	41447040	41447303	264	41428721	41428725	ttaaa	41447304	41447308	ttaaa														rve/INT_copia/RT_copia/RVT_2/RNaseH_copia	Copia/Angela	1577556
41579870	41590494	10625	chr5	41579870	41581379	1510	41588926	41590494	1569	41579866	41579869	agta	41590495	41590498	agta														zf-CCHC/INT_copia/rve/RVT_2/RT_copia/RNaseH_copia	Copia/Angela	444381
41607326	41619598	12273	chr5	41607326	41607529	204	41619465	41619598	134	41607321	41607325	tcgat	41619599	41619603	tcgat														rve/INT_copia/RT_copia/RVT_2/RNaseH_copia	Copia/Angela	1359090
41957732	41966651	8920	chr5	41957732	41958271	540	41966146	41966651	506	41957728	41957731	gcaa	41966652	41966655	gcaa														zf-CCHC/INT_copia/rve/RVT_2/RT_copia/RNaseH_copia	Copia/Angela	1916303
42066449	42084125	17677	chr5	42066449	42067852	1404	42082722	42084125	1404	42066444	42066448	ctaca	42084126	42084130	ctaca														rve/INT_copia/RT_copia/RVT_2/RNaseH_copia	Copia/Angela	1435683
42592581	42602801	10221	chr5	42592581	42592942	362	42602527	42602801	275	42592577	42592580	aaca	42602802	42602805	aaca														RVT_2	Copia/Angela	322310
42619213	42634496	15284	chr5	42619213	42619541	329	42634142	42634496	355	42619207	42619212	attttt	42634497	42634502	attttt														rve/INT_copia/RT_copia/RVT_2	Copia/Angela	3231450
43792947	43804598	11652	chr5	43792947	43793655	709	43803882	43804598	717	43792943	43792946	agcc	43804599	43804602	agcc														zf-CCHC/rve/INT_copia/RT_copia/RVT_2/RNaseH_copia	Copia/Angela	1156351
43855952	43872429	16478	chr5	43855952	43856106	155	43872326	43872429	104	43855948	43855951	tgaa	43872430	43872433	tgaa														rve/INT_copia/RT_copia/RVT_2/RNaseH_copia	Copia/Angela	501150
44118427	44131959	13533	chr5	44118427	44119176	750	44131216	44131959	744	44118423	44118426	gcgc	44131960	44131963	gcgc														zf-CCHC/rve/INT_copia/RT_copia/RVT_2/RNaseH_copia	Copia/Angela	568133
48263422	48282329	18908	chr5	48263422	48263744	323	48281973	48282329	357	48263418	48263421	tagt	48282330	48282333	tagt														RT_copia/RVT_2/RNaseH_copia	Copia/Angela	1108708
48339813	48348024	8212	chr5	48339813	48340293	481	48347633	48348024	392	48339809	48339812	aagg	48348025	48348028	aagg														zf-CCHC/INT_copia/rve/RT_copia/RVT_2	Copia/Angela	730846
48382898	48392785	9888	chr5	48382898	48383058	161	48392595	48392785	191	48382894	48382897	agta	48392786	48392789	agta														INT_copia/rve/RT_copia/RVT_2/RNaseH_copia	Copia/Angela	2789892
48530941	48543958	13018	chr5	48530941	48531285	345	48543656	48543958	303	48530937	48530940	aaca	48543959	48543962	aaca														INT_copia/rve	Copia/Angela	1497218
48547168	48556723	9556	chr5	48547168	48548119	952	48555704	48556723	1020	48547164	48547167	taat	48556724	48556727	taat						48548115	48548125	+	chr1.trna126-MetCAT (37026714-37026712) Met(CAT) 72 bp Sc: 68.81	tatcatgagcc	5	0	1	INT_copia/rve/RVT_2/RT_copia/RNaseH_copia	Copia/Angela	1359360
49266530	49283292	16763	chr5	49266530	49266948	419	49282979	49283292	314	49266526	49266529	tgcg	49283293	49283296	tgcg														INT_copia/rve/RT_copia/RVT_2/RNaseH_copia	Copia/Angela	839763
49403466	49412250	8785	chr5	49403466	49404838	1373	49410879	49412250	1372	49403461	49403465	gtagg	49412251	49412255	gtagg														zf-CCHC/INT_copia/RT_copia/RVT_2/RNaseH_copia	Copia/Angela	854809
49867767	49883856	16090	chr5	49867767	49867965	199	49883683	49883856	174	49867762	49867766	gctat	49883857	49883861	gctat														RNaseH_copia	Copia/Angela	2661625
50124896	50133289	8394	chr5	50124896	50125548	653	50132637	50133289	653	50124891	50124895	ccagc	50133290	50133294	ccagc														zf-CCHC/INT_copia/rve/RVT_2/RT_copia/RNaseH_copia	Copia/Angela	237122
51863521	51879392	15872	chr5	51863521	51863857	337	51879023	51879392	370	51863516	51863520	atttt	51879393	51879397	atttt														rve/INT_copia/RT_copia/RVT_2/RNaseH_copia	Copia/Angela	1916892
52174420	52182950	8531	chr5	52174420	52174667	248	52182748	52182950	203	52174416	52174419	gaaa	52182951	52182954	gaaa														INT_copia/rve/RT_copia/RVT_2/RNaseH_copia	Copia/Angela	2106104
52236009	52245703	9695	chr5	52236009	52236716	708	52244916	52245703	788	52236005	52236008	acca	52245704	52245707	acca														zf-CCHC/rve/INT_copia/RT_copia/RVT_2/RNaseH_copia	Copia/Angela	294916
52280230	52289383	9154	chr5	52280230	52280991	762	52288635	52289383	749	52280225	52280229	aaaat	52289384	52289388	aaaat														INT_copia/rve/RVT_2/RT_copia/RNaseH_copia	Copia/Angela	1168690
52332944	52347830	14887	chr5	52332944	52333343	400	52347380	52347830	451	52332940	52332943	tttg	52347831	52347834	tttg														zf-CCHC/INT_copia/rve/RVT_2/RT_copia/RNaseH_copia	Copia/Angela	1135136
52510263	52521645	11383	chr5	52510263	52511604	1342	52520323	52521645	1323	52510259	52510262	ttta	52521646	52521649	ttta														zf-CCHC/INT_copia/rve/RVT_2/RT_copia/RNaseH_copia	Copia/Angela	491839
52529462	52537577	8116	chr5	52529462	52530504	1043	52536536	52537577	1042	52529457	52529461	ctcat	52537578	52537582	ctcat						52530509	52530519	+	chr1.trna126-MetCAT (37026714-37026712) Met(CAT) 72 bp Sc: 68.81	tatcatgagcc	4	0	1	zf-CCHC/INT_copia/RNaseH_copia/rve	Copia/Angela	976826
52553001	52563300	10300	chr5	52553001	52554378	1378	52561922	52563300	1379	52552996	52553000	attat	52563301	52563305	attat														zf-CCHC/rve/INT_copia/RT_copia/RVT_2/RNaseH_copia	Copia/Angela	851666
52701623	52710949	9327	chr5	52701623	52702017	395	52710595	52710949	355	52701619	52701622	ttgc	52710950	52710953	ttgc						52710580	52710590	-	chr5.trna9-ProTGG (3833965-3833967) Pro(TGG) 72 bp Sc: 61.83	gcgtgggccga	4	5	1	rve/INT_copia/RT_copia/RVT_2/RNaseH_copia	Copia/Angela	979055
52931945	52940364	8420	chr5	52931945	52932420	476	52939887	52940364	478	52931941	52931944	ttta	52940365	52940368	ttta														rve/INT_copia	Copia/Angela	1832117
53052644	53065182	12539	chr5	53052644	53052843	200	53064968	53065182	215	53052640	53052643	agta	53065183	53065186	agta														zf-CCHC/INT_copia/rve/RVT_2/RT_copia/RNaseH_copia	Copia/Angela	1377005
53076105	53093264	17160	chr5	53076105	53076271	167	53093073	53093264	192	53076100	53076104	atttt	53093265	53093269	atttt	53076259	53076274	ttctggcttctatttg	-	12									INT_copia/rve/RT_copia/RVT_2	Copia/Angela	8299906
53157176	53166665	9490	chr5	53157176	53158185	1010	53165649	53166665	1017	53157171	53157175	ttaaa	53166666	53166670	ttaaa						53158183	53158193	+	chr1.trna33-LeuAAG (20616829-20616831) Leu(AAG) 81 bp Sc: 68.09	acagtggtatt	3	5	1	zf-CCHC/INT_copia/rve/RVT_2/RT_copia/RNaseH_copia	Copia/Angela	1001627
53173509	53182229	8721	chr5	53173509	53173986	478	53181696	53182229	534	53173505	53173508	agca	53182230	53182233	agca														zf-CCHC/INT_copia/rve/RT_copia/RVT_2/RNaseH_copia	Copia/Angela	1179783
53221070	53230503	9434	chr5	53221070	53222115	1046	53229458	53230503	1046	53221065	53221069	gttgg	53230504	53230508	gttgg						53222120	53222130	+	chr1.trna126-MetCAT (37026714-37026712) Met(CAT) 72 bp Sc: 68.81	tatcatgagcc	4	0	1	INT_copia/rve/RVT_2/RT_copia/RNaseH_copia	Copia/Angela	1128683
53271537	53287026	15490	chr5	53271537	53274182	2646	53284372	53287026	2655	53271533	53271536	ctag	53287027	53287030	ctag														zf-CCHC/INT_copia/rve/RVT_2/RT_copia/RNaseH_copia	Copia/Angela	1981454
53572317	53592407	20091	chr5	53572317	53572835	519	53591933	53592407	475	53572312	53572316	atttc	53592408	53592412	atttc														zf-CCHC/INT_copia/rve/RVT_2/RT_copia/RNaseH_copia	Copia/Angela	298552
53625934	53635797	9864	chr5	53625934	53626689	756	53635036	53635797	762	53625930	53625933	acta	53635798	53635801	acta														zf-CCHC/INT_copia/rve/RVT_2/RT_copia/RNaseH_copia	Copia/Angela	740896
53670903	53681410	10508	chr5	53670903	53672298	1396	53680017	53681410	1394	53670898	53670902	ccctc	53681411	53681415	ccctc														zf-CCHC/rve/INT_copia/RT_copia/RVT_2/RNaseH_copia	Copia/Angela	670663
53754492	53764302	9811	chr5	53754492	53755141	650	53763620	53764302	683	53754488	53754491	ttgc	53764303	53764306	ttgc														zf-CCHC/rve/INT_copia/RT_copia/RVT_2/RNaseH_copia	Copia/Angela	555184
53799928	53818703	18776	chr5	53799928	53800221	294	53818411	53818703	293	53799924	53799927	ccaa	53818704	53818707	ccaa														zf-CCHC/rve/INT_copia/RT_copia/RVT_2/RNaseH_copia	Copia/Angela	1633206
53909910	53920311	10402	chr5	53909910	53911295	1386	53918926	53920311	1386	53909905	53909909	tagac	53920312	53920316	tagac														zf-CCHC/rve/INT_copia/RT_copia/RVT_2/RNaseH_copia	Copia/Angela	251034
53983155	54003807	20653	chr5	53983155	53984570	1416	54002401	54003807	1407	53983150	53983154	gattg	54003808	54003812	gattg						53984566	53984576	+	chr1.trna126-MetCAT (37026714-37026712) Met(CAT) 72 bp Sc: 68.81	tatcacgagcc	5	0	1	INT_copia/RNaseH_copia/rve/RVT_2/RT_copia	Copia/Angela	1364313
54092286	54101788	9503	chr5	54092286	54092585	300	54101515	54101788	274	54092282	54092285	tttt	54101789	54101792	tttt						54092590	54092600	+	chr1.trna126-MetCAT (37026714-37026712) Met(CAT) 72 bp Sc: 68.81	tatcacgagcc	4	0	1	INT_copia/rve/RVT_2/RT_copia/RNaseH_copia	Copia/Angela	631373
54217347	54224622	7276	chr5	54217347	54217845	499	54224063	54224622	560	54217342	54217346	caaca	54224623	54224627	caaca						54224054	54224065	-	SpoScf_01812.trna2-ArgTCT (56874-56876) Arg(TCT) 73 bp Sc: 39.05	ccaagacnnnnn	3	1	1	zf-CCHC/INT_copia/rve/RT_copia/RVT_2/RNaseH_copia	Copia/Angela	696648
54398206	54409874	11669	chr5	54398206	54398532	327	54409575	54409874	300	54398201	54398205	gtttt	54409875	54409879	gtttt														zf-CCHC/rve/INT_copia/RT_copia/RVT_2/RNaseH_copia	Copia/Angela	1926424
54432053	54444319	12267	chr5	54432053	54432243	191	54444158	54444319	162	54432049	54432052	agta	54444320	54444323	agta														INT_copia/rve/RVT_2/RT_copia/RNaseH_copia	Copia/Angela	1885553
54505276	54515091	9816	chr5	54505276	54506038	763	54514340	54515091	752	54505272	54505275	gcgc	54515092	54515095	gcgc														zf-CCHC/INT_copia/rve/RVT_2/RT_copia/RNaseH_copia	Copia/Angela	768082
54618554	54636331	17778	chr5	54618554	54620525	1972	54634360	54636331	1972	54618550	54618553	ttta	54636332	54636335	ttta														RVT_2/RNaseH_copia	Copia/Angela	459745
55281417	55290939	9523	chr5	55281417	55281818	402	55290486	55290939	454	55281413	55281416	ataa	55290940	55290943	ataa														zf-CCHC/rve/INT_copia/RT_copia/RVT_2/RNaseH_copia	Copia/Angela	3110881
55371911	55381306	9396	chr5	55371911	55372199	289	55380953	55381306	354	55371907	55371910	tatg	55381307	55381310	tatg														zf-CCHC/rve/INT_copia/RT_copia/RVT_2/RNaseH_copia	Copia/Angela	771416
55403187	55410636	7450	chr5	55403187	55403839	653	55409984	55410636	653	55403183	55403186	aaaa	55410637	55410640	aaaa														zf-CCHC/INT_copia/rve/RVT_2/RT_copia/RNaseH_copia	Copia/Angela	118229
55444716	55454912	10197	chr5	55444716	55446090	1375	55453539	55454912	1374	55444711	55444715	aaaat	55454913	55454917	aaaat														rve/INT_copia/RT_copia/RVT_2/RNaseH_copia	Copia/Angela	595496
56060559	56070955	10397	chr5	56060559	56061942	1384	56069576	56070955	1380	56060554	56060558	tatac	56070956	56070960	tatac														zf-CCHC/rve/INT_copia/RT_copia/RVT_2/RNaseH_copia	Copia/Angela	760280
56136863	56149959	13097	chr5	56136863	56138622	1760	56148129	56149959	1831	56136858	56136862	caatt	56149960	56149964	caatt	56148098	56148107	atgaaaagaa	+	22									zf-CCHC/INT_copia/rve/RVT_2/RT_copia/RNaseH_copia	Copia/Angela	402236
56223997	56234316	10320	chr5	56223997	56225356	1360	56232958	56234316	1359	56223992	56223996	atttc	56234317	56234321	atttc														zf-CCHC/rve/INT_copia/RT_copia/RVT_2/RNaseH_copia	Copia/Angela	658550
57088900	57108485	19586	chr5	57088900	57089290	391	57108069	57108485	417	57088896	57088899	tttg	57108486	57108489	tttg						57108056	57108066	-	Super_scaffold_121.trna1-AsnGTT (230983-230985) Asn(GTT) 72 bp Sc: 69.94	tagggaaggca	2	2	1	zf-CCHC/rve/INT_copia/RT_copia/RVT_2	Copia/Angela	1948665
57149526	57162156	12631	chr5	57149526	57149812	287	57161976	57162156	181	57149522	57149525	tttg	57162157	57162160	tttg														rve/INT_copia/RT_copia/RVT_2/RNaseH_copia	Copia/Angela	958111
57187462	57194179	6718	chr5	57187462	57188025	564	57193626	57194179	554	57187458	57187461	atgg	57194180	57194183	atgg														zf-CCHC/rve/INT_copia	Copia/Angela	1377338
57474908	57494850	19943	chr5	57474908	57475955	1048	57493799	57494850	1052	57474903	57474907	taaaa	57494851	57494855	taaaa						57475960	57475970	+	chr1.trna126-MetCAT (37026714-37026712) Met(CAT) 72 bp Sc: 68.81	tatcatgagcc	4	0	1	zf-CCHC/INT_copia/rve/RVT_2/RT_copia/RNaseH_copia	Copia/Angela	1121565
57964415	57973916	9502	chr5	57964415	57965363	949	57972913	57973916	1004	57964410	57964414	gttag	57973917	57973921	gttag														zf-CCHC/INT_copia/rve/RT_copia/RVT_2/RNaseH_copia	Copia/Angela	817832
58119511	58137031	17521	chr5	58119511	58120183	673	58136422	58137031	610	58119507	58119510	aatt	58137032	58137035	aatt														zf-CCHC/rve/INT_copia/RT_copia/RVT_2/RNaseH_copia	Copia/Angela	753152
58163774	58182424	18651	chr5	58163774	58163973	200	58182193	58182424	232	58163770	58163773	gcac	58182425	58182428	gcac														RVT_2/RT_copia/RNaseH_copia/zf-CCHC/INT_copia/rve	Copia/Angela	4893821
58195880	58206039	10160	chr5	58195880	58197079	1200	58204798	58206039	1242	58195876	58195879	tgta	58206040	58206043	tgta														rve/INT_copia/RT_copia/RVT_2/RNaseH_copia	Copia/Angela	1267776
58218505	58230240	11736	chr5	58218505	58219521	1017	58229232	58230240	1009	58218500	58218504	aaatt	58230241	58230245	aaatt														zf-CCHC/INT_copia/rve/RT_copia/RVT_2/RNaseH_copia	Copia/Angela	884098
58382468	58392573	10106	chr5	58382468	58383443	976	58391618	58392573	956	58382463	58382467	attat	58392574	58392578	attat						58383448	58383458	+	chr1.trna126-MetCAT (37026714-37026712) Met(CAT) 72 bp Sc: 68.81	tatcacgagcc	4	0	1	zf-CCHC/INT_copia/rve/RVT_2/RT_copia/RNaseH_copia	Copia/Angela	1823927
58608446	58621396	12951	chr5	58608446	58608726	281	58621112	58621396	285	58608442	58608445	cact	58621397	58621400	cact														zf-CCHC/rve/INT_copia/RT_copia/RVT_2/RNaseH_copia	Copia/Angela	2548600
58660882	58670143	9262	chr5	58660882	58661129	248	58669879	58670143	265	58660878	58660881	tatg	58670144	58670147	tatg														rve/INT_copia/RT_copia/RVT_2/RNaseH_copia	Copia/Angela	1181353
58769032	58787209	18178	chr5	58769032	58769234	203	58786968	58787209	242	58769028	58769031	cttg	58787210	58787213	cttg														INT_copia/rve/RT_copia/RVT_2/RNaseH_copia	Copia/Angela	2780762
58798009	58807777	9769	chr5	58798009	58798971	963	58806793	58807777	985	58798005	58798008	atat	58807778	58807781	atat														INT_copia/rve/RVT_2/RT_copia/RNaseH_copia	Copia/Angela	1319393
59396467	59406815	10349	chr5	59396467	59397831	1365	59405460	59406815	1356	59396462	59396466	ataat	59406816	59406820	ataat						59397827	59397837	+	chr1.trna126-MetCAT (37026714-37026712) Met(CAT) 72 bp Sc: 68.81	tatcacgagcc	5	0	1	zf-CCHC/INT_copia/rve/RVT_2/RT_copia/RNaseH_copia	Copia/Angela	889510
59435304	59444124	8821	chr5	59435304	59435520	217	59443921	59444124	204	59435299	59435303	tatga	59444125	59444129	tatga														zf-CCHC/rve/INT_copia/RT_copia/RVT_2/RNaseH_copia	Copia/Angela	171704
59608429	59618766	10338	chr5	59608429	59609805	1377	59617384	59618766	1383	59608424	59608428	agatc	59618767	59618771	agatc														INT_copia/rve/RVT_2/RT_copia/RNaseH_copia	Copia/Angela	990295
59660365	59676231	15867	chr5	59660365	59660528	164	59676061	59676231	171	59660361	59660364	taat	59676232	59676235	taat														INT_copia/rve/RT_copia/RVT_2/RNaseH_copia	Copia/Angela	919948
59959496	59977446	17951	chr5	59959496	59959990	495	59976956	59977446	491	59959492	59959495	tgaa	59977447	59977450	tgaa														zf-CCHC/INT_copia/rve/RT_copia/RVT_2	Copia/Angela	2187591
60405381	60423774	18394	chr5	60405381	60406331	951	60422829	60423774	946	60405373	60405380	cctacttt	60423775	60423782	cctacttt	60422798	60422807	aaagtggggg	+	22									INT_copia/rve/RVT_2/RT_copia/RNaseH_copia	Copia/Angela	1020284
60755413	60764413	9001	chr5	60755413	60756758	1346	60762986	60764413	1428	60755409	60755412	taaa	60764414	60764417	taaa						60756763	60756773	+	chr1.trna126-MetCAT (37026714-37026712) Met(CAT) 72 bp Sc: 68.81	tatcacgagcc	4	0	1	RVT_2/RNaseH_copia	Copia/Angela	1696710
62409307	62428852	19546	chr5	62409307	62409748	442	62428411	62428852	442	62409302	62409306	cccac	62428853	62428857	cccac						62409744	62409754	+	chr1.trna126-MetCAT (37026714-37026712) Met(CAT) 72 bp Sc: 68.81	tatcacgagcc	5	0	1	zf-CCHC/RVT_2	Copia/Angela	1981326
62702582	62722000	19419	chr5	62702582	62703601	1020	62721042	62722000	959	62702578	62702581	agga	62722001	62722004	agga	62721013	62721023	aaggatgaaaa	+	19									rve/INT_copia/RVT_2/RT_copia	Copia/Angela	2686558
63250944	63259561	8618	chr5	63250944	63251088	145	63259397	63259561	165	63250940	63250943	caag	63259562	63259565	caag														zf-CCHC/INT_copia/rve/RVT_2/RT_copia/RNaseH_copia	Copia/Angela	707916
63836590	63847063	10474	chr5	63836590	63838007	1418	63845646	63847063	1418	63836585	63836589	gcttt	63847064	63847068	gcttt														zf-CCHC/rve/INT_copia/RT_copia/RVT_2/RNaseH_copia	Copia/Angela	245691
63848706	63854398	5693	chr5	63848706	63849172	467	63853921	63854398	478	63848702	63848705	taaa	63854399	63854402	taaa						63849173	63849183	+	chr5.trna121-HisGTG (57929296-57929294) His(GTG) 89 bp Sc: 25.79	agattgggatt	0	5	0	INT_copia/rve/RVT_2/RT_copia/RNaseH_copia	Copia/Angela	1670421
65376276	65385531	9256	chr5	65376276	65377123	848	65384637	65385531	895	65376272	65376275	tgtt	65385532	65385535	tgtt														zf-CCHC/INT_copia/rve/RVT_2/RT_copia/RNaseH_copia	Copia/Angela	3469459
65393124	65402341	9218	chr5	65393124	65393325	202	65402157	65402341	185	65393119	65393123	ttcaa	65402342	65402346	ttcaa														rve/INT_copia/RT_copia/RVT_2/RNaseH_copia	Copia/Angela	973065
65539356	65550685	11330	chr5	65539356	65539943	588	65550055	65550685	631	65539352	65539355	ttga	65550686	65550689	ttga														zf-CCHC/INT_copia/rve/RVT_2/RT_copia/RNaseH_copia	Copia/Angela	2361820
67084178	67093911	9734	chr5	67084178	67084663	486	67093338	67093911	574	67084174	67084177	tagc	67093912	67093915	tagc														zf-CCHC/INT_copia/rve/RT_copia/RVT_2/RNaseH_copia	Copia/Angela	1097495
67162041	67172561	10521	chr5	67162041	67163468	1428	67171181	67172561	1381	67162036	67162040	gatac	67172562	67172566	gatac														zf-CCHC/rve/INT_copia/RT_copia/RVT_2/RNaseH_copia	Copia/Angela	298592
67206185	67216700	10516	chr5	67206185	67207602	1418	67215282	67216700	1419	67206180	67206184	aatct	67216701	67216705	aatct						67207607	67207617	+	chr1.trna126-MetCAT (37026714-37026712) Met(CAT) 72 bp Sc: 68.81	tatcacgagcc	4	0	1	zf-CCHC/INT_copia/rve/RVT_2/RT_copia/RNaseH_copia	Copia/Angela	300189
67407520	67418094	10575	chr5	67407520	67407679	160	67417934	67418094	161	67407516	67407519	attt	67418095	67418098	attt														INT_copia/rve	Copia/Angela	2512342
67492759	67502601	9843	chr5	67492759	67493520	762	67501834	67502601	768	67492754	67492758	gccaa	67502602	67502606	gccaa														zf-CCHC/INT_copia/rve/RVT_2/RT_copia/RNaseH_copia	Copia/Angela	918912
67787640	67797072	9433	chr5	67787640	67788658	1019	67796064	67797072	1009	67787635	67787639	ttagg	67797073	67797077	ttagg						67788654	67788664	+	chr1.trna126-MetCAT (37026714-37026712) Met(CAT) 72 bp Sc: 68.81	tatcatgagcc	5	0	1	zf-CCHC/INT_copia/rve/RVT_2/RT_copia/RNaseH_copia	Copia/Angela	1114514
68151151	68160582	9432	chr5	68151151	68151462	312	68160342	68160582	241	68151147	68151150	tcta	68160583	68160586	tcta														zf-CCHC/INT_copia/rve/RVT_2/RT_copia/RNaseH_copia	Copia/Angela	373723
68219469	68228299	8831	chr5	68219469	68219647	179	68228035	68228299	265	68219465	68219468	aagg	68228300	68228303	aagg	68228044	68228060	aaaaggaaacacaaggg	+	25									RVT_2/RT_copia/RNaseH_copia/INT_copia/rve	Copia/Angela	2916776
68525759	68535786	10028	chr5	68525759	68526709	951	68534805	68535786	982	68525755	68525758	taga	68535787	68535790	taga						68526714	68526724	+	chr1.trna126-MetCAT (37026714-37026712) Met(CAT) 72 bp Sc: 68.81	tatcacgagcc	4	0	1	INT_copia/rve/RVT_2/RT_copia/RNaseH_copia	Copia/Angela	1039101
68614306	68623766	9461	chr5	68614306	68614783	478	68623322	68623766	445	68614302	68614305	ataa	68623767	68623770	ataa														zf-CCHC/rve/INT_copia/RT_copia/RVT_2/RNaseH_copia	Copia/Angela	3860635
68651078	68659619	8542	chr5	68651078	68652095	1018	68658612	68659619	1008	68651073	68651077	acggt	68659620	68659624	acggt						68652091	68652101	+	chr1.trna126-MetCAT (37026714-37026712) Met(CAT) 72 bp Sc: 68.81	tatcatgagcc	5	0	1	INT_copia/rve/RVT_2/RT_copia/RNaseH_copia	Copia/Angela	884052
68972272	68982403	10132	chr5	68972272	68972536	265	68982096	68982403	308	68972267	68972271	caaag	68982404	68982408	caaag														zf-CCHC/INT_copia/rve	Copia/Angela	1276623
69026047	69036640	10594	chr5	69026047	69027464	1418	69035216	69036640	1425	69026042	69026046	gaatc	69036641	69036645	gaatc						69027469	69027479	+	chr1.trna126-MetCAT (37026714-37026712) Met(CAT) 72 bp Sc: 68.81	tatcacgagcc	4	0	1	zf-CCHC/INT_copia/rve/RVT_2/RT_copia/RNaseH_copia	Copia/Angela	243771
69188832	69197946	9115	chr5	69188832	69189097	266	69197751	69197946	196	69188828	69188831	gtgt	69197947	69197950	gtgt														rve/INT_copia/RT_copia/RVT_2/RNaseH_copia	Copia/Angela	1642449
69382337	69393334	10998	chr5	69382337	69383394	1058	69392286	69393334	1049	69382332	69382336	tgatc	69393335	69393339	tgatc						69383390	69383400	+	chr1.trna126-MetCAT (37026714-37026712) Met(CAT) 72 bp Sc: 68.81	tatcatgagcc	5	0	1	zf-CCHC/INT_copia/rve/RVT_2/RT_copia	Copia/Angela	1076132
197002	205138	8137	Super_scaffold_121	197002	198052	1051	204123	205138	1016	196998	197001	aata	205139	205142	aata						198057	198067	+	chr1.trna126-MetCAT (37026714-37026712) Met(CAT) 72 bp Sc: 68.81	tatcacgagcc	4	0	1	zf-CCHC/INT_copia/rve/RVT_2/RT_copia/RNaseH_copia	Copia/Angela	1233468
401575	411065	9491	Super_scaffold_121	401575	402090	516	410516	411065	550	401570	401574	tatgt	411066	411070	tatgt						402095	402105	+	chr1.trna126-MetCAT (37026714-37026712) Met(CAT) 72 bp Sc: 68.81	tatcacgagcc	4	0	1	zf-CCHC/INT_copia/rve/RVT_2/RT_copia/RNaseH_copia	Copia/Angela	477945
737633	747164	9532	Super_scaffold_121	737633	738592	960	746196	747164	969	737628	737632	ggaaa	747165	747169	ggaaa						738597	738607	+	chr1.trna126-MetCAT (37026714-37026712) Met(CAT) 72 bp Sc: 68.81	tatcacgagcc	4	0	1	zf-CCHC/INT_copia/rve/RVT_2/RT_copia/RNaseH_copia	Copia/Angela	1532581
800869	813863	12995	Super_scaffold_121	800869	801057	189	813640	813863	224	800865	800868	tttt	813864	813867	tttt														zf-CCHC/INT_copia	Copia/Angela	1595585
915835	932122	16288	Super_scaffold_121	915835	916029	195	931946	932122	177	915831	915834	gcga	932123	932126	gcga														zf-CCHC/INT_copia/rve/RVT_2/RT_copia/RNaseH_copia	Copia/Angela	5030450
22066	26143	4078	SpoScf_01878	22066	22810	745	25406	26143	738	22061	22065	agcta	26144	26148	agcta														RVT_2/RT_copia/zf-CCHC/rve/INT_copia	Copia/Angela	1859675
102678	108537	5860	SpoScf_01878	102678	102980	303	108304	108537	234	102673	102677	ttcta	108538	108542	ttcta														INT_copia	Copia/Angela	1172665
32522	43030	10509	SpoScf_01872	32522	33939	1418	41613	43030	1418	32517	32521	caccc	43031	43035	caccc														zf-CCHC/rve/INT_copia/RT_copia/RVT_2/RNaseH_copia	Copia/Angela	327802
100434	102452	2019	SpoScf_01872	100434	101399	966	101501	102452	952	100430	100433	gaga	102453	102456	gaga														RT_copia/rve/INT_copia/RVT_2	Copia/Angela	831904
17889	28376	10488	SpoScf_01904	17889	19321	1433	26945	28376	1432	17884	17888	ttgat	28377	28381	ttgat														zf-CCHC/rve/INT_copia/RT_copia/RVT_2/RNaseH_copia	Copia/Angela	324246
164	3520	3357	SpoScf_05092	164	480	317	3298	3520	223	158	163	tcaaag	3521	3526	tcaaag	3275	3284	gaaagaaaaa	+	14									RNaseH_copia	Copia/Angela	2536625
3345	11499	8155	SpoScf_01917	3345	3551	207	11327	11499	173	3341	3344	ccta	11500	11503	ccta						3552	3562	+	chr5.trna121-HisGTG (57929296-57929294) His(GTG) 89 bp Sc: 25.79	agattgggatt	0	5	0	zf-CCHC/INT_copia/rve/RVT_2/RT_copia/RNaseH_copia	Copia/Angela	949052
30323	40836	10514	SpoScf_01902	30323	31740	1418	39419	40836	1418	30318	30322	aaagg	40837	40841	aaagg						31745	31755	+	chr1.trna126-MetCAT (37026714-37026712) Met(CAT) 72 bp Sc: 68.81	tatcacgagcc	4	0	1	zf-CCHC/INT_copia/rve/RVT_2/RT_copia/RNaseH_copia	Copia/Angela	493483
360129	377751	17623	Super_scaffold_122	360129	361468	1340	376412	377751	1340	360124	360128	accag	377752	377756	accag						361473	361483	+	chr1.trna126-MetCAT (37026714-37026712) Met(CAT) 72 bp Sc: 68.81	tatcacgagcc	4	0	1	INT_copia/rve/RVT_2/RT_copia/RNaseH_copia	Copia/Angela	57507
35186	45637	10452	SpoScf_01921	35186	36611	1426	44204	45637	1434	35181	35185	aaaga	45638	45642	aaaga						36616	36626	+	chr1.trna126-MetCAT (37026714-37026712) Met(CAT) 72 bp Sc: 68.81	tatcacgagcc	4	0	1	zf-CCHC/INT_copia/rve/RVT_2/RT_copia/RNaseH_copia	Copia/Angela	652459
206169	221155	14987	Super_scaffold_124	206169	206558	390	220748	221155	408	206165	206168	tggt	221156	221159	tggt														zf-CCHC/INT_copia/rve/RVT_2/RT_copia/RNaseH_copia	Copia/Angela	261794
678490	696825	18336	Super_scaffold_124	678490	678720	231	696541	696825	285	678486	678489	ttcc	696826	696829	ttcc														zf-CCHC/INT_copia/rve/RVT_2/RT_copia/RNaseH_copia	Copia/Angela	1680815
6212	20870	14659	SpoScf_01973	6212	6531	320	20558	20870	313	6207	6211	tatat	20871	20875	tatat														rve/INT_copia/RT_copia/RVT_2/RNaseH_copia	Copia/Angela	1986031
37499	46729	9231	SpoScf_01972	37499	37698	200	46564	46729	166	37495	37498	ggcc	46730	46733	ggcc														zf-CCHC/INT_copia/rve/RVT_2/RT_copia/RNaseH_copia	Copia/Angela	1178337
79358	92159	12802	SpoScf_01972	79358	79556	199	91916	92159	244	79352	79357	ggcaag	92160	92165	ggcaag														INT_copia/rve	Copia/Angela	2025966
31135	40275	9141	SpoScf_02010	31135	31642	508	39776	40275	500	31131	31134	agct	40276	40279	agct														zf-CCHC/INT_copia/rve/RT_copia/RVT_2/RNaseH_copia	Copia/Angela	3100539
78353	88089	9737	SpoScf_02042	78353	79068	716	87350	88089	740	78349	78352	agca	88090	88093	agca						87334	87345	-	chr6.trna156-ArgCCT (31572219-31572217) Arg(CCT) 73 bp Sc: 41.70	aagcaaagccca	4	0	1	zf-CCHC/rve/INT_copia/RT_copia/RVT_2/RNaseH_copia	Copia/Angela	841660
510541	530150	19610	Super_scaffold_125	510541	510855	315	529872	530150	279	510537	510540	tatt	530151	530154	tatt						529862	529872	-	SpoScf_03328.trna2-ArgCCT (10567-10565) Arg(CCT) 72 bp Sc: 25.21	aagaatgttgg	1	0	1	zf-CCHC/rve/INT_copia/RT_copia/RVT_2/RNaseH_copia	Copia/Angela	2840345
567129	575741	8613	Super_scaffold_125	567129	569359	2231	573552	575741	2190	567122	567128	gacaaac	575742	575748	gacaaac														zf-CCHC/RVT_2/RT_copia/INT_copia/rve	Copia/Angela	1544542
25960	36779	10820	SpoScf_01959	25960	26977	1018	35770	36779	1010	25955	25959	agatg	36780	36784	agatg														INT_copia/rve/RT_copia/RVT_2/RNaseH_copia	Copia/Angela	611924
48411	57741	9331	SpoScf_01959	48411	48685	275	57476	57741	266	48407	48410	catt	57742	57745	catt						48690	48700	+	chr1.trna126-MetCAT (37026714-37026712) Met(CAT) 72 bp Sc: 68.81	tatcacgagcc	4	0	1	zf-CCHC/INT_copia/rve/RVT_2/RT_copia/RNaseH_copia	Copia/Angela	2481551
1089	4064	2976	SpoScf_05082	1089	2555	1467	2581	4064	1484	1085	1088	ctca	4065	4068	ctca														rve/INT_copia/zf-CCHC	Copia/Angela	208301
88373	98038	9666	SpoScf_01991	88373	88847	475	97534	98038	505	88369	88372	ttaa	98039	98042	ttaa						88852	88862	+	chr1.trna126-MetCAT (37026714-37026712) Met(CAT) 72 bp Sc: 68.81	tatcacgagcc	4	0	1	zf-CCHC/INT_copia/rve/RVT_2/RT_copia/RNaseH_copia	Copia/Angela	2959040
46627	64367	17741	SpoScf_02008	46627	46915	289	64003	64367	365	46623	46626	tatg	64368	64371	tatg														rve/INT_copia/RT_copia/RVT_2/RNaseH_copia	Copia/Angela	1518998
81720	97172	15453	SpoScf_02008	81720	82229	510	96695	97172	478	81716	81719	taaa	97173	97176	taaa						96679	96691	-	SpoScf_07920.trna1-LeuCAA (3257-3255) Leu(CAA) 81 bp Sc: 29.72	ttgggatttgatg	3	2	1	zf-CCHC/rve/INT_copia/RT_copia/RVT_2/RNaseH_copia	Copia/Angela	2283363
36823	51075	14253	SpoScf_01993	36823	38327	1505	49594	51075	1482	36816	36822	tgggcct	51076	51082	tgggcct														INT_copia/rve	Copia/Angela	3214714
69309	86519	17211	SpoScf_02017	69309	69969	661	85868	86519	652	69304	69308	cctgg	86520	86524	cctgg														RT_copia/RVT_2/RNaseH_copia	Copia/Angela	292864
65407	75099	9693	Super_scaffold_126	65407	65960	554	74494	75099	606	65403	65406	tgat	75100	75103	tgat						74478	74488	-	chr4.trna283-IleTAT (53363601-53363599) Ile(TAT) 74 bp Sc: 76.53	atcacgagcct	5	0	1	zf-CCHC/rve/INT_copia/RVT_2/RT_copia/RNaseH_copia	Copia/Angela	706880
81167	90426	9260	Super_scaffold_126	81167	81366	200	90212	90426	215	81163	81166	agta	90427	90430	agta														zf-CCHC/INT_copia/rve/RVT_2/RT_copia/RNaseH_copia	Copia/Angela	512850
167883	177227	9345	Super_scaffold_126	167883	168307	425	176819	177227	409	167879	167882	tggt	177228	177231	tggt														zf-CCHC/INT_copia/rve/RVT_2/RT_copia/RNaseH_copia	Copia/Angela	1015794
1534953	1544842	9890	Super_scaffold_126	1534953	1535601	649	1544194	1544842	649	1534948	1534952	ctaag	1544843	1544847	ctaag														RVT_2/RT_copia/RNaseH_copia	Copia/Angela	418532
12452	22848	10397	SpoScf_02004	12452	13827	1376	21475	22848	1374	12447	12451	ggccc	22849	22853	ggccc														zf-CCHC/rve/INT_copia/RT_copia/RVT_2/RNaseH_copia	Copia/Angela	479573
538132	556432	18301	SpoScf_00139	538132	538845	714	555687	556432	746	538128	538131	agcg	556433	556436	agcg														rve/INT_copia/RT_copia/RVT_2/RNaseH_copia	Copia/Angela	1379875
2942	6195	3254	SpoScf_05344	2942	3279	338	5792	6195	404	2938	2941	agga	6196	6199	agga														INT_copia/rve/RVT_2/RT_copia/RNaseH_copia	Copia/Angela	3452261
100731	118039	17309	SpoScf_00215	100731	100981	251	117801	118039	239	100727	100730	gcaa	118040	118043	gcaa														zf-CCHC/rve/INT_copia	Copia/Angela	1094449
259217	269775	10559	SpoScf_00215	259217	260593	1377	268392	269775	1384	259212	259216	gaata	269776	269780	gaata						260598	260608	+	chr1.trna126-MetCAT (37026714-37026712) Met(CAT) 72 bp Sc: 68.81	tatcacgagcc	4	0	1	zf-CCHC/INT_copia/rve/RVT_2/RT_copia/RNaseH_copia	Copia/Angela	675046
335760	345173	9414	SpoScf_00215	335760	337146	1387	343806	345173	1368	335755	335759	tacga	345174	345178	tacga														INT_copia/zf-CCHC/RT_copia/RVT_2/RNaseH_copia	Copia/Angela	504635
542635	545574	2940	SpoScf_00215	542635	542980	346	545223	545574	352	542631	542634	tgta	545575	545578	tgta														RT_copia/RNaseH_copia/RVT_2	Copia/Angela	2993307
590746	597259	6514	SpoScf_00215	590746	591238	493	596673	597259	587	590742	590745	gctg	597260	597263	gctg														INT_copia/rve/RVT_2/RT_copia/RNaseH_copia	Copia/Angela	1412701
218238	227861	9624	SpoScf_00277	218238	219633	1396	226441	227861	1421	218233	218237	gcgtg	227862	227866	gcgtg						226426	226437	-	chr6.trna156-ArgCCT (31572219-31572217) Arg(CCT) 73 bp Sc: 41.70	atagtatttttc	3	0	1	rve/INT_copia/RT_copia/RVT_2/RNaseH_copia	Copia/Angela	547027
433913	443388	9476	SpoScf_00276	433913	434910	998	442394	443388	995	433908	433912	gaagg	443389	443393	gaagg														INT_copia/rve/RT_copia/RVT_2/RNaseH_copia	Copia/Angela	2001073
195667	210232	14566	SpoScf_00254	195667	196018	352	209906	210232	327	195663	195666	cgcg	210233	210236	cgcg														rve/INT_copia/RT_copia/RVT_2/RNaseH_copia	Copia/Angela	745772
269667	280299	10633	SpoScf_00254	269667	270495	829	279501	280299	799	269663	269666	gaaa	280300	280303	gaaa														zf-CCHC/rve/INT_copia/RT_copia/RVT_2/RNaseH_copia	Copia/Angela	1276019
463793	472500	8708	SpoScf_00254	463793	464035	243	472236	472500	265	463789	463792	tatg	472501	472504	tatg														zf-CCHC/rve/INT_copia/RT_copia/RVT_2/RNaseH_copia	Copia/Angela	737841
137730	147118	9389	SpoScf_00279	137730	139120	1391	145724	147118	1395	137725	137729	atttt	147119	147123	atttt														rve/INT_copia/RT_copia/RVT_2/RNaseH_copia	Copia/Angela	643017
220919	231378	10460	SpoScf_00279	220919	222317	1399	229975	231378	1404	220914	220918	gtagg	231379	231383	gtagg														zf-CCHC/rve/INT_copia/RT_copia/RVT_2/RNaseH_copia	Copia/Angela	579902
165512	171227	5716	Super_scaffold_131	165512	166532	1021	170206	171227	1022	165507	165511	agtag	171228	171232	agtag						170191	170201	-	chr5.trna9-ProTGG (3833965-3833967) Pro(TGG) 72 bp Sc: 61.83	ccttatgtatt	4	4	1	rve/INT_copia/RT_copia/RVT_2/RNaseH_copia	Copia/Angela	873911
225762	238134	12373	Super_scaffold_131	225762	226709	948	237160	238134	975	225758	225761	agac	238135	238138	agac														INT_copia/rve/RVT_2/RT_copia/RNaseH_copia	Copia/Angela	1884707
290814	300856	10043	Super_scaffold_131	290814	291115	302	300522	300856	335	290809	290813	atttt	300857	300861	atttt														zf-CCHC/INT_copia/rve/RVT_2/RT_copia/RNaseH_copia	Copia/Angela	347548
1250247	1260755	10509	Super_scaffold_131	1250247	1251664	1418	1259338	1260755	1418	1250242	1250246	caacg	1260756	1260760	caacg						1251669	1251679	+	chr1.trna126-MetCAT (37026714-37026712) Met(CAT) 72 bp Sc: 68.81	tatcacgagcc	4	0	1	zf-CCHC/INT_copia/rve/RVT_2/RT_copia/RNaseH_copia	Copia/Angela	438245
1426652	1436846	10195	Super_scaffold_131	1426652	1428025	1374	1435471	1436846	1376	1426647	1426651	acaga	1436847	1436851	acaga														rve/INT_copia/RT_copia/RVT_2/RNaseH_copia	Copia/Angela	1673444
206136	216301	10166	SpoScf_00305	206136	207533	1398	214905	216301	1397	206131	206135	tgatt	216302	216306	tgatt														zf-CCHC/rve/INT_copia/RT_copia/RVT_2/RNaseH_copia	Copia/Angela	1038885
308448	318495	10048	SpoScf_00305	308448	309734	1287	317201	318495	1295	308443	308447	gatca	318496	318500	gatca						309739	309749	+	chr1.trna126-MetCAT (37026714-37026712) Met(CAT) 72 bp Sc: 68.81	tatcacgagcc	4	0	1	INT_copia/rve/RVT_2/RT_copia/RNaseH_copia	Copia/Angela	1090156
27409	37892	10484	SpoScf_00309	27409	28816	1408	36494	37892	1399	27404	27408	aggtt	37893	37897	aggtt														zf-CCHC/INT_copia/rve/RVT_2/RT_copia/RNaseH_copia	Copia/Angela	468775
92835	100233	7399	SpoScf_00309	92835	93574	740	99492	100233	742	92831	92834	atta	100234	100237	atta														INT_copia/rve/RVT_2/RT_copia/RNaseH_copia	Copia/Angela	309345
236047	245848	9802	SpoScf_00309	236047	236797	751	245098	245848	751	236043	236046	gcgc	245849	245852	gcgc														zf-CCHC/rve/INT_copia/RT_copia/RVT_2/RNaseH_copia	Copia/Angela	503230
317308	328275	10968	SpoScf_00309	317308	319027	1720	326522	328275	1754	317304	317307	cttt	328276	328279	cttt						326515	326525	-	chr4.trna26-ArgCCT (17667990-17667992) Arg(CCT) 73 bp Sc: 47.09	ttcactacaaa	4	4	1	zf-CCHC/INT_copia	Copia/Angela	1554661
459126	467925	8800	SpoScf_00309	459126	459582	457	467506	467925	420	459122	459125	acca	467926	467929	acca														zf-CCHC/INT_copia/rve/RVT_2/RT_copia/RNaseH_copia	Copia/Angela	1747707
13799	24314	10516	SpoScf_00370	13799	15225	1427	22897	24314	1418	13794	13798	gctac	24315	24319	gctac														zf-CCHC/rve/INT_copia/RT_copia/RVT_2/RNaseH_copia	Copia/Angela	408150
209795	229546	19752	SpoScf_00370	209795	209993	199	229385	229546	162	209790	209794	ttcag	229547	229551	ttcag														zf-CCHC/INT_copia/rve/RT_copia/RVT_2/RNaseH_copia	Copia/Angela	2811974
329034	337378	8345	SpoScf_00408	329034	329307	274	337068	337378	311	329030	329033	agta	337379	337382	agta														INT_copia/rve/RVT_2/RT_copia/RNaseH_copia	Copia/Angela	1670430
372153	381795	9643	SpoScf_00408	372153	372848	696	381124	381795	672	372146	372152	tgattta	381796	381802	tgattta						372853	372863	+	chr1.trna126-MetCAT (37026714-37026712) Met(CAT) 72 bp Sc: 68.81	tatcacgagcc	4	0	1	zf-CCHC/INT_copia/rve/RVT_2/RT_copia/RNaseH_copia	Copia/Angela	1163851
27797	38112	10316	SpoScf_00399	27797	29202	1406	36706	38112	1407	27792	27796	gcagt	38113	38117	gcagt														rve/INT_copia/RT_copia/RVT_2/RNaseH_copia	Copia/Angela	717075
332039	351251	19213	SpoScf_00399	332039	332370	332	350918	351251	334	332035	332038	tata	351252	351255	tata						332369	332379	+	SpoScf_00397.trna2-MetCAT (244491-244493) Met(CAT) 74 bp Sc: 49.61	catatagtagg	2	2	1	zf-CCHC/INT_copia/rve/RVT_2/RT_copia/RNaseH_copia	Copia/Angela	4233256
270140	280023	9884	SpoScf_00420	270140	270874	735	279296	280023	728	270135	270139	agcct	280024	280028	agcct														zf-CCHC/rve/INT_copia/RT_copia/RVT_2/RNaseH_copia	Copia/Angela	1673083
45785	58573	12789	SpoScf_00396	45785	46007	223	58326	58573	248	45781	45784	agta	58574	58577	agta						58319	58330	-	chr6.trna156-ArgCCT (31572219-31572217) Arg(CCT) 73 bp Sc: 41.70	tttcagtgggag	5	0	1	RT_copia/RVT_2	Copia/Angela	0
94552	103931	9380	SpoScf_00396	94552	95285	734	103279	103931	653	94548	94551	agcc	103932	103935	agcc														zf-CCHC/rve/INT_copia/RT_copia/RVT_2/RNaseH_copia	Copia/Angela	962347
265074	275476	10403	SpoScf_00396	265074	266479	1406	274080	275476	1397	265069	265073	gcttg	275477	275481	gcttg						266475	266485	+	chr1.trna126-MetCAT (37026714-37026712) Met(CAT) 72 bp Sc: 68.81	tatcacgagcc	5	0	1	zf-CCHC/INT_copia/rve/RVT_2/RT_copia/RNaseH_copia	Copia/Angela	441837
152973	166534	13562	SpoScf_00442	152973	154337	1365	165108	166534	1427	152969	152972	aaga	166535	166538	aaga														zf-CCHC/INT_copia/rve/RVT_2/RT_copia/RNaseH_copia	Copia/Angela	737486
297660	307747	10088	SpoScf_00442	297660	298681	1022	306695	307747	1053	297656	297659	agta	307748	307751	agta														zf-CCHC/INT_copia/rve/RVT_2/RT_copia/RNaseH_copia	Copia/Angela	331174
376605	386900	10296	SpoScf_00460	376605	378014	1410	385474	386900	1427	376599	376604	cgatat	386901	386906	cgatat														rve/INT_copia/RT_copia/RVT_2/RNaseH_copia	Copia/Angela	1859663
385654	396169	10516	SpoScf_00453	385654	387079	1426	394752	396169	1418	385649	385653	agatt	396170	396174	agatt														zf-CCHC/rve/INT_copia/RT_copia/RVT_2/RNaseH_copia	Copia/Angela	244001
215199	225674	10476	Super_scaffold_132	215199	216616	1418	224257	225674	1418	215194	215198	aatct	225675	225679	aatct														zf-CCHC/rve/INT_copia/RT_copia/RVT_2/RNaseH_copia	Copia/Angela	465753
305273	314713	9441	Super_scaffold_132	305273	305734	462	314271	314713	443	305269	305272	agaa	314714	314717	agaa														rve/INT_copia/RT_copia/RVT_2/RNaseH_copia	Copia/Angela	4296772
336952	345489	8538	Super_scaffold_132	336952	337081	130	345346	345489	144	336945	336951	cgtaagc	345490	345496	cgtaagc														zf-CCHC/RVT_2/RT_copia/RNaseH_copia	Copia/Angela	4666045
491983	506544	14562	Super_scaffold_132	491983	492269	287	506252	506544	293	491979	491982	agca	506545	506548	agca														RNaseH_copia/zf-CCHC/INT_copia/rve/RVT_2/RT_copia	Copia/Angela	2115836
886710	897850	11141	Super_scaffold_132	886710	887098	389	897436	897850	415	886705	886709	aaata	897851	897855	aaata														zf-CCHC/rve/INT_copia/RT_copia/RVT_2/RNaseH_copia	Copia/Angela	1047647
25572	32775	7204	SpoScf_00452	25572	26085	514	32260	32775	516	25568	25571	catt	32776	32779	catt														RVT_2/RT_copia/RNaseH_copia/zf-CCHC/INT_copia/rve	Copia/Angela	2128993
84489	103085	18597	SpoScf_00452	84489	84854	366	102660	103085	426	84485	84488	tgct	103086	103089	tgct														zf-CCHC/INT_copia/rve/RVT_2/RT_copia/RNaseH_copia	Copia/Angela	2350852
163137	171220	8084	SpoScf_00452	163137	163285	149	171023	171220	198	163133	163136	ttat	171221	171224	ttat						163290	163300	+	chr1.trna126-MetCAT (37026714-37026712) Met(CAT) 72 bp Sc: 68.81	tatcacgagcc	4	0	1	INT_copia/rve/RVT_2/RT_copia	Copia/Angela	588717
400827	410170	9344	SpoScf_00452	400827	401872	1046	409128	410170	1043	400822	400826	tgatt	410171	410175	tgatt														zf-CCHC/rve/INT_copia/RT_copia/RVT_2/RNaseH_copia	Copia/Angela	1012279
133191	142734	9544	SpoScf_00458	133191	133797	607	142162	142734	573	133187	133190	tgaa	142735	142738	tgaa						133793	133803	+	chr1.trna126-MetCAT (37026714-37026712) Met(CAT) 72 bp Sc: 68.81	tatcacgagcc	5	0	1	zf-CCHC/INT_copia/rve/RVT_2/RT_copia/RNaseH_copia	Copia/Angela	2483237
168194	182169	13976	SpoScf_00458	168194	168391	198	182022	182169	148	168189	168193	cgtac	182170	182174	cgtac						168396	168406	+	chr1.trna126-MetCAT (37026714-37026712) Met(CAT) 72 bp Sc: 68.81	tatcacgagcc	4	0	1	zf-CCHC/INT_copia/rve/RVT_2/RT_copia/RNaseH_copia	Copia/Angela	195983
322035	329138	7104	SpoScf_00458	322035	322476	442	328690	329138	449	322031	322034	acca	329139	329142	acca														zf-CCHC/rve/INT_copia/RT_copia/RVT_2/RNaseH_copia	Copia/Angela	1682608
130278	139274	8997	SpoScf_00482	130278	131671	1394	137872	139274	1403	130273	130277	ctgtt	139275	139279	ctgtt														rve/INT_copia/RT_copia/RVT_2/RNaseH_copia	Copia/Angela	1064158
172313	182050	9738	SpoScf_00525	172313	173076	764	181345	182050	706	172309	172312	gcaa	182051	182054	gcaa														zf-CCHC/INT_copia/rve/RVT_2/RT_copia/RNaseH_copia	Copia/Angela	510807
170844	190717	19874	SpoScf_00515	170844	171197	354	190353	190717	365	170840	170843	tcaa	190718	190721	tcaa														zf-CCHC/INT_copia/rve/RVT_2/RT_copia/RNaseH_copia	Copia/Angela	2758066
182535	192032	9498	SpoScf_00561	182535	183085	551	191466	192032	567	182531	182534	agtg	192033	192036	agtg						183090	183100	+	chr1.trna126-MetCAT (37026714-37026712) Met(CAT) 72 bp Sc: 68.81	tatcacgagcc	4	0	1	zf-CCHC/INT_copia/rve/RVT_2/RT_copia/RNaseH_copia	Copia/Angela	409898
246687	256183	9497	SpoScf_00561	246687	247440	754	255433	256183	751	246683	246686	tggg	256184	256187	tggg														rve/INT_copia/RT_copia/RVT_2/RNaseH_copia	Copia/Angela	3382676
38894	48618	9725	SpoScf_00538	38894	39479	586	47998	48618	621	38890	38893	gcgc	48619	48622	gcgc						39484	39494	+	chr1.trna126-MetCAT (37026714-37026712) Met(CAT) 72 bp Sc: 68.81	tatcacgagcc	4	0	1	zf-CCHC/INT_copia/rve/RVT_2/RT_copia/RNaseH_copia	Copia/Angela	2181185
157347	174809	17463	SpoScf_00555	157347	157998	652	174216	174809	594	157343	157346	aggt	174810	174813	aggt														zf-CCHC/INT_copia/rve/RVT_2/RT_copia/RNaseH_copia	Copia/Angela	1953733
238437	246253	7817	SpoScf_00555	238437	238651	215	246057	246253	197	238433	238436	agta	246254	246257	agta														zf-CCHC/rve/INT_copia/RT_copia/RVT_2/RNaseH_copia	Copia/Angela	344182
326003	336325	10323	SpoScf_00555	326003	327437	1435	334890	336325	1436	325998	326002	ggatt	336326	336330	ggatt						327442	327452	+	chr1.trna126-MetCAT (37026714-37026712) Met(CAT) 72 bp Sc: 68.81	tatcacgagcc	4	0	1	INT_copia/rve/RVT_2/RT_copia/RNaseH_copia	Copia/Angela	816688
599274	609732	10459	Super_scaffold_133	599274	600656	1383	608316	609732	1417	599270	599273	tatg	609733	609736	tatg														zf-CCHC/rve/INT_copia/RT_copia/RVT_2/RNaseH_copia	Copia/Angela	521123
1205313	1215002	9690	Super_scaffold_133	1205313	1206084	772	1214231	1215002	772	1205309	1205312	atat	1215003	1215006	atat						1206089	1206099	+	chr1.trna126-MetCAT (37026714-37026712) Met(CAT) 72 bp Sc: 68.81	tatcacgagcc	4	0	1	INT_copia/rve/RVT_2/RT_copia	Copia/Angela	758970
1633803	1640600	6798	Super_scaffold_133	1633803	1634274	472	1640120	1640600	481	1633799	1633802	catt	1640601	1640604	catt						1634271	1634283	+	SpoScf_00752.trna1-ArgTCT (151970-151972) Arg(TCT) 76 bp Sc: 41.50	tccaatagaattt	4	4	1	INT_copia/rve/RVT_2/RT_copia/RNaseH_copia/zf-CCHC	Copia/Angela	6607636
2161039	2171521	10483	Super_scaffold_133	2161039	2164376	3338	2168141	2171521	3381	2161035	2161038	ataa	2171522	2171525	ataa														zf-CCHC/rve/INT_copia/RVT_2/RT_copia	Copia/Angela	1150093
2223310	2232223	8914	Super_scaffold_133	2223310	2224350	1041	2231164	2232223	1060	2223306	2223309	agta	2232224	2232227	agta														zf-CCHC/INT_copia/rve	Copia/Angela	435245
2253206	2263851	10646	Super_scaffold_133	2253206	2254621	1416	2262511	2263851	1341	2253202	2253205	tgat	2263852	2263855	tgat						2254626	2254636	+	chr1.trna126-MetCAT (37026714-37026712) Met(CAT) 72 bp Sc: 68.81	tatcacgagcc	4	0	1	INT_copia/rve/RVT_2/RT_copia/RNaseH_copia	Copia/Angela	549238
2272446	2282862	10417	Super_scaffold_133	2272446	2273830	1385	2281482	2282862	1381	2272441	2272445	atctg	2282863	2282867	atctg						2273835	2273845	+	chr1.trna126-MetCAT (37026714-37026712) Met(CAT) 72 bp Sc: 68.81	tatcacgagcc	4	0	1	zf-CCHC/INT_copia/rve/RVT_2/RT_copia/RNaseH_copia	Copia/Angela	1162525
2454915	2473811	18897	Super_scaffold_133	2454915	2455176	262	2473468	2473811	344	2454910	2454914	aaata	2473812	2473816	aaata														rve/INT_copia/RT_copia/RVT_2/RNaseH_copia	Copia/Angela	567320
3748	13393	9646	SpoScf_00564	3748	4511	764	12586	13393	808	3744	3747	tatt	13394	13397	tatt														rve/INT_copia/RT_copia/RVT_2/RNaseH_copia	Copia/Angela	1209730
134985	154250	19266	SpoScf_00564	134985	135720	736	153502	154250	749	134981	134984	agac	154251	154254	agac						135723	135734	+	chr6.trna157-ValTAC (30726358-30726356) Val(TAC) 73 bp Sc: 70.61	gctgcgccaggc	2	4	1	zf-CCHC/INT_copia/rve/RVT_2/RT_copia/RNaseH_copia	Copia/Angela	1534141
6146	14767	8622	SpoScf_00637	6146	6447	302	14501	14767	267	6140	6145	aaaaat	14768	14773	aaaaat														zf-CCHC/rve/INT_copia/RT_copia/RVT_2	Copia/Angela	1076296
76218	83835	7618	SpoScf_00637	76218	76406	189	83588	83835	248	76214	76217	agta	83836	83839	agta						83579	83589	-	chr3.trna337-ArgCCT (5748202-5748200) Arg(CCT) 73 bp Sc: 26.51	cagtgggagct	2	0	1	zf-CCHC/rve/INT_copia/RT_copia/RVT_2/RNaseH_copia	Copia/Angela	625445
168827	178349	9523	SpoScf_00605	168827	169841	1015	177336	178349	1014	168822	168826	atatt	178350	178354	atatt														zf-CCHC/INT_copia/rve/RT_copia/RVT_2/RNaseH_copia	Copia/Angela	1320315
178397	187948	9552	SpoScf_00605	178397	179384	988	186939	187948	1010	178393	178396	taat	187949	187952	taat						179389	179399	+	chr1.trna126-MetCAT (37026714-37026712) Met(CAT) 72 bp Sc: 68.81	tatcatgagcc	4	0	1	zf-CCHC/INT_copia/rve/RVT_2/RT_copia/RNaseH_copia	Copia/Angela	1327418
217153	236095	18943	SpoScf_00605	217153	217965	813	235280	236095	816	217149	217152	gttc	236096	236099	gttc														RNaseH_copia/rve/INT_copia/RT_copia/RVT_2	Copia/Angela	3273918
239445	258200	18756	SpoScf_00605	239445	239860	416	257788	258200	413	239441	239444	agac	258201	258204	agac														rve/INT_copia/RT_copia/RVT_2	Copia/Angela	5415461
238451	254262	15812	SpoScf_00652	238451	238597	147	254116	254262	147	238446	238450	aatag	254263	254267	aatag														zf-CCHC/INT_copia/rve/RVT_2/RT_copia	Copia/Angela	802757
40428	54325	13898	SpoScf_00619	40428	40904	477	53846	54325	480	40424	40427	tgtt	54326	54329	tgtt						40909	40919	+	chr1.trna126-MetCAT (37026714-37026712) Met(CAT) 72 bp Sc: 68.81	tatcacgagcc	4	0	1	zf-CCHC/INT_copia/rve/RVT_2/RT_copia/RNaseH_copia	Copia/Angela	4119937
274969	285370	10402	SpoScf_00619	274969	276349	1381	283989	285370	1382	274964	274968	ctttc	285371	285375	ctttc						276354	276364	+	chr1.trna126-MetCAT (37026714-37026712) Met(CAT) 72 bp Sc: 68.81	tatcacgagcc	4	0	1	zf-CCHC/INT_copia/rve/RVT_2/RT_copia/RNaseH_copia	Copia/Angela	167604
243057	253552	10496	SpoScf_00621	243057	244482	1426	252118	253552	1435	243052	243056	aaaac	253553	253557	aaaac						244487	244497	+	chr1.trna126-MetCAT (37026714-37026712) Met(CAT) 72 bp Sc: 68.81	tatcacgagcc	4	0	1	zf-CCHC/INT_copia/rve/RVT_2/RT_copia/RNaseH_copia	Copia/Angela	432698
33472	43718	10247	SpoScf_00661	33472	33844	373	43335	43718	384	33468	33471	aaca	43719	43722	aaca														INT_copia/rve/RT_copia/RVT_2/RNaseH_copia	Copia/Angela	3317713
276507	285884	9378	SpoScf_00661	276507	276828	322	285610	285884	275	276503	276506	catt	285885	285888	catt														zf-CCHC/rve/INT_copia/RT_copia/RVT_2/RNaseH_copia	Copia/Angela	359458
3192	12671	9480	SpoScf_00623	3192	3640	449	12270	12671	402	3188	3191	aatt	12672	12675	aatt														zf-CCHC/rve/INT_copia/RT_copia/RVT_2/RNaseH_copia	Copia/Angela	2487044
67258	76855	9598	SpoScf_00633	67258	67714	457	76331	76855	525	67254	67257	gaaa	76856	76859	gaaa						76318	76329	-	SpoScf_01812.trna2-ArgTCT (56874-56876) Arg(TCT) 73 bp Sc: 39.05	aaatattatcga	1	1	1	rve/INT_copia/RT_copia/RVT_2/RNaseH_copia	Copia/Angela	147221
15913	25968	10056	SpoScf_00660	15913	16913	1001	24883	25968	1086	15909	15912	agta	25969	25972	agta														zf-CCHC/INT_copia/rve/RVT_2/RT_copia/RNaseH_copia	Copia/Angela	213701
307929	317063	9135	SpoScf_00660	307929	308156	228	316741	317063	323	307925	307928	tagt	317064	317067	tagt	316742	316752	gagagcaaaaa	+	11	308161	308171	+	chr1.trna126-MetCAT (37026714-37026712) Met(CAT) 72 bp Sc: 68.81	tatcacgagcc	4	0	1	zf-CCHC/INT_copia/rve/RVT_2/RT_copia/RNaseH_copia	Copia/Angela	239917
34900	45352	10453	SpoScf_00604	34900	36286	1387	43974	45352	1379	34895	34899	gaaag	45353	45357	gaaag														zf-CCHC/INT_copia/rve/RT_copia/RVT_2/RNaseH_copia	Copia/Angela	278952
163802	173650	9849	SpoScf_00604	163802	164526	725	172898	173650	753	163798	163801	caag	173651	173654	caag						172886	172897	-	chr6.trna156-ArgCCT (31572219-31572217) Arg(CCT) 73 bp Sc: 41.70	aacagccacgcc	0	0	1	zf-CCHC/rve/INT_copia/RT_copia/RVT_2/RNaseH_copia	Copia/Angela	516420
315184	321780	6597	SpoScf_00604	315184	315392	209	321650	321780	131	315178	315183	ctgaat	321781	321786	ctgaat														RVT_2/RT_copia/RNaseH_copia/INT_copia/rve	Copia/Angela	1720828
109197	119662	10466	SpoScf_00640	109197	110557	1361	118302	119662	1361	109192	109196	ctctt	119663	119667	ctctt						110562	110572	+	chr1.trna126-MetCAT (37026714-37026712) Met(CAT) 72 bp Sc: 68.81	tatcacgagcc	4	0	1	zf-CCHC/INT_copia/rve/RVT_2/RT_copia/RNaseH_copia	Copia/Angela	1036918
140077	154307	14231	SpoScf_00640	140077	142741	2665	151701	154307	2607	140073	140076	tctt	154308	154311	tctt														INT_copia/rve/RVT_2/zf-CCHC	Copia/Angela	28889
164335	173318	8984	SpoScf_00640	164335	165103	769	172550	173318	769	164331	164334	tggg	173319	173322	tggg														RNaseH_copia	Copia/Angela	1154748
179582	185842	6261	SpoScf_00640	179582	179873	292	185552	185842	291	179578	179581	tcag	185843	185846	tcag														RNaseH_copia/RVT_2/RT_copia	Copia/Angela	2570684
252907	263290	10384	SpoScf_00640	252907	253253	347	262948	263290	343	252903	252906	agga	263291	263294	agga														rve/INT_copia/RT_copia/RVT_2/RNaseH_copia	Copia/Angela	5741253
167809	177464	9656	SpoScf_00692	167809	169199	1391	176084	177464	1381	167804	167808	gtatt	177465	177469	gtatt														RNaseH_copia	Copia/Angela	502551
1791	4212	2422	SpoScf_05626	1791	1947	157	4109	4212	104	1787	1790	cagt	4213	4216	cagt														INT_copia/rve/RVT_2/RT_copia	Copia/Angela	1262143
20146	30405	10260	SpoScf_00683	20146	21509	1364	29041	30405	1365	20141	20145	caaca	30406	30410	caaca						21514	21524	+	chr1.trna126-MetCAT (37026714-37026712) Met(CAT) 72 bp Sc: 68.81	tatcacgagcc	4	0	1	INT_copia/rve/RVT_2/RT_copia/RNaseH_copia	Copia/Angela	1005635
283163	292437	9275	Super_scaffold_138	283163	283527	365	292022	292437	416	283156	283162	tggtacg	292438	292444	tggtacg														INT_copia/rve/RVT_2/RT_copia/RNaseH_copia	Copia/Angela	1111156
354585	366562	11978	Super_scaffold_138	354585	355076	492	366098	366562	465	354581	354584	tgta	366563	366566	tgta														RNaseH_copia/rve/INT_copia/RT_copia/RVT_2	Copia/Angela	6398124
387349	394668	7320	Super_scaffold_138	387349	388008	660	394010	394668	659	387344	387348	agaag	394669	394673	agaag														zf-CCHC/INT_copia/rve/RT_copia/RVT_2	Copia/Angela	115674
701017	710105	9089	Super_scaffold_138	701017	701737	721	709312	710105	794	701011	701016	atttaa	710106	710111	atttaa														INT_copia/rve/RT_copia/RVT_2/RNaseH_copia	Copia/Angela	1701903
728277	746960	18684	Super_scaffold_138	728277	728712	436	746562	746960	399	728273	728276	ataa	746961	746964	ataa														zf-CCHC/INT_copia/rve/RVT_2/RT_copia	Copia/Angela	2464046
795876	811970	16095	Super_scaffold_138	795876	796711	836	811197	811970	774	795872	795875	ctta	811971	811974	ctta	811166	811177	gaagaaaaggag	+	20									INT_copia/rve/zf-CCHC	Copia/Angela	4598188
1027819	1045845	18027	Super_scaffold_138	1027819	1028715	897	1044957	1045845	889	1027815	1027818	cgca	1045846	1045849	cgca														zf-CCHC/rve/INT_copia/RT_copia/RVT_2/RNaseH_copia	Copia/Angela	2938896
1192910	1203344	10435	Super_scaffold_138	1192910	1194306	1397	1201941	1203344	1404	1192905	1192909	cgact	1203345	1203349	cgact						1194311	1194321	+	chr1.trna126-MetCAT (37026714-37026712) Met(CAT) 72 bp Sc: 68.81	tatcacgagcc	4	0	1	zf-CCHC/INT_copia/rve/RVT_2/RT_copia/RNaseH_copia	Copia/Angela	525250
280641	286651	6011	SpoScf_00700	280641	281182	542	286038	286651	614	280636	280640	ttaaa	286652	286656	ttaaa														zf-CCHC/rve/INT_copia/RT_copia/RVT_2/RNaseH_copia	Copia/Angela	1813360
15961	23140	7180	SpoScf_00717	15961	16614	654	22487	23140	654	15956	15960	gtttg	23141	23145	gtttg														zf-CCHC/INT_copia/rve/RVT_2/RT_copia/RNaseH_copia	Copia/Angela	237054
75062	94786	19725	SpoScf_00717	75062	76545	1484	93292	94786	1495	75057	75061	cctta	94787	94791	cctta						93284	93296	-	chr1.trna92-ArgACG (49943786-49943784) Arg(ACG) 73 bp Sc: 70.96	ccccactttgact	5	2	0	zf-CCHC/INT_copia/rve/RT_copia/RVT_2/RNaseH_copia	Copia/Angela	889879
128159	137923	9765	SpoScf_00717	128159	128892	734	137195	137923	729	128155	128158	agcc	137924	137927	agcc														zf-CCHC/rve/INT_copia/RT_copia/RVT_2/RNaseH_copia	Copia/Angela	852765
127131	136291	9161	SpoScf_00744	127131	127464	334	135949	136291	343	127127	127130	ttta	136292	136295	ttta						127469	127479	+	chr1.trna126-MetCAT (37026714-37026712) Met(CAT) 72 bp Sc: 68.81	tatcacgagcc	4	0	1	INT_copia/rve/RVT_2/RT_copia/RNaseH_copia	Copia/Angela	1185641
146521	155599	9079	SpoScf_00744	146521	146735	215	155414	155599	186	146517	146520	agta	155600	155603	agta														zf-CCHC/rve/INT_copia/RT_copia/RVT_2/RNaseH_copia	Copia/Angela	180571
277222	295183	17962	SpoScf_00744	277222	277475	254	294934	295183	250	277217	277221	aaaac	295184	295188	aaaac														INT_copia/rve/RVT_2	Copia/Angela	927345
5507	15000	9494	SpoScf_00776	5507	6514	1008	13996	15000	1005	5502	5506	aatga	15001	15005	aatga														zf-CCHC/INT_copia/rve/RT_copia/RVT_2/RNaseH_copia	Copia/Angela	579150
81616	87655	6040	SpoScf_00776	81616	82462	847	86829	87655	827	81612	81615	aata	87656	87659	aata														RT_copia/RVT_2/RNaseH_copia/rve/INT_copia	Copia/Angela	2427671
267448	276768	9321	SpoScf_00776	267448	267951	504	276168	276768	601	267444	267447	tgct	276769	276772	tgct						267956	267966	+	chr1.trna126-MetCAT (37026714-37026712) Met(CAT) 72 bp Sc: 68.81	tatcacgagcc	4	0	1	INT_copia/rve/RVT_2/RT_copia/RNaseH_copia	Copia/Angela	1377626
223574	242300	18727	SpoScf_00762	223574	223848	275	242020	242300	281	223569	223573	gaagc	242301	242305	gaagc														INT_copia/rve/RVT_2/RT_copia	Copia/Angela	3220025
251033	254729	3697	SpoScf_00762	251033	251736	704	254057	254729	673	251029	251032	agac	254730	254733	agac														RNaseH_copia	Copia/Angela	1002055
263703	273431	9729	SpoScf_00762	263703	265096	1394	272038	273431	1394	263698	263702	aaaat	273432	273436	aaaat														rve/INT_copia/RT_copia/RVT_2/RNaseH_copia	Copia/Angela	1099722
87748	103280	15533	SpoScf_00774	87748	87921	174	103086	103280	195	87744	87747	ctta	103281	103284	ctta														zf-CCHC/rve/INT_copia/RT_copia/RVT_2/RNaseH_copia	Copia/Angela	1832975
23881	33681	9801	SpoScf_00778	23881	24622	742	32996	33681	686	23877	23880	cgaa	33682	33685	cgaa														zf-CCHC/INT_copia/rve/RVT_2/RT_copia/RNaseH_copia	Copia/Angela	631047
666512	668745	2234	chr6	666512	667631	1120	667666	668745	1080	666508	666511	tagt	668746	668749	tagt						667633	667643	+	SpoScf_01991.trna3-HisGTG (6611-6609) His(GTG) 72 bp Sc: 47.98	tgtggtctgat	1	0	1	INT_copia/rve	Copia/Angela	0
1000375	1014146	13772	chr6	1000375	1000579	205	1013947	1014146	200	1000371	1000374	agta	1014147	1014150	agta						1013935	1013945	-	chr2.trna3-ArgCCT (301985-301987) Arg(CCT) 73 bp Sc: 49.59	taaatactcnn	1	0	1	rve/INT_copia/RT_copia/RVT_2/RNaseH_copia	Copia/Angela	1443948
1027869	1037301	9433	chr6	1027869	1028877	1009	1036293	1037301	1009	1027864	1027868	aggca	1037302	1037306	aggca														zf-CCHC/INT_copia/rve/RT_copia/RVT_2/RNaseH_copia	Copia/Angela	696189
1111406	1128339	16934	chr6	1111406	1112042	637	1127737	1128339	603	1111401	1111405	tctca	1128340	1128344	tctca														RVT_2/RT_copia/RNaseH_copia	Copia/Angela	2107820
1164926	1180440	15515	chr6	1164926	1165906	981	1179492	1180440	949	1164921	1164925	agaaa	1180441	1180445	agaaa														INT_copia/rve/RVT_2/RT_copia/RNaseH_copia	Copia/Angela	2755377
1403217	1420877	17661	chr6	1403217	1403924	708	1420211	1420877	667	1403212	1403216	acaaa	1420878	1420882	acaaa														zf-CCHC/INT_copia/rve/RT_copia/RVT_2/RNaseH_copia	Copia/Angela	2627019
1450597	1463936	13340	chr6	1450597	1450975	379	1463619	1463936	318	1450593	1450596	aaca	1463937	1463940	aaca														rve/INT_copia/RT_copia/RVT_2/RNaseH_copia	Copia/Angela	3554823
1796783	1805890	9108	chr6	1796783	1796915	133	1805676	1805890	215	1796779	1796782	agta	1805891	1805894	agta														zf-CCHC/INT_copia/rve/RVT_2/RT_copia/RNaseH_copia	Copia/Angela	180359
2244267	2254556	10290	chr6	2244267	2245661	1395	2253163	2254556	1394	2244262	2244266	agttt	2254557	2254561	agttt														zf-CCHC/rve/INT_copia/RT_copia/RVT_2/RNaseH_copia	Copia/Angela	926749
2264068	2277857	13790	chr6	2264068	2264466	399	2277440	2277857	418	2264063	2264067	cttgc	2277858	2277862	cttgc														zf-CCHC/INT_copia/rve/RVT_2/RT_copia/RNaseH_copia	Copia/Angela	1522930
2422792	2435368	12577	chr6	2422792	2422935	144	2435216	2435368	153	2422788	2422791	tctt	2435369	2435372	tctt														zf-CCHC/RNaseH_copia	Copia/Angela	2373731
2884403	2893315	8913	chr6	2884403	2885192	790	2892532	2893315	784	2884399	2884402	gcgt	2893316	2893319	gcgt														rve/INT_copia/RT_copia/RVT_2/RNaseH_copia	Copia/Angela	658200
3064118	3073556	9439	chr6	3064118	3065126	1009	3072548	3073556	1009	3064113	3064117	gctca	3073557	3073561	gctca						3065131	3065141	+	chr1.trna126-MetCAT (37026714-37026712) Met(CAT) 72 bp Sc: 68.81	tatcatgagcc	4	0	1	zf-CCHC/INT_copia/rve/RVT_2/RT_copia/RNaseH_copia	Copia/Angela	695597
3218781	3234213	15433	chr6	3218781	3219574	794	3233477	3234213	737	3218777	3218780	cgct	3234214	3234217	cgct														INT_copia/rve/RVT_2/RT_copia/RNaseH_copia	Copia/Angela	787299
3655048	3665511	10464	chr6	3655048	3656443	1396	3664118	3665511	1394	3655043	3655047	aaatg	3665512	3665516	aaatg														zf-CCHC/rve/INT_copia/RT_copia/RVT_2/RNaseH_copia	Copia/Angela	416695
4058316	4068123	9808	chr6	4058316	4059053	738	4067425	4068123	699	4058312	4058315	tcgc	4068124	4068127	tcgc														zf-CCHC/INT_copia/rve/RVT_2/RT_copia/RNaseH_copia	Copia/Angela	527679
4483958	4504391	20434	chr6	4483958	4485260	1303	4503092	4504391	1300	4483954	4483957	aaac	4504392	4504395	aaac														zf-CCHC/rve/INT_copia/RT_copia/RVT_2/RNaseH_copia	Copia/Angela	1208217
4775275	4785806	10532	chr6	4775275	4776690	1416	4784389	4785806	1418	4775270	4775274	gctgg	4785807	4785811	gctgg														zf-CCHC/rve/INT_copia/RT_copia/RVT_2/RNaseH_copia	Copia/Angela	300290
4851334	4869725	18392	chr6	4851334	4851942	609	4869111	4869725	615	4851330	4851333	caaa	4869726	4869729	caaa														zf-CCHC/rve/INT_copia/RT_copia/RVT_2/RNaseH_copia	Copia/Angela	3764876
5126277	5135299	9023	chr6	5126277	5126412	136	5135109	5135299	191	5126273	5126276	agtg	5135300	5135303	agtg														zf-CCHC/rve/INT_copia/RT_copia/RVT_2/RNaseH_copia	Copia/Angela	407817
5254481	5263866	9386	chr6	5254481	5255485	1005	5262861	5263866	1006	5254476	5254480	gttat	5263867	5263871	gttat														zf-CCHC/rve/INT_copia/RT_copia/RVT_2/RNaseH_copia	Copia/Angela	1454290
5334576	5346716	12141	chr6	5334576	5336036	1461	5345257	5346716	1460	5334571	5334575	tgcgg	5346717	5346721	tgcgg						5336032	5336042	+	chr1.trna126-MetCAT (37026714-37026712) Met(CAT) 72 bp Sc: 68.81	tatcacgagcc	5	0	1	zf-CCHC/INT_copia/rve/RVT_2/RT_copia/RNaseH_copia	Copia/Angela	2294224
6431438	6441384	9947	chr6	6431438	6432263	826	6440563	6441384	822	6431434	6431437	cgca	6441385	6441388	cgca														zf-CCHC/rve/INT_copia/RT_copia/RVT_2/RNaseH_copia	Copia/Angela	1153995
6465623	6478677	13055	chr6	6465623	6466004	382	6478372	6478677	306	6465619	6465622	tcag	6478678	6478681	tcag	6478343	6478352	gggtgaaaga	+	20									zf-CCHC/INT_copia/rve/RVT_2/RT_copia	Copia/Angela	2127311
6567111	6575972	8862	chr6	6567111	6567628	518	6575446	6575972	527	6567106	6567110	acctt	6575973	6575977	acctt														RNaseH_copia	Copia/Angela	4124964
6874662	6884511	9850	chr6	6874662	6875386	725	6883745	6884511	767	6874658	6874661	caaa	6884512	6884515	caaa														zf-CCHC/rve/INT_copia/RT_copia/RVT_2/RNaseH_copia	Copia/Angela	248142
6931747	6940776	9030	chr6	6931747	6933139	1393	6939384	6940776	1393	6931742	6931746	gtttt	6940777	6940781	gtttt														rve/INT_copia/RT_copia/RVT_2/RNaseH_copia	Copia/Angela	1040827
7263775	7269737	5963	chr6	7263775	7264820	1046	7268673	7269737	1065	7263770	7263774	gcatt	7269738	7269742	gcatt						7264825	7264835	+	chr1.trna126-MetCAT (37026714-37026712) Met(CAT) 72 bp Sc: 68.81	tatcatgagcc	4	0	1	RVT_2/RT_copia/RNaseH_copia	Copia/Angela	1109283
7358659	7368854	10196	chr6	7358659	7359924	1266	7367652	7368854	1203	7358655	7358658	tcta	7368855	7368858	tcta														zf-CCHC/rve/INT_copia/RT_copia/RVT_2/RNaseH_copia	Copia/Angela	645823
8320955	8332322	11368	chr6	8320955	8321076	122	8332199	8332322	124	8320951	8320954	tatt	8332323	8332326	tatt						8321075	8321085	+	SpoScf_06527.trna3-ArgTCT (1089-1087) Arg(TCT) 73 bp Sc: 48.06	cagttaggttt	2	5	1	RT_copia/RVT_2/RNaseH_copia	Copia/Angela	2606727
8401625	8418365	16741	chr6	8401625	8402132	508	8417858	8418365	508	8401618	8401624	aaattaa	8418366	8418372	aaattaa						8417850	8417861	-	chr3.trna323-AsnGTT (10073289-10073287) Asn(GTT) 72 bp Sc: 77.17	atcaaaattaaa	4	3	1	INT_copia/rve/RT_copia/RVT_2/RNaseH_copia	Copia/Angela	2468974
8564301	8574349	10049	chr6	8564301	8565317	1017	8573347	8574349	1003	8564297	8564300	tcta	8574350	8574353	tcta														zf-CCHC/rve/INT_copia/RT_copia/RVT_2/RNaseH_copia	Copia/Angela	190056
9177092	9182214	5123	chr6	9177092	9177741	650	9181565	9182214	650	9177087	9177091	tcttt	9182215	9182219	tcttt														INT_copia/rve/RT_copia/RVT_2/RNaseH_copia	Copia/Angela	178407
[truncated: 9,746 more rows]
