# Supplementary material for: The landscape of transposable elements and satellite DNAs in the genome of a dioecious plant spinach (Spinacia oleracea L.)
Source: Mob DNA. 2019 Jan 18;10:3. doi: 10.1186/s13100-019-0147-6 (PMC6337768; doi:10.1186/s13100-019-0147-6)
Supplement: Supplementary file 3 — TE concensus sequences generated by RepeatModeler in spinach genome. (FASTA 1073 kb) [file 13100_2019_147_MOESM3_ESM.fasta]

>rnd-2_family-17#LTR/Copia
GACAAGTGGGAGACTGAAGGAAATAATGCCCTTGGTCCAAGTATGCATTCNATGTTAAGTCTAATAAATGCGGTTCAGTATTAATTAACAAGTTAATAATTCAGTGAGATCAAGTGAGCTGAATGCCTAGCTAGAGGCCGCTTCAGTTCAAGTGGAATTAATGATATTAATCCACAGCTTACTCTTGACTGAACCCGTAGGGTCACACAAATAGTACGTAAACGGATCAAGTATTTAATGGCATTAAATACTCCATCTATGGATATTCGGAATCGACGGATCTTGGTTTCAGTGGGAGCTGAGATCGTCACAGGCAAGAAATGAATACTCCGGAAACGATGATATTGCCGGAAACGGAAATATGGATCGTATCGGAAATATAAATATTATCCAAGTCGTAGATGTTGCCGGAAACGGAAACATGGTACGTATCGGAAAATATTATTGGANNNNNNNNNNNNNNNNNNNNNNNNNNNNNNNNNNNNNNNNNNNNNNNNNNNNNNNNNNNNNNNNNNNNNNNNNNNNNNNNATAATTCCGGAAACGGAAATATTAAATATTTGTTCGAAACGGAAATTAATTCCGGAATCGGAAATATTAAATATTGTTCGTATCGGAAATGAATTCCGGAATCGGGAAATTTAATCGGAAGCGTATCGTACGAATNAGCATCGGACGAGGCCTGCCGGACGAAGGCCCAGCACGAAGCCAGGCCATCGCCCAGCAAGCCAAGCGCGCCGCACGAACAGCCACGCCAGGCCCAGCGCAAGGCCAGGCCCAGCAGGCCTGGCGCGCGCGCGGCGNGCGCGGCNGCGCGCGGGCNNGGCGGCGCGGGCCGCGCGGCGCCGCGTGGGCTGCTGCTCGCGCGCGCGCATGGCGCCCCTCGTGGCTGCCGTGCGTGTGTGTGCAGTGTTTGTGTTCGCGCACGAATCCTAAAGCTATCAGGATTCGNTTAATGATTAAATTCCTAATCCTAATAGATAAATTAATTAAATTAGAGTTCTAGTAGGATTCTAATTTAATTAATTCGTATCCTAATAGGATTCCAATTCCCTTTCCATACCTCTATAAATANGNGCCTAGGGTCACAATTTATAACACGAGTTTCGAAGTATTCAAAGTGAGTTTTTGAGAGAAAAATTCAGCCACACACTTGCCTATAAAGTGCCGAAAATNCTAGTACCTTAAGGGCGATTCTAGTTGGTCAANCTTAAGGCGGATCCGGACGTGCTGTGGACTATCTACGGAGGGACGACACTTGGAGTCCTAAAGACTTGTTCTTGTTCGGTTCGGGCGCAGCTAGGGAAGGCACGCAACAAAGTGTATGCATCTAAACTATGCTAAATGATTATGTGTAAATAATATGTTTTCCTGGCTTTATGGTTTTTCCGCATGATTTATGAATTGTCATATGTATCATAACCTAACAGTGGTATCACGAGCCTCTTATTATTTTCATAATCTAAATTGCATGAACATGGTTAAATATTACAAATTTGCAAGAATTAAAAGGGGTGATTAATTTTCGTAATTGTTAATTAATTGCAAATTGCGTTTATTTAATTATACGTACGCAGTTTTTCGGCAGTTTCTTCGTTACTCATCCAAATCGAGTGATTTTTGTGTCAATTCCGCATGTAAAAGGCATTCTAAAATTTTGACAAAAATAGTATTTTTCGGCCGAACCCAGAATTCTCAAATTCGAAGCCTAACTATGACTTTTCGGAGGTTTTAGTTTTTCGAACGCAAAATTTCGTAAATTTAAGATGTTAAATTAAATATTTGCGATTCTTGTTGATAAATCTTGAATTTTTGATTGACCTACTGTATATGTTTAACAAGTTTGAATGCCTAGCCTTGTTAATTATGCAATCTAATTTGTAATTATGATTAATTTGTTGAAAATTNGAATAATTTAGAATTAATTTGATTTTCATAATTAATTATAATTTAATTAGATACCTATGATTAAAAACCACCATAAAAATTGTAAATTTATGTTAAATTTTAAATTTTTATGACCTAGACTTGAATCCATGTTAATCGGAAATCAATTGAATAATAAATTTTCGATTTTTCGCCCTAAAATTATGAAATTAATATTATTTATTAATTTGTCATTAATTTTGAATATAAATTTTNAATTTTTATGCGATTCGCTCATATAACTTGCACGCACAAAGCAATGGACGCTACGTGTTACCCTTAAGGGGTGTTGTATAGTGCGGGCATGCGACGACGAGCAAGGGAGCTCGTCGCCCGTGCGGTACGAATGCAACGAGCAAGGCCATGGTGCACGAGCACAAGGCAGCAGCCCTGCCTTGTGTCGTGGGCTGCGAGCAATGGGCGAATGGGCGAGGGCGAGAGCAAGGCACGAGCAGTCGCGTGTGGGCAGCAAGCGAGCTGCGCCACAGCGCGCGCTGCCTCGCGCAAGCGCGCGGAGCCTCGCGCGCAGCGAGCGCAAGCTCGCGTGCCACGAGCGCTGCGCCCAGCGTCGATGCCGCGCGCAGCGAGCGCGGCTCGCGACGTGCGACGGCAGCGCGCGCGGCGAGCGATGGCTCGCGCGAGCGAGCGCTGGCGAGCGCGCGCGGCGAGCGCTGGCTCGCGCGCAGCGAGCGCTGGCGCGCGGCGCAGCGAGCGATGGCTCGCGCGCGNCGAGCGCTGGCGCGCGCAGCGAGCACCAGCTCGCGCGATGCCTTGCGATGGNGAGCAGCAGCGATGCGACGCAGCGCATGGGCTGCGCGCACATGGCCAGCGATGGCTGTGTGCGTGCGGCCCATGGGCGTGCGTTGCGTGGGGTTGTTGCGTTGCGATTAGATCGTTTTGAAATTTTAATTTGAAATTTTCAGTTTACGTAATTTTAATTAATTTTAAAATTAATAATTTAAATTATTTTCTTGGATTTTAATTTTGAATATTGTAATTATAATAAATTTTATTTATTCTAATTATTTTACTAAAATTAAAATCATGAATTAATTTAAATACGACTGAAATTAAATTAAACTTTTTGGATTCAATTATAAATTTATATGAGCTTTAAATTTTAATTAAATTTGTATGTTTCCGGTTAGACTAGAAATACATTTTTATGTTTAAAATTAGTAAAGCATATGAATTTATTGGTTTAAGTGGGAGCCCTTTTAGTCATAAACTCTTGATTAGGTCTACAAATCCTTAAGGTTAAAACAACTTGATTAGAATTAATAAGGACTGAATAATTGGTAGATTATTGGTGCCCTTGATTAATTGCTGCAAATGTTTACGTGATGCATAATGTGTTTTACTAACCAGCTATGTGGGCCATTCATGATAATGAATGGGTGAATGGTATATATTGTATATGTACTGTTTTGCAGGTTATGAAGTGACTAGTATGGCCCAAATAGGATAGAAAATATGGTCTGCGTACCATTAATTTGAATGTAATTGGTCTAAAGTACCAAAGTTGTTTTTCAATTCAAATATGGTCTGCGTACCATCAAATAGTTGTAATTAGTTTTAATTATAGCTTATCCTATTTGAAGAAAATGGTGCCTCCCACGGAGATTTTCAAGACGGACTTTGAAGTTGAAGCTTCAAGATGAAGTCGGGCCATACTAGATCACATTTATCTTATGCATGCTTTAAGTTATTTATTGCTTTTAAATATGTCTTAAAATGCATGAGATCAAAAGCTTGATTATGTTGCATGATTAAGGATTTTAGTTCACTTAAAATCTAACCAACATAGTAAGAGCCTTAAGTTCCAAACTTAAAAATTGAGTTAAAAGGTGCCATGCCAAAATATACACTTGCTTGGATATCCTTTACATCAATCTAGTAATAGTTTTCGCTCAGCGAGGTGTTACTTATTGGTCCTAAAGGGGCAAGGTACACAAATAATTGTGAGTACATGTTAGTTTTGGTGAAACTCAACGATATAAGTAAGGAGTCCTTTTATGTCGTGGCAAAATCGATAGGTTTACCTAATAAGTTCTTAGACGTACCTATCAACCAAGAATAGTTTCTAGACTATTAGCAAAAGGCTTTTGCTTACCTAAGATGTTTTAGGATTGAGTCGACAAACTGTGCTTAGTTCTTCAATGATTTTAGGATCTTGGAATCATTTTATTCACACCTGCCGGAACACATAACTCGAATAAAATGCTTAATAAACATTGAATTATGCATGNNTGCTNGAATTTAAGTTTATTAAGAGAAACTGTGAATGNTTAGACTTTGCNTGCTTCAATGTATGTTTCAATTGTAGTTTTNAATATGGCAAGCANCAATTCGTTCGNCATTCGATTTCGATNCTCGAAAAGGAGAAGTTGAACGGGAAAAACTTCCTTGACTGGCAAAGGAACTTGCAAATAGTTCTTATGCAGGAAGAAAAGGAGTATGTCCTGGANGAGGCGATGCCCGAAGCCGCAGGCGACGGGGTCACTCAGGCAGCCCTCAATCGTTGGATTGATGCCAACAAGGATGTGAAATGTCTAATGCTCGCCACCATGAGTGCGGATCTGCAGAAAACGTTCATCAACTCAGATGCTTTCACAATCATCAGTGAGTTGAAGAACATGTTCCAAGATCTGGCTCGAGTCGAAAGATTCGAGACTCATAGGCAAATTCTTGAGACCAAGCTTAAGAAAGGCGAGCCCGTAAGTCCACATGTTCTCAAAATGATTGGACTCATTGAGAATATGAGTCGGCTGGATCAGCAATTTTCTCAGGAAATGGCTGTAGACACCATCCTCCATTCTCTTCATAGCGGGTATGATCAGTTCAAACTGAACTACAGTATGAATAGTCTGGACAAAACGCTCACTGAGCTTCACGGTATGCTGAAGACCGCTGAAAAGACGCTCAAAAGTGATAAGCAGGATGTGCTTATGGTGCGTGGGGGCAAGTTCAAGAAATCTGGAAAGAAGAGGAATGCTAAGAAAGGTGGCAACAAGGCCAGCCCAACTAAGCAAACTGGCGCCAAATCTGNAAAGAGGAAGGTCAGTCAACCCACTTCTGAATCCGAATGCTTCTACTGCAAGAAGAAGGGGCATTGGAAGAGAGATTGCTTGAAGCTAAAGGAAGATCAGAAGAACGGAACAGTCGTTCCATCTTCAGGTATTTTCGTTATAGACTGTATACTTGCTAATCCAACTTCTTGGGTATTAGATACAGGTTGTGGCTCACACTTATGTTCCAATCCACAGGGACTAAGAAGAAGTGGAAAGTTAAGCAAGGGTGAAGTCGACCTACGAGTGGGAAATGGAGCACGGCATTGCTGCATTAGCTGTAGGGACTTACTAGTTTGTCGTTGCCCTCCGGGCTAGTTTTGGAACTGGAAGANTGTTTCCATGTTCCAAGTCTTACTAAAAACATCATTTCAGTTTCTTGCTTAGACGCTAAGGGATTTTCCTTTTTAATAAAAGACAATGGTTGTTCGTTTTATTTNAANGAGATGTTTTATGGATCTGCTAGATTAGTCAATGGGCTTTATTTATTAGATCACGACAAACAAGTCTNTAACATAAATACCAAAAAGGCCNAAANCGACCCCTTGATTCGGGTCCCACCTATCTGTGGCATTGTCGNTTAGGCCATATCAACTTGAAACGCTTAGAAAGACTTCGAAAGGAAGGAATTCTAGAACCATTTGACTTAGAGGATTATGGTAAATGCGAATCATGTTTACTTGGCAAAATGACAAAGCAACCTTTCTCTAAAGTTGGAGAAAGAGCAAATGAACTATTGGGTTTAATCCATACAGATGTACGCCTGGACCAATAGAGTNCAAATGCTAGAGGTGGTTTCATGCTACTTTATCACTTTCACATGATGACTTNAGTGGATATAGGTTATGTCTACCNAATGNGGCATAAGTCTGAATCCGTTTGGCNAGTTCAAGGAATTTCAGAGTGAAGTAGAGAATCNACTNGGCAAGAAGATCATAAGGCNCTGCGGTCNGATAGAGGCGGTGANTACCTGAGACCATGAATTTGATGACCATCTGAANGANTGTGGAATTCTATCAGAATTGACTCCTCCTGGAACACCACAATGGATACGGCGTGTCGGAACGGAGGAACAGAACCCNGCTAGTACNTGGTTNGATCAATGATGGGTCAGGCCGAACTTCCACTAGAATTTCGGGGACATGCACTAAATGCTCAGCTGCACTCACCATAANTAGAGCAAATCCGTCTAAAGCTGTCGAAAAGACTCCATACGAATTATGGTTTGGAAAGCCTCCAAATGTGTCTTTTCTTAAGATTTGGGGATGTGAAGTATACGTCAAACGATTAATTTCAGACAAACTNCGGCCNAAGTNTAGACANATGTNTCNTTGTGGNCTATCCAAANGAGACAAAGGGGTATTGCTTCTACNACGNATCTTTGAGAACANAGTGTTTGTTTGCTCGAGATGGTGTCCTTTTGGAGAAAGATCACGTTTCCAAAATGACAAGTGGGAGAAAAGTAGACCTCGAAGGNNTTCGAGNCGAACAACAAACTCTAGAGAATGCTCAAGATGACATTCAGGATGAAACTCAGAGATCTTTAGAAGNATCTGGTGAGAATCATGGTCAATCTAGAAATGTTACCCCGCGTAGATCGCAAAGATATAGATCTCAACCGGAAAGGTACTTAGGTATTTTGACGAACGAGAGCTATGACGTTCTATTACTTGAAAGTGATGAACCTGCGACTTGCAAGCAAGCTATGACGAGCCCTAGATTCCCCAAGCAATGGCNAGAGGCCATGCAATCTGAATTAGACTCCATGTCTGAAAACCAAGTATGGGATTTGGTCGATTTGCCAGATGGCTACCACGCCTATTGGNNGCAAATGGGTTTTCAAACTGAAAAAGGACAAGGATGGGAAACTTGAAGTTTTCAAAGCTAGATTGGTTGCAAAAGGTTACAGGCAAGTCCACGGCGTGGATTACGNTGAAACCTCATTCACCAGTCGCAATGCTNAAGTCTATTCGGATAATGCNAGCAATCGCTGCATATTGCGATTACGAAATATGGCAGNTGGATGNCAAAACNGCTTCCTCAANCGGCGTTTTAACAGAAACTGTGTNCATGACACGGCCTGAAGGTTTTGNGGATCCAAAGAATGCTAAAAAGGTATGCNAGCTTAAGAAATCNATCTACGGATTGAAGCAGGCATCCGGGAGCTGGAATATACGTTTTGATGAAGCTAGTCAGTGACTTTGGTTTCATCAAGAACGCANACGANTCTTGTGTATACAAGAAGGTCAGTGGGAGCAAAATTGCTTTCCTAGTATTGTGTGTCGACGACATATCNCTCTATCGTGAAATGACATTCCNATGTTGAACTCTGTCAAGATTTGGCTTGGGAAATGTTTTTCGATGAAGGATCTAGGAGAAGCACAGTACATACTGGGCATCAAGATTTACAGAGATAGATCTAAAAAGATGATTGGACTTAGTCAAAGCACTTATATCAATAAGGTGCTTGATAGGTTCAAGATGGCGGACTCCAAGCGAGGCTACCTACCCATGTCTCATGGAATGACTCTAAGCAAGACTCAGTGCCCAAAAACACTTGATGAGCGTAGACGAATGAATGGGATTCCATATGCATCATTGATTGGTTCAATAATGTATGCTATGATATGTACACGCCCGGATGTTGCGTACGCACTCAGTGCTACGAGCAGATACCAGTCAGACCCAGGAGAGGCGCATTGGACTGCTGCCAAGAATATTCTGAAGTACCTGAAAAGGCACAAAGATGACTTCCTGGTCTATGGTGGAGATGATGAATTAATTGTTAAAGGCTATACGGACGCAAGTTTCCAAACCGACAAAGATGATTTCAGATCACAGTCTGGGTTTGTCTTCTGCCTCAACGGAGGNGCAGTAAGCTGGAAAAGTGCTAAGCAAAGCACCATTGCGGATTCTACAACTGAAGCGGAGTACATTGCTGCACATGAAGCAGCAAAGGAAGCTATATGGCTAAGGAAGTTCATAGGTGAACTTGGTGTAGTCCCCTCCATTAAAGGACCAATAGCCCTGTATTGTGATAATAACGGAGCTATTGCACAGGCAAAGGAGCCTAGACACCACCAGAGAGTCAAGCATGTACTTCGTAGATTTCACCTTCTACGAGAGTTCGTTGAAAGAAAAGAAGTCGAGATAAGCAAGATTGGAACTGATGACAACATATCAGATCCATTAACTAAACCTCTGCCGCAAGCGAGGCGCAACNCGCACACTGCAGCNATGGGAATCAAGCATATTGGAGAATGGCTTTGATGTCCNTGTTTAATGTTTTAAAGNTTTAGAGTTTAAATCNTTGTAAAACATTATTGGTTGANCATTCACNATANATGAAANGAATTCATTTTTCCATTTAATCTGTGGTTTAGTATTAAATGATGAGTCCCTTCAATTTGACGATATATTCAAGATAGACTGTCAGGACCAGTCCTGTGACTAAGAAATGTCTATCAAGTGAACTTGAATGTCAAAGGTTGAAAATGGTCCCTGGTCGGAGTTTTCTATAAAATTGGACGCATAGAAAACGTTAGACGACTAGAATGCAAGATGACTAGTAGTTCTGTTTCTTGAACTATGTGGACATGGCAATGTCGTAATCATTTGCATAGATACTTACTTTGGGAAGACTAGTATCGGACAAGACCTATGAAACTTTACTGTAAGAGATGAAAATCTGTCATAAGTAAATTTCATTAAATTATTAGACACTAAATCCTCAATACCTGAGTGATTTGAGATTACTTGTTTGAGAACTGGTTGCTTTGACGTTGACCAACCGTCGCACCGTAAAAGGAGGCTATAAAGGCAACGCTCAGGTAATCACCTATCAAACGAAGTCTAATCTCAAGATCGCCAAGATTGGGATTGTCCTCCCATAAATCGGGATGAGATGCTTAAAAGTTGTACAAGGCCACTCGGAGAGCTAGAAACTGTGAAATGCATGGCCGTGCTCGGATGAATCATAGGCTATGATTATCTGTTTATTTGATCAGTTGAACTCTGAAACCGAGGAACACCTCTGGACATAATAAGGATGACAACTCTTACCTTATGTTCAAGAGCAAGCATCGAGCGACAAAGGAATTAGGAAATGCACACTTGTCCCTAAGGACAAGTGGGAGACTGAAGGAAATAATGCCCTTGGTCCAAGTATGCATTCNATGTTAAGTCTAATAAATGCGGTTCAGTATTAATTAACAAGTTAATAATTCAGTGAGATCAAGTGAGCTGAATGCCTAGCTAGAGGCCGCTTCAGTTCAAGTGGAATTAATGATATTAATCCACAGCTTACTCTTGACTGAACCCGTAGGGTCACACAAATAGTACGTAAACGGATCAAGTATTTAATGGCATTAAATACTCCATCTATGGATATTCGGAATCGACGGATCTTGGTTTCAGTGGGAGCTGAGATCGTCACAGGCAAGAAATGAATACTCCGGAAACGATGATATTGCCGGAAACGGAAATATGGATCGTATCGGAAATATAAATATTATCCAAGTCGTAGATGTTGCCGGAAACGGAAACATGGTACGTNNNNNNNNNNNNNNNNNNNNNNNNNNNNNNNNNNNNNNNNNNNNNNNNNNNNNNNNNNNNNNNNNNNNNNNNNNNNNNNNNNNNNNNNNNNNNNNNNNNNNNNNNNNNNNNNNNNNNNNNNNNNNNNNNNNNNNNNNNNNNNNNNNNNNNNNNNNNNNNNNNNNGTTAAATATTGTTCGAANCGGAAATGGATTCCGGAATCGGAAANCTAATCGGAAGCGCATCGTACGAATAAGCATCGGACGAGGCCTGCCGGACGAGGGCCCAGCACGAAGCCGGGCCATCGCCCAGCAAGCCAAGCGCGCCACACGAACAGCCACGCCAGGCCCAGCGCAAGGCCAGGCCCAGCAGGCCGCGGCAGCGCGCGCAGCGCGCGCAGCGCGCGCGGGNGCTGCGTGGGCCTGCGGCTCGCGCGGGCCTCGCCGCGTGGGCTGCTGCTCGCGCGCGCGCATGGGCGGCCCTTGTGGCTGCCGTGCGTGTAGTGTTTGTGTTCGCGCACGATTCCTAAANCGTNCAGGATTCGNTTAATGATTAAATTCCTAATCCTANTNGATAAATTAATTAAATTAGAGTTCTNGTAGGATTCTAATTTAATTAATTCGTATCCTAATAGGATTCCAATTCCCTTTCCATACCCCTATAAATACGTGGCCTAGGNTCACAATTTATAACGAGTTTCAAAGTATTCAAAGTGAGTTTTTGAGAGAAAAATTCAGTCACACATCTTGCCCAAAAGTGCCGAAAATTCTAGTACCTTAAGGGCGATTCTAGTTGGTCAATCTTAAGGCGGATCCGGACGTGCTGTGGACTATCTACGGAGGGACGACACTTGGAGTCCTAAAGACTTGTTCTTGTTCGGTTCGGGCGCAGCTAGGGAGGGCACGCAACAAAGAGTATGCATCTAAATTATGCTATATGATTATGTGTAAATAATATGTATTCCTGGCTTAATGGTTGTTTCCGCATGATTTATGTANTGTCATATGTATCATAACCTAAC
>rnd-2_family-2#LTR/Gypsy
TGTAGACACCTACTTTTGTCCCCATTCCCGAAAGGGAAAGGTTCGATGATGAAAGCATAAATCTCCACTTGACAACGCATCTCCTATAAAATAAACGAATCTCGATTCCCCTTTTCATTTCACCCGAAACCTGCTATTTATGGAAACCTGCTAAAAATAGTAACTGCCGTAAAAGGTAGCTNCTAAAAGTGGCAAATCATAAAAGATAGAAACCTGTCAGAATTAGGTGTTGCACTCCAACATAAATCCTAAATGAGATAGAAAACCGCGAGAATCCTATTCCTAATATGATTCGGAAATAAGAGTTACGTATTAATTAAAATCCTAACGAGCCTAGAGTTCGTAACGGGCCCAGACGCATTCCGTCATAAAATTGATACGCGCTAAAAGACTCGGATTAATCTCAAACNCTNCGGATTTTAGGAATCCGAATCTGACTAAAGAAAACGGCCCAGACCCTATTTTCAACGCCCGGCTCTGGGCGCCGAAATCTTCGGCGCCCAGGCCTGGGCGCTGAAAATACCTGGGTACGTGTTTTTTCCTAATTCTTCGTGGATTAGAACTCTGCAATTCTATCTTTCCACGAACTCTTCCCTATAAATAGGCCCCTAANTTCGACGTGAAAGGACACACAACAACACACAATTCATATTCTGAGTATTGACTCCAACCCTTAGCCTAAGCCTCACGCTGCGAAATTGNTCACGCGTTCTGTCGCAATCGATCCATAAATCGAACAGAACGTATCCTGTCCCATAATTGAGATTCGTTAAATAAAAAGGAGAAATAGCAAAGTCAAAGTGGTTAGTTTTCTGAGAACCGTGACGCACCTCTCAAGGGTGCGTCGTAATGTGTCCCTTTTCGATGATTTAATCGCTTTCCTCGCCCTTTTTATGAACTGTTAAACTAACTNAATCTGATTGTTCTATCACGCCTAACAAATATAATATTTTTGGGAAATCGGATTATCATGCTAGGTCCCTTAANGCNATCTAAATCAGATAATCGCGATCGATCTAGTATTATATGTTGCATATTGCTAAAATCAACTCAGATTAGTTTAATAGTTAACGCATGTCCCTTCAATTATTTATGCTGAGCTAGTAAGGATATCCTGCCTCTGGAGTTATCGACGAGCGAAGTACTCCTCTCGGTAGTTACAGTCCCCCGAACCCTCAATCTCTACCTTGCGGGTGTATGTTGAGAGATCCCCACACCAGGGATCACAAGGGAACCTACGGCCGTCGTGGTCAAACATAATTGCACTCCCTTTATGTCACGATAACCGGGTTTTGTCAGTTTTTCTCATTGTCGTTAAAAACTGAATGGCGACTCCTATATTACTAGTCAATTGGGTGTAAACTCACAGGAAATCCAATTACACTTGATTNGACAAAAAGAATCGTCACACCCACGAGGGACGAGGTCACGCATTAGCCTCGCGCTTTTTCGACCCCCTCACAGTGGCGACTCCACTGGGGATAGTGAAGGAAATACTCGTGCTTGTAGGTAATCAAAATAGCCGAAGGGTGAAACGATCCTACCCCGCGTTTATTTCCCCATCAAGTTGGGACGACCTGAAAATCAGCATATTAATGTGAACGGGCAGAACCGCATAACGAATCTCGGCTCCCTCGGGAGTTGGGACTAAGGATACCTTTTTTCGCCAACNGGGGGGTGCATACGCCGCGNATGTTGCCCACTCGGCACTTGCGCNGGTAGTACACCCATCCCGAACCCAATCGCTCGCCCATTAGGTCCCTCTCGCCTGCATGCCCCCTTGGCTTGCACTCGCGGGTTGGCCTCTTGGGCGAAATTCGTCTGTTGAAGACACTACCTCGACCGGGGCATGTGTTGGATCTACGATAGAAGCGGTACCAAGCCAGGCGCAAATAAACTACCCATAGAAGCCTATCATAAACTACGTGACATATTTAATTTTCGACTCCATGNTTGTAATGTTAGTTATGTGTAGCGAAATATGTGATTGTGTGTGACAAACTATCCTAGAAAACCAACGACCTTAAAAATTGCCCAAACATTCATAGACCAATTTGCCAAAGAGTTATACCGAAATACGTGTTCCGCAAACCCGAACGATCGCCACAAAATAAGCGACGCTCGGGATGGCCTGTAACGAATCCCACAAACGCTGCAACGCGTAAAGGACGTTATTAGGCAAGCACGCAAATCGAAGTCGCATAAACAGAAGACAGAAAACGAGAACCAGCCNGGGGCGCATTTTCAACGCCCANGGCCGGGCGCCGAAATTTCTCGCGCCCAGCCCTGGGCGCTGAAANTGCTGCTTGGCCTTCTGGTCAGGCGCAGCAGCCTCGGTGCCCGCGCGAAAGGAAAATACGTAGCACAAAAAAATGTTCGTAAAAAGAATTGCTACGAGGGCGTAAGAAAAGCACTCGATTCCAAAAGCGACTCGTAAAAAATNAATAACTCTTTGCGTCGTTGTTAGGCCTCCTACGACGACAATGCTCGGCACCAAAACCGAACATGCTAATAACTATGAATGTCACACGGGCAAGTGTTTCGAAAATCCAAAGAATGACCAAAAGAAAAAAAAAACCAAAAAGTGTACCAACAAAAGAAAGAGTGAAAAAAACCAATAGAGAGAGTCGAAGTCTAGACTAAGTAATGCTTGAAACTTTGGGAACCTAAACTTTAGCTTATCTTATGCNTAGGACTGGTCCTGCCACTTGGTGCCGATCNGGGAATCAACGGTTAGTGCGTCTCGAAGATACATCGCCAACACCAGGTTTAGTGACTCCAAGCTCCGTCCGTCGTCCCTCATTTCAAGGATCTCCGCTTCCCCAACCTCGATTCGCACCCTCAAACATGTCCATCGAAGATTTGCGAGACCAGATGGTCCAAATGACCCAACTTATGGGCCAACTGAAAATGGAAAACGAAGCCTTAGCGGCTGCGCAAGCCAAAAATGACCTCGATAACGAGAAGAGGATTGAAAAAATGGTCCTACAGCAAACCATGGGGAGCAAATACTTCTCCCTCGATCCTGAACCTTTTCCTGGCAAACTACCAGAAAAGTTCAGTTCATCTGACTTACCAAAGTTCAAGGCCACGGACAACCCCCGTGATCATCTACTGAGCTTTGTGAATGCCATGAACTTGAAAGGCGTGGACAAGTCCATGTATTTACCTGCCTTTCCTTTGTCCTTGGAACCTGTGCCGCTCAAATGGTACTATCACCAGGACCCTAAGCTCTTCCCCACTTGGGAAGACTTTGTCAATGTCTTCATCAAGCAATACTCGTCGAACATGGATTTCCAAGTCACCATGCGCGAGCTGGAAGTTCTCTTCCAAAAGAAAAATGAGGGTTTCACGACCTACTTTGCTAGATGGAGGGACCAGGCGGCCCAGCTAATCAATAGGCCTCCCGAAACAGAATTGGTCCAAAAATTCATTGACAACCTGGACCCGGCTTACAGACAACACCTTAGGTACCTGGGACTCGACACTTTCAAAAGAGTTTATGATGTGGGAATAAAGATCGAGGACGACCTCGCAAAAACCATACAAAGCAAACCCGCATACAAGANCAACACCTACAACCGGGGTAACACGTCCCAAGCCCAAGAAGTCCATGCCGTAGAAGAGACTCCCGCCCGAAGAAGCCCTGGAAGGTGGGTCCGAGACCGAAAGTTTGCCCCACTCGGGTCGACTTTGGTACAAGCCTTCGAAAGACTAACCAATCAAGGAAAGTTGAGACCTATAGGCCCCACCCGTGACCCTCCTGTCAAAAGCAAATATTGGGTCGAAGGTACTTACTGCAAATTCCATCAAGGAAATGGGCATGACACTGAAAACTGCTGGAATCTAAAACATACGATCCAGGACATGATAGAGGATGAAGTGATACCTCTCCCTAACGTTGGCAAACCCAACAACAACAAGAGCCCACTCGGCTCTTGTCACATCTCTCTCGACCAACCAGAGAACTTCGACCCCACGGTGTATATTACGCCTCAAGGTGCACCACTCGCTGTGGTCCCTATGGATCGAATCGAGAGAGAAGTGTGCGGTGTGTGGAATGATGATGCTGAAGATATTTACCTATCTCAAGTNTCGGGCCAGGACCTCTTCACTGAAACTTGGCCCGGGTATGCTCTCATTGACACCACCCCTCAGGAGCCCGAGGTCGACAACCTCACCCGATCCGGAAGGATATACCAACCGGATATTCACCCACCTCCTATGGACGACATCCCGGTTAGGCAAACTCCTGAGAATGGACGGCACGCCACCGTCGCGGAAGTCATTGAAAATCCTCTCCTGAAACAACTAAAAAGAACCAAGGCCGAGATTACCATCTGGGATCTCATGTGTACTTCAAAGGAACATCGCGAAAAGCTTATTCGCTCACTTGACCTCATCTCAGTACCTACAGATATCACACCTGACTCATTGGTTAGCCACGTCACGAGAGATGCCGGAGAAAAGGCCATAGTTTTCACTGACAAAGACTTACCCAAAGAGGGGGGTGCCCACAATAAAGCCCTCTATCTAGTGGTTGGATGCAAAGGACAAAACATCCCCCTAGCGCTCGTAGATAACGGTTCGGCGGTTAATGTCTGCCCATTGCGAACCGCCCATTGCTTGGGGCTAGGAAACGATGACTTCCAAACCTCCACGCAAGGGGTACGAGCTTATGATAACTCCCGAAGGCCTGTATTGGGAAAAATCAACCTTACCATACAAACCGGGCCTGTGGCACGCACCACGGAGTTTCAAATAATCGACATCAAGCCCACTTTCAACCTCCTCTTGGGGCGACCTTGGCTCCATGACTTAGGAGGTGTGGCTTCTACCTTGCACCAAATGGTTAAACTTAACCATAACGGGGTAATACTAGAAATCCGCGCCCCTCCTCTCGACGTCAGTTGTACTATGGTTGGAACGGCCGAAACTGCAGACGACCTTTACGGGTTTCAAATGGAAGAAGCAATCCAGTTCATCGAAGATTATGATCCAGCATTCCTAGACCCGCATGCATCCCGAGTCATCCCTAGAATGCTGTTAGCTCAAGGCTATTTCCCAGGAACCCCATTGGGCATAAGGAAGAAGGAATGCACGTTCCATCCTTTTCCCGACAAATCTACTCCCTTTGGCTTAGGTTATGAACCAACGGAGGAAGATATTGCTGACCGCCTGTCTAGGCTACGCCTTAACAAAGCCAAACAAACCACCCTCCTTCCCCCATATCAAAGGACCCTTAACGGGATGTTCGTTCGGGAAGGAGAAGAACACCCATGCTGTGATTTCCCTGAACCCTTCGTTCAGGATGGCTTGCTAAAACCCGGATTTGAAATTTTCCATGACTGCCACACCTTGGATGAGGCACCCCACCTCACCAAGACTAAAACAGCTGAAATATTGGACAACCAGGCTCTATGGACATTGTTTAACGAATCGAGGCCTATGGAGAACGAGACTGTGATGACTACCCTAGCTTTACAAGATGAAGGTTTCGATCCAACCCGGTTAATCTCTCCTGCATCAACACTAGAAGAGGTCGAGAACGGATGGGTGAAGACATATCAGTGGGTCAACGCAAAAGGAATGGAATTCAAGATGAGTACCGGTGAAGGACCGAAGTTTTACGAGACTAAACCCCAGGCTTGAGCCACATAGAGCACCATTAGTAAAAAGCGCCTAGTAGTTCTTTAGATTGATAGAAAAAATAATAGAGACTTTAGATGGTCCTAAGGCCCCTTAGAATATGGGTCAGTTTTATTTCAGTGTGTTTTCCTTACTTTCCGAATCAATAAAGGCGTAATATTTCTCCTAAAAATTTTATTCTAACACTAAATAAACACCAAATGTACTTGCAAAATACAAAAATAAAGAGGCGGCCCACTNTAGGCCCAACAAACAAGGCCCACTCGGTCTTGAAATAGTGCCATGGGAACCAATTCCCGAAACCCACAAAATAAACCACACTATCCCATTCATATCCCCAAAACCTAAAAAGCCAACCAGTGTCATCATAAGAGCCAATCCATGCAACCCAAAGAAATCAAAGGAAATCAAAAATCCAAAACAATGCAAATGTTACCAAAAAAACAGATTCATAAAACATAGATTCCATCATACCCTTCACTAACAACCCACCTCCAAAGCCTACACAAAGATCTTCATAACTTCCGCACCCTAACTCCATTTTCAAAACCGTTTCGAGTCACGAATAGAAAAAATTAATCCGGACAAAAATGCGTTTCACGCTAACAGTCAAAAAAGCCTCCGAAATAGCCTCAAAATTAACTTTAAAAGCAAAATATCAAGGCACAAAAAAAAAAAATAGAAATAAACGCAAGAACATGTGAAGCAAAGCGTCAAAAAAATGACCGCCCAAGTCATTTTCAGCGCCCAGGGCTGGGCGCCGAAATTTCTAACGCCCCGGCCTGGGCGCCGAAACTCTCTGCCTGCCAAAAGTTTTCTTTTTCGGAAGTGCTCGTCATTTTATCCGCACACAACGGAAAAATAACGAACACTTGGGGGGTACAGTACGTATCCAAATAGGCTTACCAAGAATATAGCTATACAAATTAGTCGAATTTTACGCGACTTACGGCAAAAAAAAAGCGGCAGATGAAAATAATGATAAATACTTCACTCATTCGACCGATTAAGTAATATGTTTCCACCTCAGGACATATCTACCGAAATCCGGCATACTAGAACTTATTCTAAAGCTAGAACTACGCGCGACCTGATTCTGACAAGATACGTAGGCAATCCTTACCAAGGATTCGGTCCAANTAAAAAAAAATATTCTTTGCAAAAAGTGTTAGACATATAAAATACATAAAAAAGAGGAGAAACAAAAATAAATGAAAACTAAAAATACGCCTTTATTGAAATATAATAAGAAGGAAAACAGAGTGCTAAAAATAAAAACAAACACGACTGAAATAAATAGAGGGCACCTACACCCTAGCAAGAACTACACTACTCTAGTTCTTCCGGATCATCAAATAAAGTCTTGTAGAGGGCAATGTTCGCAGGATCCACCCCCACAGTCCTCTGCGCTGCCCCAATGTCAATCTCCATAAGAACCGGCTCCTGGACACTAACTTCCAAAGATGCCAAGGCTTCAGAAACGTTCTCAGTTATAGCCCGCTCAGCCTCGAGGGCACAGGCAATGGTGGGAGAAGGATTATTATCATCAACTAGACTAGCCGCTGTTTCTACAGGCGGCTGAGCCTTCCTAACCCATACATTGTTCCGGCGACGATCTCCGCGAGAG
>rnd-2_family-15#LTR/Gypsy
AACCAAGTGTGTTGGAGAACTGGTTGAGAGAGTTTGATAAACTCATTGTAGCTGTGAATTGCCCCGAAAACCTTAGGGTGAATAGTGCTGTGTACTACCTGAGAGGTGAAGCCGATTTATGGTGGCGACGATGTGAGAATACCCTTAGAGCCACGCCTAGNTTTGGNTGGGAAGCATTCAAAACTGCNTTAAGGAACAAGTTTTACCCACCTTNCCTGAGGAAGCAAAAGGCGCAAGAGTTCATCGAACTCAAAATGGGAGGTCTGTCTGTGACGGAATACTATTCTAAGTTTATAGAGCTGTCTAGGTTTGCACCTGAAGTGGTGGCAACGGAAGAGCTCAGGGCTCAAAGATTTGAGAATGGNTTGACCATGGACTTACAGCTGTTGTTGTCTGGAGAGACCTTTACCTCATTAGACACCCTGTACGGAAAAGCTGCTCACCTGTATGGGCTACAGCAAAGGAAGAATGGTAGTGCTGAAAAGAGAAAGGATGGTGGAAGCTCGAATCAAGGAAATAACCATCAGAATCAGGGGAATTTTAAGAAGCACAAAGGAAATGGGAATTTCCAGTTTAGGGCTAACAATGGTGGTAATCGCAACAACCAAGGTGGTGGAAATCAGTCTGGAAGGAATGGAGTAAGGACCTACGANTGTAGGCGCTGTAACATGAATCACCCTGGAAAGGATTGTGATGGAAACTTAGTGACCTGTAGATTCTGTCAGAAGTTAGGCCATAGGGAGTATGAGTGCTATTCTAAGAATGGGAAGCCTAACCAAGGTAACCACCAGGGCAATAACCGGAATAACCAGAACCGGAATGGGGGAAATGGAGGTGGAAACCAAAGGAGCTACCAAAGTGGTAACAATGGCAATAGCAATGGCAATCACCAGAACCATGGAAAGCCTGGAGGGAACCAACAGCAGAATGGGAACCGAAACAACAATGGGAACGCCAATGGAGGTGGCTATAACAAAGGAGTTGCCCAAGGGAAGCTGAATGTGATATCTAGGCAAGAAGCGGAGACTTCCTCTGACGTCATAGCTGGTACTTTTTCTATTAACTCCGTTTTAGTTAAAGTNCTATTTGATTCTGGTGCGACTTATTCTTTTATATCAGTAGATGCTTTGGGGAAATTAGGGTTGAAAGAGCCTGAANCGATTGAAGTACCTATAGTCATACCTACTGGTAGTATAGTGAAGTGTACCAAAATCCATAGAGATGTGCCTNTGACCATAGCCAAGACCGTATTCTTATCTAACCTAATCGAGTTCGAGTTAGGAGAGCTAGATGTGATTCTAGGGATGGATTGGTTGGCCANGTTCAAAGCCAAGATAGATTGTGAGAAGCAGAAGGTTCACTTGAGGTCTAGCCTAGGCAAAGTAGTGTCGTATCGTCGTTTTGGTAAGCCTAAGAACGTAGGAATCATCACGGCAATGGAACTCGTGAAGCTAGTCAGTAAAGGGAACCCAGTCTTCTTATGTAATGTGAGGAACCTAGAGCATGTGATCAAGGATCAGCCTGAGGATATTGCAGTAGTNAATGAATTCCTCGATGTGTTTCCGGAAGAGATCCCGGGGATGCCTCCCAATCGACCTATTGACTTTACCATAGATTTAGTGCCTGGAACCGCNCCTATTTCGAAAGCACCNTATCGAATGGCTCCAGCAGAAATGAATGAGTTGAAAGGCCAACTAGAGGATCTGTTGGAGAAAGGTTATATTAGGCCAAGTGCATCGCCTTGGGGAGCACCAGTGTTGTTTGTGAAGAAGAAGGATGGAAGTATGAGGCTCTGTATAGACTACAGGGAGCTCAATAAGGTCACGATCAAGAACAAGTATCCATTGCCTAGGATAGANGACCTATTTGACCAACTGAAAGGAGCAGGAATCTTTTCAAAGATCGATTTGCGTTCGGGTTATCATCAATTGAGAATCGCTGACCACGACATACCAAAGACCGCATTCAGGACTAGATACGGACATTATGAGTTCACTGTTATGCCTTTTGGGTTAACCAATGCCCCTGCAATATTTATGGACTTAATGAACCGTGTATTCCATGCCTATTTGGACAAGTTTGTAGTGGTTTTCATAGATGACATCCTAGTGTATTCGAAGAGTGAAGAGGATCACGCGGAACACTTGAGATCNGTGTTGAGTACCCTGAGAGATAACCAGTTGTATGCCAAGTTCTCAAAGTGTGAGTTTTGGTTGGAAAGAGTTGCATTTTTGGGACATTTTGTGTCTAAAGAAGGAGTGGCAGTNGACCCTGCTAAGATCAAAGCTGTTAGTGAATGGCCTACACCCAAGAGTGTGACTGACATTCGNAGTTTTCTGGGATTAGCTGGCTACTATAGACGNTTTGTGCAAGACTTCTCTAGGATAGCCAAGCCAATGACNACCTTGATGAAGAAGGAAGCNAAGTTTGAATGGAGTGACCAGTGTGAGGAAGCGTTCCAAGCCTTAAAGACGCGATTGACAACCGCGCCGGTGTTAACCTTGCCAGATGAGAGTGGTGCATACGATGTGTATAGTGATGCCTCTAAGAATGGTTTAGGGTGTGTATTGATGCAGAACGGGAAGGTTATTGCGTATGCGTCGAGGCAGTTGAAGCCATATGAATCCAATTACCCTACCCATGATTTAGAGCTAGCTGCCATAGTGTTTGCATCGAAGATATGGAGACACTATCTGTACGGTGTGAAATGTAGGATATTTACGGATCACAAGAGTTTGAAGTACATTTTCACACAGAAGGATTTGAATATGCGCCAACGAAGGTGGTTGGAGTTGATCAAGGACTATGATTTGGATATCCAGTACCATGAGGGAAAAGCCAACGTAGTTGCGGATGCCTTGAGTAGGAAATCAAGTCATAGTGTNAATGCGTTAGTAGTTGCTAACGAGCTGTGTAAGGACATGCAGCGNTTGAACCTNGAAATAGTGAGTGGTGAANGCCTTGAGGGAATGATGAATGCCTTAACCATCCAGCCGTCGATATTTGATGAGATTAGGGAGAATCAGGCTGGTGATGTNAAGTTGGAGCGAATCAAGGAAAAGATTTCGCAAGGNAAGGAGNTAGANTTCCGGATCCACGATGATGGAAGTTTGAGGTACAAAGGCAGGTGGTGCGTGCCTCAAAAGTGTGGNGAACTGAAGGAGAAATTGATGAGAGAAGGGCACAATACGCCATATTCTGTGCACCCGGGNGGTGACAAGTTGTATAAGGACTTGAAAAAGGTCTATTGGTGGCCAAGGATGAAGAACGAAGTGGCTGAATTTGTGGCTAGATGTTTGACTTGTCAGAAGGTTAAAATNGAGCATAGGAGACCTCAAGGGAAGGTCCAACCTTTAGAGATTCCGAGCTGGAAATGGGACTGTATCTCNATGGACTTCGTCACTTGTTTACCCAAGTCGAAGACTGGAAATGATACNATTTGGGTNGTGGTAGATAGGTTGACTAAGTCGGCAGTGTTTATACCAATGAAGGAAACCTGGAAAATGGAACAACTTGCCAAAGCTTACATTAAGNATGTNGTGAGGTTACATGGAGTTCCTAAGGATATCGTATCAGATAGGGATTCAAGGTTTCTTTCGAATTTCTGGAAAAGTGTGCAGAAGAGCTTTGGTACGACATTGAAAATGAGTACAGCNTTCCACCCAGCCACGGATGGACAAACCGAAAGGACTATCCAAACCCTGGAGGACATGCTTCGAGCNTGCGTNATTGATTTCCAAGGAGGNTGGGAAGATAGCCTAGATTTGATTGAGTTTTCATACAACAATAGCTATCATGCCAGCATTGGAATGGCACCATTCGAGGCCTTGTATGGACGAAAGTGTAGAAGTCCACTTTGTTGGAACGACATTAGTGAAACCGTAGTGTTGGGACCTCAAATGATAGAGGACACCATGAACCAAGTCNGAACCATCCAATCNAAGATTCAAGCGGCGCAAGATCGCCAAAAGAGTTATGCAGACTTGAAACGTAGGGATGAAGAGTTCCANATAGGTGACAAAGTGTTGCTCAAAGTGTCACCAATGAAAGGTGTCATGAGATTTGGGAAGAAAGGGAAGCTAAGCCCNAAGTACATAGGCCCATATGAGATCCTAGAACGGATNGGAAAGGTAGCNTATAGACTAGCCTTGCCCATGGACTTGCATAGAGTGCATAATGTGTTCCACATATCTCAGTTGAGGAAGTATGTCCCGGATAAGTCGCATGTGTTGCAACCGGAGACCATAGAATTAGACCAAAGTTTAACCTTTGAGGAAAGACCTGTCAAAATCCTTGATAGTAAAGTGCGTAGTACGCGNACTAAGGATGTGAAGATTGTCAAAGTGTTGTGGTCTAACCAAGAATCCGAGGAAGCTACTTGGGAAGCGGAGGANGAAATGAGAAAGAAATATCCCGAGCTTTTTCCCGAGGTTAGTTGAGTTACGGGGTCGTAACTCGTGTCTTTTAAGGGGGGTAGAGTGCGGTAGAATTTCGCGCTTTTTACCTTGTTTTCCCCTATTTTATGCTCAATTTAGTGCTTTCTATTGAATTTGCACTTATTATTGTCNTGTTTAATCACGTAAAGAGTACAGCAACTTAAAATTTTTGCAAATGAACGCATTAAAGTCTCATAAAGTCTCAAGTTTTGAGTTTGAATTTTGATTTCCGAACCCAAGTTTCGGGACGAAACTTCTTTTAAGGAGGGTAGACTGTAATACCTCGTATTTTTATAATATTTATAAATATATTTTATTATATTTATAAAGCATTTTACGATTTATTAGCATTTAAATAATATTTAAATGTATTTAATGTATTTTAATTAATTAGAATATTTATTATTTTAATTAATTACGAAACGAATTTAATTCTTGAGTCGGGAAATTAAATGGGTCGCAAATGATTTTTAAAAGCTTCGGGTTTTTAAATAAAAAGTCCAATTCGTTTTATTAATCGAGCCCAATCCAAAGAGTTTAATTTAAATCCTAAGCTAGCCCAATTCATTTAATTCCTAAGCCCAACTCAAATATCCTAAGCCTAGCCCATCAAGGGATTAGGGAGCCTATAAATAGACTCCCCCATCATTAAATGANCCCCTNAAATTTCATAAANCCCCTTTTTGCTTTCTTGCCCCNCACTCCTCTCTCTCTCTCTCTCTCTCTCCTCTTTGGCTCGGCCCGCCCGCACGCACAGCACGAGCGCGCTCGTGCCTCGCGTGCTGCTCGCCCTCGTCGCTCGCCCCTCCCTCTCGCTCGGCCCAGCCAGCGCGCCCTCGCGCCGCCGCCGCGCCGTTGTTGTTGCTGCTGCGTGCGCTGCTCGCGCCGCCGCGCCCGCGCTCCCTCTCTCGCCCTCGCGCGCCAGCGCCCACCTCGCCCTCTCTCGCTCTCTCCTCGCGCGCAGCGCGCGCCCCTGCGCCCTCGTGCCCTCGCGCCCTCGCGCCGCCCCCGCTGCGCCCTGCTCGTCGCCCCTCTCGCCCGCGCGCGCGCACACACGGCGTGTGTGTGCGTGTGTGTGTGTGTGTGTTGTTCGTGTTCGTTGTTCAATTCTTTTCGCCCAATCACACTAATTCGTGGTTGTTCCGTGCTATAGGCCGGATTGGTATAATTCTCTTCTTCCTTACCTATTCTATTTAAATTCCGTATTTTAAATTATTATATTATTATTGTTTTGANTAATTAAANTGCTGGGAACGGTTATGAACACCGTGGTTTGAGGATTTGTGTGTTGTGATTCATTAGGNTTGTTTTAATTATTAAAGGATGAATTTTCAGATTTGNTTATTTAATAAAGCGTTGATTTTTATGATGTTAAACTAGTTTTATTGGGATTTTCAAGTTAGGGTTTTAACCTAGACCTAATGAGTCAATTGATTAGCATAATTAGGTGACGATTTTAATTATGATAATCAATTATATTTTCAGATTTGAATAAAGGTTTAAAGTGTCGATTTTTATTGATTTTAAAGGCGGAAAAAGTATGTTTTCGTACTAGGGATTGATTTTGCAAATTGAGACGATTATATTATTGAAAAACGATTGANTTCTAAAGTCTAAAGGAGGTTTTAANTTTTATAAAGTTGCTGGAAATTTAATGAACATGGAAATAATTTAAGTTTCATTATTTTGATGATAGGAGGTGATTTCTAGTTGAGTGCTCGTTATTGCAAAGTGGCCCCTACGCTTAGGTATTCAAGGTACGTACAAGTCTAGGGCGACCACACCTTTTGTCAATGACATTACATGATTGTTGATNATGTGAATTACATTATGTGGANTCATGTTTGNTTTGGTGAACGAGCATGTGATTTGTGATGTTGGATTTATTGGATTAATTGTTGAACAAGCATGTTGGAATTATTATGAGTATGGATTTCATTGTCAATCATGTTGTTCAATATTTATGCATGTATGGTTCANTTCACATGCAAGGGATGGATTATTTATTTGTATGCTATTGTACGGGATGTCTAGCATACTTTGAGCCANTTATTCGTACCTCGTTGTACTATTTATTTTACCACATGTGAAGGGTTAGCTCACGTAAGCCACCGCACATGTAGGGTTCAGTTGGGAATATTATGTATGAAATGAATTAGGATTTGTCGTGCAAGGGCACAACCCTCATGTTAATGTGCATGATGTGGAGTCTCACTTTGGTGAGGAGGAACATGGTAGTAATNTCACNNGNGTCTTGCTTGGTTGATCACAAGTCCTAAAGNATTAAAATAAGATTGTTTTGGTTGTTGTTTATTAATTGTATGTATGCATGTTGTCGAGTCTTGAGTTCGCCTTTAATAAAATATTAATAAACGTAAAGTGCAACCAGAACGAGCTTCAAAACTCTTGGAACGTATATACCTTGAGTATGAACAATGGGGGGAGTCTTGCCGGAAAGCTCGTACTCCTACTAATGATACAAGACGTTGTTTCATTTATATTATGCGCAGGAATTCCGTCGGTATGGCCCGACACTCGGTATGGCCCGATTTTATTATTATATATTTGGTGTNTGGTTGGCTCCCANCACCCTTTCCCTTTGTGGATTATTCTTTTGGCCCGTTCGAAGCTTATTCTAATTAAATTGTGAGTCAAGAGTCGAGTCTTGTNTCTCATGATTGNTTGTTTATTATTANATGGCTTTTGCATGTTGATTAGTACTTAGTGAGTGANGCATGTTNNAGTNNNATTTCACTCTATGCTTGTNAGTACTCAGCTTTTGCTGACTACGTGCTTCGTGTGTTTCTGGTCATGGCCTTTGCCTTAATGACCCTATGATGATCCATCATTTGCACTTGCATTGTTGGGGAGTAGATTAATATAGCAGGTTGGTAGATCANNTGCGATCGAAATCATGTGGCTTGGGATGATTGAGAGAGTTGCATGCTTTCGTNCTTTGAAACTATTTTATTTAATATTTTAATTATGCTTGAAATGTTTGAATTATTTATACTTTGGGTTTTGGGCCGTTATGGTTCCAANTTGTAGGAGGCCTCAATATTAACTATTTATTATGTTTTTGAAAGTTAGTTGACATTAATTCCGCTGCGTAATTCTGGTAATAGCCTTAGCCGTTATCACGGTGGCGGTAATACTTTAGTAATTCCTTTATTTTAAGTTGGAAAATGGTTTTATAAAAGCAAGGAATTATTAGGGTGTTACA
>rnd-2_family-76#LTR/Copia
TGAAGGAAATATGTCCTTCACCCAAGGTGCATTAAGTCTAATACCAAGGTTCAGATTAATTGCGAACAATTAATTCAGTGAGATCAAGTGATCGGAACAGCTAGCTGGAGCAATGCTTCCGATCAGTGAGTTCTAATGGATATTGAACTCACAACTTACTCTTGACTGAACCTACAAGGTCACACCAATGACACGTAACAGATCACCGGATTAAATGAATCGGAAATTCATTTAATAGCTTTTCGGGAATTAGTTGGAAACGTATTATACGATACGACCTTGCGTCGGAATCGTATATCGTATCGCGAATATTCGTAAGCTGGGCGAAACGAATAAATCGTATCGTACGACGGTGATTCGTCGTATACGAAACGATAAATAATATATCGGAAATATATTAAATCGCGAATACGAAGGGCATCGGAGCTGCGGCCCGTCGAGCCGAGCGCACGAAGCGCGCAAGGCCCACGAGCCAGCGAGCTCGCGAGCAAGCAAGGCGACCAGCAACGCCGGCCCATGGCCGAGCAGCTGCGCGCGCGCGCGGGCCAAGGCCGCGACACAGCAGCAGCAGCGCGCGGCCCACGGCCCAGCTCGCTGTGCGTGCCCGTGCGNTGCTGCGCGGGCTTGCTGGCCGGTCNNGCCTTNTGGCTTGGCCGGTTAGTAAGGTTATNTAAATAACCTTATNACCTAATTTCCAACTAACGCACAATTCAGATTACNCAAACCCTAGAGANAACAGAGAACCCTAATTCTCTCTGTGCCTCCANAGTGTGTTCTTCCCAAAAAGCAAAGTATCTTGATCGATTGTCTAAGCTACGATAATCAAGACGGATCTGANCGTGTCGGTGAACCAAGTAGAGGAACGACAAGTGGAGTTCTTTGTTCGTGTTCGTTGACAGATTATTGTGGAAAACACGCTTCGAATGTAAGTTTGCTTAATCTGTGCTTTATACATGTTTCCTGGCTTTGGGGATTGTTCCGCACATGTTATTATGTTTAACTGTATTCCCCTACAGTGGTATCATGAGCCTTATGTATTCAAAGCATGNNTTAGCATGATTATTATTGTTTTTGCATCTGTCGAAATTTTGGAATTTTTGTTGANTTTTCGGAATTTTTACGAATTATTGGATGAATTGCGTAATAAGCNGTTCCGAAATCAAAAATATTCGTTTTTTCGANTTTTAAAACCCTAATCTGATTGAAAACGATTTTCTAAGATCAACTCATGAGAACGGAATTGCGAAAACAGGCCTCGAAGTGTCGTTTTTTGGGCGTTTTTGTTAATTTTTCATTAAAAATTAAAAGTGTCGGACAGTAATTCAATTAAAAGGTCGACCTAAACTACTCGGAATTGCTTGAAATTTTGACACAATGTTGCTGGGTACATTCTTGATCTATGGTAAAAATTTCAGATTTTTCCGATAAGTATAAACCCTAATTTTGCCTTTCCCCAATTCGTAAAATTTGNAACCCTAATTGAATTTTAATTAATTTTGGTTTAATAATTCGGTTAATTGGGAAAGGGGATATAATTTCATGGGTCAGTGGCTAATTTTAAAAATTATTGGATTAAAATTTTGAATGGTTTCGTTAATTTTAATCGCACTTAAACCAAATTATTAAAAATCTGAAATTTAAATGTTNATGAACGATTTAAAGTTTCGGATTTTATTAATTAAAAGTTCAAACTTTAANGTTGATTCGNTCGTTCTTAAAAGTTTGAATATTGTTAGCCCTTGATTTAATAATTTTACGAAATTGGATTGTCGTTAAAGTTTATTAAATCGTTAAAAATCGTTGTTTTTCGAAAATAAAATCGTAACTTTTTTGAAAAATAANATTAATGCAAGTTCGTGAAATTAAATTTAATTTTAATTAAGTTGGTCCGTATCACGAACCAAAGGCACGAACACGAGCGTGGTGGACGTATGGCTCGNCGAGCCATACGGGCCGCTATGCTCGCCGAGCCGCAGCGACGCGGGCAGCAGCAAGCGTGCTGCGTGCCTCGTGCGCGCTGGGCGAGGAAGGGGCAGGCGAGGGCTGCGGGGCTGCGACGAAGCAAGGCGCGAGGCTTGCGACGTCAGCGCTCGCGACGCGCAACGCACACGCAGCGCAGGGGCAGCGAGGCTGCGGACGCGACGCGCGCGCGCGANGCACGACGCGCGGCGCAGGGGCGGCCGGCGCGCGAGCGGTGGGCGCGCGCGCGATGGGCTGGGGGTGCGCGAGCNNTGCTCGTGCGCTCTTGGGCCTCACGCAAGGCGGGCTGGGCGCAAGCCTAGCCCGACTANGCAATTGGACTTTTTTCTTGAAAATCGTTTAATTCGTTGGGCTTCGTATATTTGCATTAATTTGGGCTAACGGGATATTTAATTTAATATTTTATTTGCTTGGGCCGGGCCGCGAGTTTTAATTTAATATTTCATAATTAATTATCCGGAATAATTATTGGTTTGAGTGGGAGCCACTAAATGAAATTAAAATGAAATAATTATTTTAATTATTTTCGTAGGTCGCATTATTTTAATTAAATTCAATTTTAATTAGAATAAAGTCTAAGGATTAATAATTTGGAAATTGATTAATCTTTTAGGACGCGTTTATGTGAACGTGAATTTTAATTAATTCACGTAAATACTTGCATATTAACATGGGCCATTCGTTTTAGCATACGAATGGGTGAATGCGTAGAATATATATTTTATGTAATGCAGGTACTCCAAGTGACTAGTATGGCCAATTTAGGATAGTTAAATACGGTCTGCGCACCGTTCTATCTTTGAATGTAAAGTTTTAAATATGGTCTGCGTACCATGGAAATTTTGATGTAATTTATTATTTTCAAGTATTTCTAAGTTTAGAACTTTAAGTTAGCATTTGAACGAAGATTCAAGACGATGCCAAGCTAACAAGGAGGTGATGAAGATTGGATGCTTCAAGACAAGANGTTTTGGGCCATACTAGATCACCANTTATTTATGCAATTTAATATATATATTATGCGTGAATGTATGAATGTATGTATGCTTTGCATGAACAGGTTGTTTCCTATGAATCGATTAGTTTTAAGTTCACTAAATAATCGAACCAACATAGAAACAACTAGGTCCAAGTAATATTGAGTTTTAAAAATTGCCTTCCAAATCAACACTTACAAAAATCTAGGGATCTAAGATAGTAGGTTTACGCTAAAGCGAGGTGCTATTTTAGTTGACTTAGGTGGTAAGGCGTCCTAAAGGAGCACGTTGATTGTGGTTNCAACTCAAACAACAATGGCATTANGTTGTGGCAATGGGATAAATTATGGCATTAATTTATTAACCAAGAGTAATTTGGAGATTACTAGCAATAGGTTTTGCTTACCTAAAATCTTAAACTACTTAAGACATGCTAAAGCTGCTTAAGGATTTAGGACTTTTGGGGTCTTGGAATCGTTTCATTCATTTTGGACCATGTTTTTGCTTTTTTGCATGAATGAAATGTTTTAATAGCTTTAATGATTGCGTGTNNTGCTTTTATTTCAAAGTTATTGAATTGTATGAATGGTTATTTATTGCAAATTCTTTTCGATTGTAGTAATCAAAATGGCCGCAAACAATAACAACNNTCAATATCNGCTNAAATTCTNGATGTCGAGTTGAACTTGACTAACTTCCTCGANTGGAAAAGGAAACTTGTCGAAGTTTTNAAAGTTAACGGCATACATTATGTCGTCGAACANCCTTTCCCTAGCTATGATGCGCGAGGCATGACTCCNGAAAGGTACAGAAGTGGGCACTTCACAAGTACCTTATCACGGAGCTTATCCTTAACTCTATCCCCGANGATTGGAGAGGGAGGTTCATTACTTNCGAGCCTCAAGCTCTCCTAAGTAGCCTCGAGGATAAGTGTGCGGGTTTTCTAATCCCTTGTGCCAAACTGTTGGCAACGGGGTTGACGAATTGGCTAATTCGATGAGCGATCTCAAGCTCATTACCCCACGTAGGTCGTGCCTGGAGGTCGAACTTCNAGAGGCACAAAGGCGCATTNACNNNGCTAAGATGGACAGAAACACACCAATTCGGACTCATGCGAATACGATGGCTGGATTATTCTCGCAATTGAGANACTTGGTGGTTCCATCAAAGAGCCAATGGCTATTGNNATCGTNCTNNATTCTCTTCATAGCGGCTATGANNAGTTCAAGNTGNACTACANCATGAANAANATGGAGAACNCTCNCTGAGCTTCACGGTACGCTGAAAACCGCTGAAAAGACGCTCCGAAAGTNATAAGCAAGATNCGCTNANGGTGCGTAAGGGCAAGAAATTCAAGAAANCGGGCAAGGGGAAGAAGGGTAAGGGCAAGGCTGCGCCCTCATCCACTGGAGNCCAATGGCGCCGGTTCCGAGAGCAAGANGAAGAGGGAACTCGTTCTCCTTCCGACATCTGAATGCTTCNACTGCAAGGAGANGGGGCATTGGAAGAGAGATTGCTCGAAGNNGAAGGAAGATGAGAAGAACGGGAACGTTNCTTCTACTTCAGGTATGTATGTTATACATTGTAATCTNGCTAATTCTACTTCTTGGGTATTAGATTACCGGTTGTGGCTCACACTTATGTTCCAATTCGCAGGGACTAAGGAGAAGTAGAAAGCTTGATAAAGGCGAGATGGACCTACGCGTGGGAAATGGAGCACGGNTGTGCTGCATTAGCCGTAGGATCTTATTTTATTTCTTTGCCTAGTGGCTTTGTTTTGGAACTAAAAAACTGTTACTATGTTCCATTAGTATCACCANAAACATCATTTCCGTTTGGACAAGTTCGGATTCTAAAGGTTNTAGTTTTCAANTTAAAGACAATANTCGTTGACTTTTTCTTTGAATGGAATGGTCATTTNATGGTTCAGCAGATCAACAAGAAAACGAGTCTCTACGCGCTAGATACGAGCAAACACATTTATAACGTAAATACCAAAAGGCTAAAACTNGTGATTCGNGTCCCACATATCTGTGGCANTGTCGATNAGGCCATATAAACACAAAGCGCATGGAATTACTTCAACGGAAGGGAATTCTAGAATCATTCGACTTAGAGAAGATTGATCAATGCGAATCTTGTTTACTTGGCAAAATGACAAAGCGACCTTTCTCAAAGGTGGGAGAAAGAGCAAGCGAACTACTAGGGCTAATACATACGGACGTATGTGGGCCTATGAGTACGAAAGCTAGAGGTGACTTACCTATTTCACAACGTTTACGGACGATTTGAGNAGATATGGCTATATTTACTCAAGTGAAACACAAGTGTGAANCGCTTCAGAAATTCCGAGAATTTCACAANGGGGTATAGAATCAACNTGGCAAGAANNTCGGAGCATCTAGGNTCGGGTCAAGGNGGTGNNTGCATGAGCCAAGAAAGACCATCTAGATTGTTTATGCGGCATTATNNCTGAATCGAAGCTCCGTGAGAATGGAATGGNGTGTCCGAACGGAGAAACCGGAACCTACTCGATATGGTCAGGTCAACGATGGGTCANGACTANCTTCCTNTACAGTTTCTGGGGACACGTCTCAAAGCGGCNNTCACACTGAACCGNGCTGTCAAAAGCTANGGANAAGACGCCATAAGGATTATGGACTTCGGGAAACTTCCAAAGTACGTCTTTTCAGTACATANATATCTGGGGTTGTCGAAGCNNGTGNNAGTTAGCGNTTACATTTCGGACAAGCTACAAGAATNTGACANATGTTTCTTCGTTGGGCGNCCNANAGAAACNAAGGGTATTGNTTCTACNACAAGTCNGAGAACAAGGTATGGTCGTTGCTCGNGACGGTGTCTTTTNGGAAAGNNATCATATTTCCAAANNGGCAAGTGGGAGAANAATAGACCTCGAAGGGATTCGAGNCGAGCAACGAACAAATGTAGGACNCTTTAGAGGCAGTCTTTGGAGAANCTCCGTACTTAGAGGCCTTTGGAAGAGCTTCAGTGGGAGTAGTTCCTTTAGAAGCGGTTCAAGAGAATCCTAACACTCNAAGGNCTTTAGAAGAGCCAGTGGGAGTAGTGTCCTCATAGACGCTAACGTTTGNTGTCCAATNCCTAGGTAAATCGTATAAGGAATATTCAGCCGAGATAGATGCATAGACGTCTTGANGAATGAAAACTNNGAAGACTTTGGAAAGTGCTTCAAGAACATACGACTTACAGGTNAGCTACGACGAGCCAAAGNTCCACCAAGTATGGTTNGAGGCCATGCAAAAACATAAGTATGGTTCGAGGCCATACAAAATGTTTGAGGCCATTTCATCCGAAGTACCTCCATCTCTGAAAATCAAGTCTGTGATTTGGTTGATTTGCATAAAGGGTTCACTCCCATTGGTTGCAAACGTGTTTTCAAAACATACAAAGATGATATTGTATACACATACAAAAGAGAGGCTAGATTGGTGGTNAAAGGTTGTAGGCAACTTCACGGCGTTGACNACGNTGAAATCCTTTTCNCCAAGTCGCGATGCTTGAGTCTATTTCGGATAANCCTNGCGATCGCCGCATTTCATGGCTATGAAATATGGCAANTGGANGNCGAAACTGCCTTCCTCAATGGTGGNCTTGTAGAAAGGAACTGTGTNCATCACACAGCGTGAGAGTTTTGTCGATGCNAGAGAACCAAGGAAAGGTATGCAAGCTTAAGAAATCCATCCGTGGATTAAAGCATGCANGNGGGAGTTGGACCATATTTGTCTAAACGGCTTGATTGAGCAGTCAATAAGTTTGGCTTTATNAAGAATANGGATCGAATCTTGTAGACGAGGAGTTTAGTGGGAGCNAAGTCGCGTTCATTGGTTCTATGTATGTAGATGACATATCTCTCTATTGGAAACGACATTCNNATGTTGGAGTCTGTAAAGGNTTGGATTCGAAAGTATTTGCCAATATNAGAACNATGGAGAGACTCAGAACATACTGGGCTCAAGATCTATATGGATAGGATCTAAGAGGGATGNTTGGACTAAGTACAAAGCTAGGCTGCTATCACTAGGTTAAACACGATGGAAGCCTCAAGAGAGGCCNTCAACCCATGTCACATGGCAATGCCAAGATCTNAGCAAGANTCAGTGTCCCTTGAAACAGAATAGAGCGTAGAAAGTACATGGGTGGANTTCAANACGCGAATGGTTTCGGCTATTGCGATCAATCATGTATGATGTGATNTGTAGANCGCCAGGATGNCTCGTGCGCACTCGGTGCGACGAGTNTGTACCAGTCTCTATTGANCCGGGTCAGGGATCATTGGAACGNTACCAAGAACATCCTAAAGTACCTGAAAAGGACTAAGGATCAGTTTCTGGTTTATGGTGGTACAGATGAGTTGATTGTTAAGGGCTATACGGACGCAAGCTTTCAAACCGACAGAGATGATTTCAGATCACAGTCTGGGTTTGTGTTCTGCCTCAACGGCGGAGCAGTAAGCTGGAAAAGTGCTAAGCGAAGCACCATTNCGGATTCTACATAACTGAAGTCGAGTNCATTGCTGCCTNAGAAGCAGCAAAAGGGAGCTGTTTGGATTCGGGAGTTCNTCGANGAACTCGGGGTTGTCCCCTCCATTAAAGGACCAGTGGCTTTGTATTGCGACAATAGCGGAGCCATTGCCCAGGCAAAGGAGCCTAGGAGCCACCAGAAGTCCAAGCACGTACTGCGGCGATTTCATATACTTCGAGAGATCGTTGAAAGAAAGGAAATCGAGATTTGCAAGGTTGGAACTGACGACAACGTCGCGGATCCATTGACTAAACCNCTGCNNCGAGTGAAACACAACGCACATGTAGCAACCATGGGAATCAAGCATGTTGGAGAATNNCNTNGATNTTCTAAGTATTGTTTTAGAACATCTGTTAGATCTATGTTTAAAGCACAAATGGTAAGCATTTGGTTTAAACATTTCATCATTTATGAAATTNATTATTTCATANTCATTTAATCTTGGTTTAGTATTAAATGATAAGTCCATGTGATTCAAATCATTCAAATGGGATGTCAAGATGGATTCTTCGACAAAGAAACACCCATAAGTGAACTTGAATATTGAAGTCACAAAGGATCCCTAATCCAGGTCATTGAAAGGTGGACGACCAATGACTAATGAAGATTAGATTGCAAGTAGATTACTTAGTTCTGTTTCTTGAACTAGAGTGACTGGATGTCAGAATCTTTTGCATAGATACTTATTGGATCTTGTATCGGATTGACCATGAGAACGCTTTAAGAGATTAAAGTCATGTCATAGGTAGTTCTCATTAATGGTGATTAGAAACCGTTCCTCAGAACATGAGCGATTATGTCTGCTCGTTTGAGAATTAGTTCGCTTTGATGCTAGCTAAACGTCGCACCGTAAAAGGAGGCTATAAAAGCAGTTATTGGGCGTACTATGAATCAAAGTGAGTGTTCATAGATTGCAAGAATGGATTGTCCTCCTATCTTTGATAGGATATGGTGTTGTTGTGTAACAAGGCCTCTCGGAGAGTTAGATACTGTAAAATGCATGGCCGTGCTCAGAATGGTTAGGCTTAACCTTCTGCAAAAGTTTGACAGTTGAACTCTGTAATCCGAGAAACACTTCTGGACCTAATAAGGATGGCTTGGATCTTACCTTATGTTCAGTAAGTAACACTAAGCGACAAAGGAATGTGGATGCACACTTGTCTGAATGACAAGTGGGAGACTGAAGGAAATATGTCCTTCACCCAAGGTGCATTAAGTCTAATACCAAGGTTCAGATTAATTGCGAACAATTAATTCAGTGAGATCAAGTGATCGGAACAGCTAGCTGGAGCAATGCTTCCGATCAGTGAGTTCTAATGGATATTAAGCTCACAACTTACTCTTGACTGAACCTACAAGGTCACACCAATGACACGTAACAGATCACCGGATTAAATGAATCGGAAATTCATTTAATAGCTTTTCGGGAATTAAGTTGGAAACGTATTATACGATACGACCTTGCATCGGAATCGTATATCGTATCGCGAATATTCGTAAGCTAGGCGAAACGAATAAATCGTATCGTACGACGGTGATTCGTCGTATACGAAACGATAAATAATATATCGGAAATATATTAAACGCGAATACGAGGAGCGGCCCGCGAGCCGAGCGCACGAAGCGCNCGAGGCCCATGGGCACGCGCTAGGCNAGCGAGCAAGGCGACGCGGCAGCGCCGGCCCATGGCCGAGCAGCTGCGCGCGCGCGCGGGCCAAGGCAGCGACACAGCCGCAGCAGCGCGAGGCCCACGGCCCAGCGCGCTGTGCGTGTCTCGCGCGTGCTGCGCGGGCTTGCTGGCCGGCCTTGCCTTNTGGCTTGGTCGGTTAGTAAGGTTATGTAAATAACCTTATGACCTAATTTCCAACTTACAATCACAATTCAGATTACACACAACCCTAGGAGGAAACAGAGAACCCTAATTCTCTCTGTGCCTCCATAGTGTGTTCTTCCCAAAAGCAAAGTCTCTTGATCGATTGTCTAAGCTACGATAATCAAGACGGATCTGATCGTGTCGGTGAACCAAGTAGAGGAACGACAAGTGGAGTTCTTTGTTCGTGTTCGTTGACAGATTATTGTGGAAAACACGCTTCGAATGTAAGTTTGCTTAATCTGTGCTTTATACATGTTTCCTGGCTTTGGGGATTGTTCCGCACATGTTATTATGTTTAACTGTATTCCCCTAC
>rnd-2_family-29#LTR/Pao
GCTACTACCTACAANTACCAGGTACGACGTTCAAGAAAACTTCAAAAATTCAAAACTACAAGTTCCAACAGTTCAAGTTCAAGTGGCTATCAAACAGTCTTCTACAAGATTCAAGAAGCTTAAGCATACAAGCATCATTTCAAAGTACGAGAAAATCAAAACTACATGCAATCCTAGAGTTATTTCATAAGCAAAAACATGAAATACTTACATGGATAAGGCAAGAACAAGACCAAGGGAAGACAATTCGACCTTTGAGAGAGAAAGAGAGCAAGAAAGTCAAGNGATTGCTCCTCAAAATGGCACGGCAAGGGGCGCTTATATAGCGCAGCCCCGCGCCGNACGCCGGCCCAGCGCCGCGCTGACCTGCTGCATGCGCGAATCTTCAGCGCGCGCGGTCTCCCGTGCTGATTGCACGTCCTTTGCTGCTACGGTCTTCCGCACCAAGCATCAAACGTCGCATCGGGCCATCCATCGAAAAATACGGGTATACACCTGTATCTCCAAGTACAAACAGATGAATATTTCAAGAATACAAAGTCCAAAAAATACAACGACTCAGGCGTTCAACTCCCAACGGACCCAAGCTCCGGGAAAGTCAGTCGAAATTTCAAAATTCTAAGGGCCAGTAAAAAGCTCTTATCCCCAGCAAAGCACATCCCCAACGGATCAACTCCGGGTGTTCAAGTTCAAAAATTCAAGATTCAAAAATTCAAGATTCAAAATTTCGATGCCAAGCTCCGTCCTGAACCGAAGGCGGAAAAGTACAAGTACAAATCGGAGTCGTCACCAACCGCACCGAGGTAGACTCTATCCTTTTTTCTAACGCCTGTTTTATGCAGGTACCGGCGTACAAAGAGTGGTCTCGATTGCAGAACATCTTGATCATTCTCCGTCCCTTTCGAAATACTTTGACTTGCGCTTTTCCTAACCGAAAAACGCTCAGTCAAAGTGGGGGCTTCTGTAGACACCTAATTTGTGTCTCCCCTCTGGGATGATGACGATACCATTATCCTTGCTAGGCGGTTGGAGCAACTCCGGGCGGAAATCCCAATTGCTAAGAACATCTCCAAAATCCAAGGTCCAAAATCCAATCCCCGAGGCCGTTCCCCTCCCGGAACTCGGTACAAAATACAACTTCCAAAATCCAATTTCAAAATCCAAGTACAATCTCANCTAGTAGACCATCCCATTGGTTTTACTAGGCCTTTTCCACTCAAAATCATATAAGGCAAGTCAAATTCGGGCGCCGACCCACAAAACCGAGCATGCCGGGCCCCGTCCCGTAAAACCGGAATTCAAAACCCGAGAAAGGCTTGTTTTTAGACGCAAAATCAAGCCTTAACCTCCAAGCAAACACTACGCGCCAAACATCGTACTATTCGTACGAAGGTACANCAATACAAGACGAANCAAGGACGGCGCCCGCGTCCTTGCTTTGGCGGCATTCANGCCACGTCACCAGCGCCCAGCGCTGGCCCGGCGCGNNGCGCTGGCGTGTGCTGGCGTTTTGCACCATTCCTCCTATAAATACCCCTCATTTCCAGCANNAAAAGGGGAGGCANAACAAATACAACGTCGTAATTCCGACATTACNCCTCAAAATACAAATCAAAAATCCTCCAAAACACATACAAANTTCCAAATTCNAAGCAATTGGGAGCTCTAAGGAATCTTGCCTAAACCTAACTAGGTAANTCCGAATCCCATTCTAATCAATCATGTTNTTTTGATTTCCAAATGATTAGCAAGTTGGCGTTTTTGTCNTNAAAAACGCCACTTGCAACAATCATACATGTTTTNCAAAAATCACAAACTTTTTCAAAATCAATTTTCAGATACAAAATACAAACTTTCAAGATTCAAGGATGTTCAAAGTTGCTTGCAATCACTTCTTTGAACTAGAATCACCTTCAAGTATGGAGTAATCAAAGATGACGCCTTTTTAACGTTTAAAGGTTTAGTCTTTTGAGATTCAAGACTCCATTTTTCAATATACAAGTTCAAGTTTTCAAATTTCAAGATCCNACGATGTTTAGGGTTGTTCATAACTACTTCCCTAAACTAGGATCATTTCAAGTCATCAAAGTAACCTTTTCAACATTNNAAGGCCGATCTTCGAGATTCAAGTCTCTCAATTTCAAGCATTTCAAGATTCAACATTTCAANATTCAAGTTTTCAAGTTCAAGTTCAATATNCAAAATCTAGGACACTTTGGGTTGAGCAACCTCTCCCAAGTTGAGATTTTTGGCTTTGAATTCGTGTCGGGCGCACTTATTTTTAAGGAGCCGCTTGGCGTTCGAATCTCATGTGCCCAAGTACAAGTTNCAATTATGCACCNNNNNNNNNNNNNNNNNNNNNNNNNNNNNNNNNNNNNNNNNNNNNNNNNNNNNNNNNNNNNNNNNNNNNNNNNNNNNNNNNNNNNNNNNNNNNNNNNNNNNNNNNTCCGCACCTTTACTTGCCTAGTCCATTTCTAGGCAATGTGGACCTACTCCCTAGTCCTTTTCTAGGGGGTCTTGTATTTACTAATTCCGCACTTTATTTAGTATTGTGATGTTGCTTTACGTGCTTTATCGCTTTCATCACCTAACATGCTAAATACAACAAAATACAAAGGTTACATCACGCTTAACGAAGATAATTTCTTGGACAAACCGGCCTTAGGTTCCCTTAAATCAATCTTTAAAGCAAAGTGACCACCGTACAATTAGAAATTCTATTTGCTCTAAATTCAAACCCACATAGTCTAATACTAGGGTTATTTTCGAAAATGTTGTGCCAACGTACTTGAATATTTCTAAAGCTCGCGGAATAAGCATTTTCGTTCCCGTGCCCGGATCTCACCCATCCGTTTCNAGGATTCAANGCCTTATCCAAAAATAGAGTCATTTGCGGTCTTTCCAAACGGGACCTTAAATAATGTTTGGTGGCGACTCCTTCGAGGTNCAAAAATACAACGGTTCTCTAAACGAACCGCCCCCCTTGTAGGAAACGGGAAAAAACGTACAAAAAAAANCCCCTACA
>rnd-2_family-16#LTR/Copia
GGGCGTTTTTGTTAATTTTCGTGTTAAAATTAATAAATTCGNAAAGTTTTTCAATTAATTGGTCGACCTAAACTAATCGGAATTGATTGAAATTTTGACACAATGCTGTTGGGTATATTCTATGATTATGGTAAAAATTTCAGCCATTTTTGTTAAGTATAAACCCTAATTTTNCTTTCCCCAAATTCGTAAATTTTAGATCGCTAATTGATTTTTTAATAATTTCGATCTAGTAATTTGGTTAATTGGGAAAGGGAATATAATTAAAAATCGTTGTTTTTCGAAAATNAAAATCGTAAATTTTTGAAAAATAACATTAATGCAAGTTCGTGAANTATATTAAATTTTAATTAAGTTGGTCCGTATTACGAACCAAAGGCACGAACACGAGGGGCGTGGGTGGACGTGTGGCTCGTCGAGCCATGCGGGCTGCCACNNCGCTTGGGCCGAGCCGCATGCGACGACGGGCAGCAGCAGNCGCGCTGCGTGCCTCGCGCGCGCTGGGCNAGGAGNGGCGCAGGCGGGGCGGGCGCGCCTTGGCTTGNGGGCTGCGANNAAGCGAGGCGCNGCCTTGCCTTGCGACGCNNCATCGCGCACACGATGCACAACANGCACGCACGGGGCAGCGACGACTGCGGGNACGCGGNGCGCGCGCGCGATGGGACTGCGGGNGTCGCGGGCNCATGCTCGTGCGCCTCTTGTAGGCCTCACGCAAGGCAGCGTGCATTGCTGGGCTGGGCGCAAGCCTAGCCCGCACTGAGTCANTCGGACAAATTTTTTTTGTTAAAATCGTTTAATTCGTTGGGCTTCGAAATTCATGTTTGCATTAAAATTTGGGCTAACGGGATANTTAATTTAATTATTTTATTTGACTTGGGCCGGGCCGCGAGTTTTAATTTAATATTTNAACAATTAATTATCCGGAATAATTATTGGTTTGANTNGGAGCCGCCAAATGAAATTAAAAATGAAATAATTANTTTTAGTTATTTTCGTAGGTCGCATTATTTTAATTAAATTCNAATTTTAATTAGAATAAAGTCTAANGATTAATAATTTGGAAATTGATTAATCTTTTAGGACGCGTTTACGTGAACGTGANTTTTAATTAATTCACGTAAATACTTGCATAATTAACATGGGCCATTCGTTTTAGCATACGAATGGGTGAATGCATAGAATGTATATTTTATGTAATGCAGGTACTCCAAGTGACTNGTATGGCCAAATTCGANGATAGTTAAATACGGTCTGCGNACCGTTTCTATCTTTGAATGTNAANTTTTAAATATGGTCTGCGNACCATNGAAATTTTGATGTAATTTTTATTATTTTCAAGTAATTTCTAAGTTTAGAACTTTAAGTTAGCATTTGGAACGAAGATTCAAGACGATGCCAANCTAACAAGGNGGTGATGAAGAAGATTGGATGCTTCAAGACAAGAAGTTTTGGGCCATACTAGNTCACCAATTTATTTATGCAATTCTNTACATACATTGCTTTTATGCNTGATATGAATGATATGTATGCATGAATATGTTGTTTGTATGANTCGATNAGTTTAGTTCACTAAATAATCGAACCAACATAGAAACAACTAGGTCCAAAGTAATATTGAGTTCAAAAGTTGCCTTCCAAATCAAGCACTTACAAAAATCTAAGGATCTAACGTAGCAGGTTTACGCTAAAGCGANGTGCTATNTTAGTTGAACTTAGGTGGTAAGGCGTCCCAAAGGAGCACGNTGATTGTGGTTNCAANTCAAACAANTTAGTTGACTTAGGTGGTAAGGCGTCCCAAAGGAGCACGNTGATTGTGGTTNCAANTCAAACAACAATGGCATTATGTNGTGGCAATGGGATAAATTATGGCATTGATTTATTAACCAAGAGTAATTTGGAGATTACTAGCAATNGGTTTTGCTTACCTAGAATCTTAAANTACTCGAGACATGCCAAAGCTGCTTAAGGATTTAGGACTTTTGGGGTCTTGGAATCGTTTCATTCATTTTGGACCATGTTTTTGCCTTTTGCATGAATGAAATGTTTAATAGCTTTGATGATTGCGTGNNNGCNTTTGTTTCAAAGTTATTAAGNTATGATANGTGTTNTTTNTTAGCNAGTTCNTTTCAAATGTAGTAATCATAAATCTTCAACTTTATTGCGTTCGGACAATAGAACTGCGATATTTCCTCGATCGATTGGTAACTATTTTGAGAGCGATTCTCAAAGAAAAGGAGACTGAGAGCGTATCTTGAATGCTATTTTCTTATATTGATCTTCATGGTTGTTTTCAAACTAGAATTTGAATGGTAGACCAATTGGACCTCATATATTCAGAATACTGTGTAGTTTTGAAATAATGAAGTATTGAGTTAAAGACTCATGTATAACCAATGGTTAACAACCAATTTTCTTTTGATCCGAGAATGAACTAGACTCATTGGATGCGGTCATTCAAAGTGAATAAAGAAAGGGACTTTGTACGCATAAAAAAGTAAGAAGATCAAGCAAAGTGTAAAATGTTTAGTACTATAAGAAAACGTGCTAGAAAGGATAGGAAAGGGGAACAAAAGAAATGAATTCAATATTCAATTTCTACCTTGAGGTTTATGTTANAGAGAAACGACNTAGAAAATAAACTCCCNTGGTATTAGATTACCGCTTGAGGTTCTAAACTCTTGTTAAGAACTCAAATTCCGGGAGCTAAGTCTGGTTATTGACCTACAAGTGGGAAATGAAGCAAAGTTGTGCTACATTAATTGTAGGGTCATCATGTTTGTTTTAAAGTCCTTCTAAAGGCTGGAACTTAATGGCTTATTATGTTCCATTAATCATNATAATCAATTTCTGTTTGGACAANGGAAAGACTCACATTCAAAGTAAACAAAAACATTCGTNGAGTGTTTATTTGAATGAAATGGTCATTTAAGNGTTGAGTCATATGATTGATTAATAAACAAACGAATCTCTTCACACTCAAACTTCAGAAGGTTCAAATCAAACATTTTGATTTGTGTTCCACATATCTTCGGCNATGTCATACGACCATATCAACAAGNCAACATTCTAAGATTCCATGGCATGGATTTCTGAAAGTTGGTTAATTTAAGACACGTGGGTCTTGCTTGTGGAACATGACATAGAAATGGACTATTGTTAGAAGTTTCTAGACAATGAAGTATNANGGACCAGAGGTTGATTTCATGCTACTTNNCNACGTTCACGGANGAATTTNAGNAGATATGGCTATATTTACTCAANGNGANACAAGTNTGAAATNCGTCAATGAGNAATTCCGAGAACTTCAAAATGAAGTATAAAATCAACTTGGCAAGAAATCGAAAGATCTAGGATCAGATCGAGGCGGTGANTGCCTGAGCCANGAGTTTGATGACCATCTAAAAGANTGTGGTATATGTCATTATCANAATCGACTAGCTCCGAAGATATGGNATACCTNAATGGACGGGTGTCGGAACGGANAAACAGGACCTTACTCGATTCGATCAATGATGGATCAGCCGAAGACTTTTCCTATAATTTCTAAAACGATACGCTCAACTACCACTCACACTAAACCGAGCTCCGTCAAAGCTATTGAAAAGACGATTTCAGAATATCTTTTCAATATATATATCTAAAGAGTTGCTAAACTCAGTGGGAGCTTAGTGTTTGTTATTCAACAAACTNAGGCCCAAGTATAGATATATGTTTCNTTGTGAGNTATTCAAANGAAACAAAAGGGTATTGCTTCTACCACGAATTTGAGAACATAGTGTTTGTTTGCTCGAGATAATGTCCTTTTGGAGAGAATCGTATTTCCAAAATGACAAGTGGGAGAAAATAGACCTCGAAGGTCTTCGAGNCGAACAACGAACATAAACGGACATTCAGGATGNACTTCGAAGTCTTTAGAAAATCCGAACTTAGAGGNCTTTAGAAGTGGCTTTAAAGAATAGACATCTCTTAGAAGACTTTAGAAGTGCTTCAAGAAGANCAGAATACTCAAAGAACTTTAGAAGTGTCTGTTNAGATATTCGATCGTTTGATGTTCTATACCCTGGTAAGGCATAGAGTTCAAGTCACCGGAACTATGAGATNCTTATAGATATTGANGAAACATGAAGTTCAGCTATGACGATTCTTCTATTAGATAGTGATGAAACCTACGACTTACAANCAAGCTATGACGAGCCGTAGATTCACGAGCTTGTGAATGGTAAGAAAGCCATGACGAAACCTAGATTCCCTAAAATGGTTAGAGGCCGTATATAGACTCAATGTTTAAATGGTTAAAGGCCATAAAAACATATTCAATGTTTTGATGAACAAAATCGAAATTTTGTTGATTTGCAAGAATAGTTTCACACCTATCGGTTGCAAGTTTGTTTTAANGATAAAAACCGTCGATTTGCANGAATNGTGTTCACACACAAAGCTAGATTGGTTGCTAAAGTTTGTTTTAAGGATAAAAACCATCAAACATGAAATTGTGTTCACACACAAAGCTAGATTAGTTGCTAAAGGTTACAAGCAAATTCACGGCGTGGATAGTGTTGAAACCTTTTGCACAAGTCGTAATGCTTAAGTCTATAAATCAAGCAATNATTGCATATTGGTACATATGGCAATTGGATGACGAAACGTATTCCTCAATCGAATGTTGGAAGAAACTATGTACATGGTACGTCGTAGGATTTGTGGATCCAAATAAATGCTTGAAAAGAAGCTAGCTTATGAAATCTAAGTACAGATTTAAGCAAGCAATTGGGAATTGGAANCGTATTTTAGTGAAGCTAATAAGTATTTTAGTTTCATAAAATGTACATGACTCTTATAGATATATAAGAAGTTTAGTGGGAGTACGTAAAACTTAATTGGTCCTATGTGTATCACACACATATCTCTCTATTGTGAAATGACATTCAAATGCTAAGACTTAGATTTGAAATTATTCGTCAATGATGGACCATGGCGAAACTTAGTACATACTGGGTATTAAGATCTATTTACAAAGATCTTATAATATCGTTTTAGATTAAGTAATGGNATTTACTAAATCAAACACGAAAGACTCCATTGGAGATATTCGACCCATATGAATAAATCTAAGTAAAGAATGTTTGAACTATGTATAAGCGTTTACTAAGTTAAACATCGAAGGATCTGAAAAGATTCTTAACCTATATTATATGTCAAAGAATTTAGCTGGATTCAGTATCTACTGAAACTGAATGAGGCTAAAGTTANATGAATGGAATTCAAATTGGGAATTATTTCTGCAAAAGAATTTATCATGTATGATATGATATGAGGATCGCCAAAACGTATATCGTATGACTTTAGGCGTGACGAACATATACCAATCTCTATTGATCTAAGTGAAGATCAACTAGATCGANATCAAGAANACTTATGGTACTTGAAAAGGTACGTAGGATTAGTTCTTGATTCGAGGAAATAAAGATATGCTAAATATTGATGCTACACGCATAAACACTGGCAAANGNTCAAGCAAGACCCTTTGGAGTTAACCATTGACAAGGACGAGCTATAGAGCGTCGTGTTTTGAAATGGCAACATGGATTGGAGACCATGAGTTGTTGCGTGGGAAATTGAAATATTAATTTCTATGTTCTAAGATACAGCTGGAAAGTCTTCCACATATCTGTGAACTGCTTGGATAAGTAAATCCAAACAAAGCATCACTAGCAATCCTAAACAGTTGAAGTAAAAGTACATTATTGCCTAAGAAGCAATAAAACAGAGTTGTTTATATTAATGGAGTTCTTCATTGAACTTGGGTGGATCACATGTCTGCTAACTTGATGGCTCTTCATTGCAAAATGCGTAGAACCACTATCGAAGTAAGAAAGACTAGATCACATAATAAACAAACTCAAAAGATCTTATCATCCTATCTCGAATATCATTCGATGAAAAAGATATTAAGATTGGCAAAGCATGATAACTAAACCTATGCAACAAGTGAGAAGCAACACTCACATTGTAGCACTGGAAATCAAGCATAGCTTTGAATTCCATGAACTGTTTTAAANATGGGTTCGAGGCCCATGGTTGTAAAACATNAACTGTTTTAAAGATGGGTTTGAGGCCCATGGTTGTAAAACATTGGGGTTGAACATTTATCATATATGAAATGTATTTTCATATTCCATTTAATCTTGGTTTAGTATTAAATGATGAGTCCCTTCAATTTGACGATATATTCAAGATAGACTGTCAGGACCAGTCCTGTGACTAAGAAATGTCTATCAAGTGAACTTGAATGTCAAAAGTTGAAAATGGTCCCTGGTCGGAGTTTTCTATAAAGNTGGACGCATAGAAAACGTTAGACGACTAGAATGCAAGATGACTAGTAGTTCTGTTTCTTGAACTATGTGGACATGGCAATGTCGTAATCATTTGCATAGATACTTACTTTGGGAAGACTAGTATCGGACAAGACCTATGAAACTTTACTGTAAGAGATGAAAATCTGTCATAAGTAAATTTCATTAAAATTATTAGACACTAAATCCTCAATACCTGAGTGATTTGAGATTACTTGTTTGAGAACTGGTTGCTTTGACGTTGACCAACCGTCGCACCGTAAAAGGAGGCTATAAAGGCAACGCTCAGGTAATCACCTATCAAACGAAGTCTAATCTCAAGATCGCAAGATTGGGATTGTCCTCCCATAAATCGGGATGAGATGCTTAAAAGTTGTACAAGGCCACTCGGAGAGCTAGAAACTGTGAAATGCATGGCCGTGCTCGGATGAATCATAGGCTATGATTATCTGTTAGGTTATGATACATATGAATAAACATAAATCATGCGGAAAAACCATAANGCCAGGAAACATATTATTTACACATAATCATTTAGCATAATTCAGATGCATACACTTTGTAGCGTGCCCTCCCTANCTGCNCCCGAACCGAACAAGAACAAGTCTTTANGGCTCCAAGTGTCGCCCCTCCGTAGATAGTCCACANCACGTCCGGATNCGCCTTAAGNTCGACCAACTAGAATCGCCGTATAAGGTTCTTANGATTNTCNGGATCTCATTTTTGGGTGNNAGGCTATGTNTGGCTGATTTTTTTTACTTAAAATCTTACCTTGAATACTTCAAATAATCGTCTATTAAACACGTGACCCTAGGCCTATATTCATACTGAAGGAAATAATGCCCTTGGTCCAAGTATGCATTCNATGTTAAGTCTAATAAATGCGGTTCAGTATTAATTAACAAGTTAATAATTCAGTGAGATCAAGTGAGCTGAATGCCTAGCTAGAGGCCGCTTCAGTTCAAGTGGAATTAATGATATTAATCCACAGCTTACTCTTGACTGAACCCGTAGGGTCACACAAATAGTACGTAAACGGATCAAGTATTTAATGGCATTAAATACTCCATCTATGGATATTCGGAATCGACGGATCTTGGTTTCAGTGGGAGCTGAGATCGTCACAGGCAAGAAATGAATACTCCGGAAACGATGATATTGCCGGAAACGGAAATATGGATCGTATCGGAAATATAAATATTATCCAAGTCGTAGATGTTGCCGGAAACGGAAACATGGTACGTATCGGAAAAATATTATCGGAAATNGAAATATTGCCGGAATCGGAAATATTGCCGGAANCGGAAATATNGNTCGTATCGGAAATATAAATAATTGCCGGAANCGGAAATATTTGTTCGAAACGGAAATTNGTTCCGGAATCGGAAATATTAAATATTGTTCGTATCGGAAATGAATTCCGGAATCGGGAATTTAATCGGAAGCGCATCGTACGAATTAGCATCGGACGAGGCCTGCCAGACGAAGGCCCAGCACGAAGCCGGGCCGTCGCCCAGCAAGCCAAGCGCGCAACAACGCGCCGCCAAGCCGCGCCAGGCCCAGCGCAAGGCAGGCCCAGCGCGCGCCAAGGCCGCGGCGCGCGCGCGGGCCCGCGGCAGTGGGCTGCGGGCCGCGGGCTGCGCGCGCGCGCGTGGCGCCTCGTGGGCTGCGCGCGGGGCGGCTCGTGGTGCTGCGTGCGTGTGTGCGTTCTGTGTTACACGAATCCTAAAGCTATCGGGATTCGACATATGATTAAATTCCTAATCCTAAAAGGATAAATTAATTAATTAGAGTTCTAGTAGGATTCTAATTTAATTAATTCGTATCCTAATAGGATTCCAATTCCCTTTCCATAACTCTATAAATAGGNGCCTAGGGTCACATATTTATANAGANAATTCAAGTATTCAAAGTGAGTTTTGAGAGCAAAAATCAGCCATACACTTGCACCANANTAGCCGAAAATTCTAAGTACCTTAAGGGCGATTCTAGTTGGTCAAGCTTAAGGCGGATCCGGACGTGCTGTGGACTATCTACGGAGGGACGACACTTGGAGTCCTAAAGACTTGTTCTTGTTCGGTTCGGGCGCAGCTAGGGAAGGCACGCAACAAAGTGTATGCATCTAAACTATGCTAAATGATTATGTGTAAATAATATGCTTTCCTGGCTTTATGGTTTTTCCGCATGATTTATGNATTGTCATATGTATCATAACCTAACAGTGGTATCACGAGCCTCTTATTATTTTCATAATCTAAATTGCATGAACATGGTTAAATATTACAAATTTGCAAGGAATTAAAAGGGGTGATTAATTTTCGTAATTGTTAATTAATTGCAAATTGCGTTTATTTAATTATACGTACGCAGTTTTTCGGCAGTTTCTTCGTTACTCATCCAAATCGAGTGATTTTTGTGTCAATTCCGCATGTAAAAGGCATTCTAAAATTTTGGACGAAAAAGGTTTTTTCGCCGAACCCAGAATTCCCAAATTCGAAGCCTAACTATGACTTTTCGGAGGTTTTAGTTTTTCGAACGCAAAAGTTCGTAAATTTAAGATGTTAAATTAAATATTTGCGATTCTTGTTGATAAATCTTGAATTTTTGATTGACCTACTGTATATGTTTAACAAGTTTGAATGCCTAGCCTTGTTAATTATGCAATCTAATTTGTAATTATGATTAATTTGTTGAAATTAGAATAATTTAGAATTGATTTGATTTTCATAATTAATTAATAATTTAATTAGATACCTATGATTAAAAACCACCATAAAAATTGTTAATTTATGTTAAATTTTAAATTTTTTTGACCTAGATTTGAATCCATGTTAATCGGAAATTAATTGATTAATAAATTTTCGATTTTTCGCCCTAAAATTATGAAATTAATATGATTTATTAATTTGTCATTAATTTTAAATTAAATTTTTTTAATTTTATGCGATTCGCTCATAAAACTTGCACGCACAAAGCAATGGACGCTACGTGTTACCCTTAAGGGGTGTTGTATAGTGCGGGCATGCGACGACGAGCAAGGGAGCTCGTCGCCCATGCGGCACGAATGCAGCGAGCAAGGGCGAGTGGCGCGCGAGCACAAGGCAGCAGCCCTGCCTTGTGTCGAGTGCCGCGCGCATATGGGCGAATGGGCGAGGGCGAAGGCAAGGCGCGAGCCATAGGCAGGCGCGCGCGGGCAGCGAGAGAGCTGCGCCGCAGCGNGCGCTGCCNCGCCCAGCANGCGGGCCGCGAGGCAAGCTGGCGCGACGAGCGAGCGAGCTGCGCGCAAGCGTGGCCCGGCATGCTGCGTCGCGCGTGGCGCTGCTCGCGCGTTGCTATGCGGNCATCGAGGGGCGCGCCTCGAGCACTCGACGGGGCTTGGGCGCAAGCCCAAGCCTCGTCGTGTTACGATTGATTCGATTTTAAATTTNATTTTGAATTTTCAGTTCGGAAACATTTTAATTAATTTTAAAATTAATAATTTAAATTGTTTTCTTGGATTTTAATTTTGAATATTATAATTATTATAAATTTTATTTATACTAATTATTTTACTAAAATTAAACCTTGAATTAATTTAAATTCGTCTAATTCAACTGAAAATAAATTAAATNAATGGATTCAATTATAAATTTATATGAGCTTTAAATTTTAATTAAATTTGTATGTTTCCGGTTAGACTAGAAATACATTTTTATGTTTAAAATTAGTAAAGCATATGAATTTATTGGTTTAAGTGGGAGCANTTTTAGTCATAAACTCTTGATTAGGTCTACAAATCCTTTAAGGTTAAACAACTTGATTAGAATTAATAAGGACTGAATAATTGGTAGATTATTGGTGCCCTTGATTAATTGCTGCAAATGTTTATGTGATGCATAACGTGTTTTACTAACCAGCTATGTGGGCCATTCATGATAATGAATGGGTGAATGGTATATATTGTATATNTACTGTTTTGCAGGTTATGAAGTGACTAGTATGGCCCAAATAGGATAGAAAATATGGTCTGCGTACCATTAATTTGAATGTAATTGGTCTAAAGTACCAAATTTGTTTTTCGATTCAAATATGGTCTGCGTACCATCGAATAGTTGTAATTAGTTTAATTATAGCTTATCCTATTTGGAGAAAATGGCGCCTCCCACGGTGAAATTCAAGATTTTCAAGACGGACTTTGAAGTTGAAGCTTCAAGACGAAGTCGGGCCATACTAGATCACATTTATCTTATGCATGCTTTAAGTTATTTATTGCTTTAAATATGTCTTAATTATGCATGAGATCGTGGCTTGATTATGTTGCATGATTAAGGATTTTAGTTCACTTAAAATCTAACCAACATAGTAAGAGCCTTAAGTTCCAAACTTAAAAATTGAGTTAAAAGGTGCCATGCCAAAATAAGCACTTACTTGGATATCCTTTACGTCGATCTAGTAATAGTTTNCGCCTANAGCGAGGTGTTACTTATCGGTCCTAAAGGGGTAAGGTACACAAATAATTGTGAGTACACGTTAGTTTTGGTGAAACTCAACGATATAAGTAAGGAGTCCTTTTATGTCGTGGCAAAATCGATAGGTTTACCTAATAAGTTCTTAGACGTACCTATCAACCAAGAGTAGTTTCTAGACTATTAGCAAAAGGCTTTTGCTTACCTAAAATATTTTAGAATTGAGTCNAAATACATAATGTGCTTAATTCTTCAATGGTTTTAGGGTCTTGGAATCATTTTATTCACACCTGCCGGAACAATAAATTCGAATAAAATGCTAATAACTTGTTTAAATTGCATGATTGCTTTAATTTTCAAGTTATTATTCATGATAAATGTTTAGACTTTGCATGCTTCAATGTATGTTTTAATTATTGTTTATAATTAAATATCTTGCACTGCAATAAATCCTTTTAGAAAGGTAACAGTAAATTTCCTCGATTGGTAGTGAATCCAAGAACGATTCACGGAAATGAGAGAAAATGAGCAATTTAAAATGTACGTTTCTTNTAGCGACTTTTATGGTTGTTTTCGAGTATCAAAATCGAATGGCGAACCGATTGGTGCTTGTGAATTCAAAATACAATGTAGTTTTGAGATCATAAAGCATTGAGTTTAAACGCTCAGCTTTACCAATGGTTAACAACCTAATATCTTTGTCCATTTAATTCTCGAATGAGTCTAGTCCCTAGACATTCGAATAGATCGATGCTTAGAGAACTTTAGAAGCTTCTGGTAAGATCATCTAGTTGAAACAAAATATTCAACATAAATTAAAATGGTAAAGAACCTTGTTGGAGTGACATTGGACATGTCTAAACAAAGTATAAAAGTCAACACTAGAGAATTCAATTCTTAAGACTATAAGAAAGGGTACAAGAAATAGGAAAACAAAGGAACAAATGAAAGGAATTTACGATTCCGTTTCTACCTATAAGTTTATGTTTAAAGAGAAGTGACCTAGCAATCAAACTTCCTTGGTATCATATACCGCTTGAGGTTCTTACTTCGGTAATAACTCAAACAATGGAAGCTAGGCTACACTAATGGCCTACAAGTGGGAAATGAAGCATGGCAATGCTACATTAGTTGTAGGGTCATCTAGTTTGTTTTAAGTCCTTTCAAAGGCTGGAACTTAATGGCTATTTTGTTCCATAATCAGCATACCTAAATTTCTGCTTCAAACACAGAAAGACTCACATTCAAGAAAAACAAAAACAATTGTTTGTTTGTTTATTTGAATGAAATGGTCATTTACGGGTTGAGTCAATATGCTTGATTAAAACAAACAACTCTTTAACAATAAAACTTTACTAGGTTCAAATCAACCCCTTGATTTGAGTTCCACTAATCTTTGGCATTGTTGCTTAGACCATATCAACAAGTTAACATTCAAAAGCTCTATTTTGATGGACTTTTGAAAGTTGATTGATTTCTAGATCAATTCAAGACAAGCTAGTCTTACTTGTTGAAAGTAACAAAAGATATGAACTATTGTTAGAACGCCTAGACAATAGAGTTCAAAGCTAAAGAAAGATTTTATGACTTTATTATTTCACACGGATTTGAGTGAATATAGGTTTATTTACTCAAATGTGATATAAGTTTGAATCTGTTTGGCTAGTTCAAAGATTCAGAAGTATAAAATCCACTTGGCAAGAAATCATAAAGATCTAGGNTAGATCATGTTGATGATTACTTGAGACCAAAAATGATCATCAATGATTGTGTGTTGTAATTTCACAATCTAGCTCCATAAGATATGGCATATCTAAGTTGGAATGATCGAAGTCAATTAGTACTTGATTCGATCAATGATGAATCATAAAGACTTTTCCTATAATTTCTAAAACAAAATGCTCAACTACCACCAAACTAAACCAAATTCGTCAAAGCTATTGAAAAGTAATTTCAGAATATCTTTTCATAATATATCTAAAGAGTTCCTAAACTCAGTGGGAGCTTAGTGTTTGTTATTCGACAAACTAAGGCCCAAGTATAGATATATGTTTCATTGTGATTTATTCAAATGAGACACAAGGGTATTGTTTCTACCACGAATTTTTGAGAACATAATGTTTGTTTGCTCGAAATAATGTCCTTTTGGAGATTCGTTTCCAAAATGACAAGTGGGAGAAAATAGACCTCGAAAGTCTTCGAGGCGAACAACAAACATAAACGGACATTCCGGAGGCTTTTCGAAGTTCTTCAGAAAATCCGAACACGTATTCTTTAAGGACTTTAGAAGTGGCTTTTAAAGAATAGACATCTCTTAGAAGACTTTACAAGTGCTTCAAGGAGAACAGAATATTCAAAGGACTTTCAAGTGGCTATTGATATTCTATTGTTTGATGTTCTATACCCAAGTAGGCATAGAGTTCAAGTCACTGAAACTATGAGATTCTTCTATTAGATAGTGAAGAAACCTACAACTTGCAGTCAAACTATTATCATGTAGATTAATGAGTTTGTGACTTGTAAGAAAGCTATGACGAAACCCAGATTCCCTAAAATGGTTAGAGGCCATATATAGACTCAAATGTTTTAAATGGTTAGAGGCCATAAAACATACTCAATGTTTTGATGACAAAATTGAAATTTTGTTGATTTGCAAGAATGGNTTCACACCTATTGGTTGCAAATTGGTTTTAAGGATAAAAACCATCAAACATGAAATTGTGTTCACACACAAAGCTAGATTAGTTGCTAAAGGTTACAAGCAAATTCACGGCGTGGATTGTGTTGAAACCTCATGCATAATCGTAATGCTCAAGTCTATAATTCAAGCAATGATTGCATATTGGTACATATGGCAATTGGATGACAAAACGTCTTCCTCAATCAAATGTTGGAAGAAACTATGTACATGGCACGTCATAGGATTTGTGGATCCAAATAAATGCTTGAAAAGGAANGCTAGCTTATGAAATCTAAGTACAGATTTAAGCAAGCAATTGGGAATTGGAATTGTATTTTAGTGAAGCTAATAAGTATTTTAGTTTCATAAAATGTACATGATTCTTATAGATATATAAGAAGTTTAGTGGGAGTACGTAAAAACTTAATTGGTCCTATGTGTATCACACACATATCTCTCTATTGTGAAATAACATTCAAATGCTAATGACTTAGATTTGAAATTATTCATCAATGACGGACCAAGGCGAAACTTAGTACATACTGGGTATTAAGATCTATTTACAAAGATCTTATAATATTGTTTTGGATTAAGTAATGGCATTTACTAAATCAAACACGAAAGACTCCATTGGAGATATTCGACCCATATGAATAAATCTAAGTAAAGAATGTTTGAACTATGTATAAGCATTTACTAAGTTAAACATCAAAGGATCTAAGTGAGATTCTTAACCTATATTATATGTCAAAGAATTTAGCTGGATTCAGTATCTACTGAAACTGAATGAGCTAAAGTTACATGAATAGAATTCAATTGGGAATTATTCTGCAAAAGAATTTATCATGTATGATATAATATGAGGATCGCCAAAAACGTATCGTATGACTTTAGGCATGACGAACATATACCAATCTCTATTGATCTAAGTGAAGATCAACTAGATTGAGATCAAGAAAAACTTATGGTACTTGAAAAGGTACATAGGAATAGTTCTTGATTCAAGGAAATAAAGATATGCTAAATATTGATGCTACACGCATAAACACTGGCAAAGGATCAAGCAAGATCCCTTTGGAGTTAACCATTGGCAAGGACGAGCTATAGAGCATCGTGTTTTGAAATGGCAACATGGATTGGAGACCATGAGTTGTTGCGTGGGAAATTAAAATATTAATTTCTATGTTCTAAGATACAGCTGGAAAGTCTTCCACATATCTGTGAACTGCTTGGATAAGTAAATCCAAACAAAGCATCACTAGCAACCTAAACAGTTGAAGTAAAAGTACTTATTGCCTAAGAAGCAATAAAACAGGGTTGTTTAT
>rnd-2_family-278#Unknown
ACTCCCTCCGTCCCGGAATACTTGACCCGCTTTCCTTATCGGGCCGTCCCTTAATACTTGACCTGTTTCTAAAAATGGAAATATTCTAACAATATTATATTATTTCTCACTCCACCCCTATTAACCCACCTACCCCCTACTCCATACAAAAAATAATTAAAAATTCAACCCCTACTCTCCCCCAACCCCACCTCTTAACCCACCTCCCACTAACTACATTAAAATAATACCCCACTATCAACTACTACCTATTAAATTAAATAAGTCAATTCAAGTCCCTTAAACTCTGTGCCGGTCAAACCGGGTCGAGTATTCCGGGACGGAGGGAG
>rnd-2_family-83#LTR/Gypsy
NNAAAGGTCCACCCTAGGCCTACTAAAATTAAAGGTCCACTATAGGCCTACCAAACGAGGCTCACTCAGTCTCGCCTCGTGACTCAAAGACCACAACCATCTACCTTTTAGCCCAAATAAAAAATTGAAGGATTTATGTTGGGGAGAAATCCCGAGCAAAAAAGAAAAAAGAGAAAGAGAAAAGGGAGAGCGAAAAGAGCGAGCCATGAAATACTTAGCCCGTACCTCCCAAAGTGCGAAATTTACCCAAGTAAACGAAGGAAAAGAATTGAGTCAACCAATCCAAATCATGCCACAAAGCTACATAAAGTTCTACGATGTCTACCCTTTCCAATCCTTATGTTCTTAGACGCCTTCGCTCTGGGGCCCCTGTTCAGCTCATTTAACCCATCCATGTTCTCATTGCCATAACCCAAGAAACCATTACCTCGACTCTTGTTCTTGAACTTGTTGTCAACCGCAAACCACGCACGGCCATTGACACGTGCGTCATACCCATTATTTCCAAAGCCCAAACCTGCTCTTACACCACCATTAGCATAATGACCATATAACTTGTTTGGATACGTCCTGTTGATATACCCTTGAGCCGTCCCCATGCTACTCATTGGCCTTGGTTGATGTAAACTCGTGACACTAGCTTGAGGCTGCAAATTGTGAGTCCTAGCAGATGTAATCCTCATGCTTGACCAATACCTATACAAATTATCCTATCTCATTCAACCCATCTTTCAAGCCGTCTTGAGTCACGAATAAAAAAGAAGACAAATGAAAAGTACAAATAAAAATAAAAAAAAATAATAAAAAAGNAAACTTCGCAAAGCGCCTTTAAAGTTCGTCTAAAAAGAAAAAGAAGCATTTAGCGCACCAAAAAAGATCCGCCCAGAAATCATTTTCAGCGCCCAGAGCTGGGCGCCGAAATCTTTAACGCCCCAGCCTGGGCGCTGAATCTCTCTGCTTGCCAAATTTTGTCCAGAAGTGCTCGTCATTTTATCCGCACATACACGGAAAAATAACGAACACTTGGAGGGGTACAACACGTATTCAGATATACGTACCACCAAAAATACATGTACTCAAAAAAATATATAAAACAAATTTTTGGCTTACGGCAAAGCAGCAGATTAAAATAATAATAAACTTCACTTATTCCACCCTGTTTCAAACANTACGNTTCCACCTCAGAACGTACTTGTTTAAAATCGGCATTCTAAGAAACCATTTTCTAGGCTAAGAACTACGCAAGACCTGATTCCAAATTAAATCTATTTAAGGCGGATACGTAGGCAATCCATGATTCGGTCCAACCAATTTGCAAAAATGTTAAAGCCTATAGAATAACAAGAATAAAAAATAGAGTCCCTTATTGAAATTTAATTACTTGCAATCCAAGTCGAAAGAAAAATTTAAGTCAAAGGAAGAATCCAAGTCATCAAGATGCCAAAATTAATGAGCACACATCGAAAAATAATAAGGGCACGTACCCTTGCCAGAAGGAGCACTCACACTCCTAGGCACTTAGCCAAGACTCAAAAGATCGCTTTGCCTCAATTGAATGGGGGCTAGCGCGAGCGTCCATGACCTCTAAAGTACTCGACTTGACCCTCCCTAAAGCGAACTAACTCACTTAAAGACCTTCTTTCACCACTAGACATAGTCGTTCGCTTAAAGACCTTCTTTCACCACTAGACACAGTCATAATCGCCGACAAGTAGTAAAGGCAGTAAGCTTGCAATGAAGAGGATTGTTCTACGGCATCGCCCCATCGTTCCTTCGAACTCAGGGCACCCGTTCACGGTAATTCAAATGCTTGCGAATCCCCTTTGAAAAAAAAATCAGACATTGTCAATAGGACTTGGCACTTAACCAAGGCTCACCCTACTCAGACATATGACACGGGCATCTAAAATCGAAATCTGAAAGCATCATTAATGGGAAGACATAATAGCAACTGGGGGCTAAAAAATTGAAATGAAAGAGCTAGGGAAGGAGACTAAGTATGCCTTGACCTTTTGATTGCAGACATACACCAAGCAAATCTAAGTCAATTTGAAAACGGTTTATATTCCCGCAATTCTGGAAAAGATGGCCCTAAAAGCCTAAAGCATATGCCGCACGGGCACAAGTAAAATCTTGACGCCTGCACCCTGGCTTCCAGCAAATCCTTAGACAGCATTCCAAAAATCGTAACAGTATTTTGATTCACTCATGTAATCCTGTACGAACCCTTCTATAAGTCAACTAATACTTAGGACACCTCGGATTGTACTTTGGCACAGCCTAGGACTCGGATTTATTTTTTTTATTCGAATAATTTTCGAAGACTTCATTCGAACATNATAAAGTGTCGTTGGTTTAAGCTAAGTATGCGTTTATCTCGATGTTGCAAGTGAGTCAAAAAGATTTCTAAATATGATTATGGGTAAAGAAAGGCACCTAACTTTTGGTCAAGGCACACTTCAACATGTGACTACCTTGACCATGGCAATGTCGCACAATACGACATTTACAAGAGAAGTAGCAAATCACTACTCGAACGTACCTCGCACTAAACGAGTCTGGTTCAAACTATTCATGATCCATGTCACCATGAATGCATAAAACGTATGACGAAGCATTATAGCACCCAAGCCGATCCCGTAAGGCTACAATTGGGGGCTTGAGAAAAACACTCTAAAAATGCTCGAAATGACGATTTTAGTCTCGCAAATTCTCGACGCTAATGCTATACACACGTCATAGGGGCACAATCCTAAGGTTTGATCGCGTAAAACGAACCTTAGAATGGCTACAACCCCTCCCAAATTCTAAGCGCTACTTAGAATATATAAAGTCACCCCACTAACAAGGGTAACTGAAAATCGCGAGTCACCAAAACTCCGATCAAACTACTGCACATAACGCTCGCCCTACAAGCGCCCGTTACACAGTCTACNTCGTTCCAAAGCAAAAGCGAAAGAAAAAAAAATCAAGGATAAGAACTGTCAAAATATGCCCAGAAATCATTTTCAACGCCCAGAGCTGGGCGCCGANATCTTTAACGCCCCAGCCTGGGCGCTGAATCTTTCTGCCTGGCCAAGTTTTGCCCAGATATAAAAATAAGAAAGAAACACCTATGAATCCTCGCATCGAACGAAGTAATAAGCCGTGCACACCCACGCAGAAGGTGCTACACTTGTTCGAGCACCTGAACGAGGCGTGATGAAGTACTCCAACGCAAAAAATAATAATGATATCCCAACGCCTGGAGGAATGTTCTAAGACACGCCGTTAGGCCACACAAGCCTACGTCGCACCATAAGTTCAACCATCCCACGGTACAAGTCTAAAAAAGAGAGTAAGGCATATTGCACTAATGCAGGCACGACCAAGAGCACGTGTAAAAGAGGCAAAGACTACTTATCGCCCAAATTCAAAATGCAAGCCACACGACTTCTACATTAAGGATTAAAGGTAGCAAAACATTACCTACCACGGAAGGGATAGCTCGCACCTACACGAGCGGAACCCCAAGGCATCTTTCTCGAAAGAACCTACAAAAATCGTACGCCAAAAGGAAGCATCCCAACATGCATACTTGGGGGCTCCAAGCTACGAAACGACCATAGCAAAATAAAAAATCTCGAAGCAAATGTTTGAACAATCGAAAGGGCACGATGTTTGAGCCCACTTCATGAATGGGCCTGANCCCTATCAAGCTTCTAAGCAAACTATTCAAAATCAGTCATTGCTCAAAAAAAATTGATTCAAGCGAACTGATTAATGGACCGCACACGACGGCCATTCTATGAACGCTCGTTCGCACATACATATCATCTTCTAGCGCATTCACGAACGCGTTCAAAAAAGAAAAATATATATACAAGAGCGGTCAAAGTCTTACGCCTCGAGGTATGTNCCTCGGGCCANATAGACTCGCCCGACTATCGCAATAACTGCACGCCTTAAGAGCAACAGTNCCTTNAAATAATCGCCCCAAAGCGACAAGCACCGTAGTCCACCAATCGGCTACGGCTTCTCGAGAAAATCATCACGATCACTCAGCTCATTGTGATCTCTAATAAAATTCTACGTTCCAAAGATAAAGAAAAACAAAAGAGAAGAGAATACGTAGAACCTCCAAGTGAAATAAGCGAGCGAGNAAGAGGCCAGNTNTGCCATCAANAGACCAGCCCCGACGCCAANACTTCCNACGCCCGACCCTGGGCGTTGAA
>rnd-2_family-81#LTR/Gypsy
GATGACTGGTTCCTGGTTCAGCAGTTCTATAATGGTCTGGGTAATGAGTCTAGGTGTCTTTTGGATTCAGCTGCCAGTGGGAGATTTATGCAACTGGAGGTGCCTAGAGCTTTAGAGGTGATTGAGGAGATGGCCATCCATAGTGCCCAATATGGGAATCCTAGAGGTTTTGCCGACCGGGGTGTTAAGCATGAGATGAATTCTATTGAACAGCTTACTGCTCAGCTAACTGCCCTACATCACAAGCTAGATAATATACAGATCGCATCGTCCCAATCCACCCAACATGCTAGTGTCGCTGCAATGAGTGCCCAATCTGCCAATGTCTGTAATAGTTGTGGGATGCAAGGCCATTATGCACAGGAATGTCGGAGCTCTATCGAACAATGCAATGCATTCCAGTCCTACAAGCAGAACAATCCGTACTCCAACTCTTACAATGAGGGGTATAAAAACAACCCCCTACTATCATATAGGAGTACTAATGTCCAGAACCCCCATCAGATCCAACACCCTCCACCACCACAACAACAGTACCAACCACCACCACAACAGTCATACCAACCGCGGAGTAACTACAACCCGCAGCCTAGTGGACCACCTGGTTTCCCTCCACAACCTCAACCCACACAGCCTGATCCCATGCTTGTAGAGATGAGGAATATGATGTTGGAATTGCAGAGATCTCTGAGCGAAAAGGATGCCAAAATCGATGCCCTCACTGCTCATAACAAGATCATGGATAAACAGTTGGCACAAATGGCTACTACTCTCGCAGAGAGACCCAAGGGTCAACTCCCTTCACAGCCTGTGACCAGAGAGTCTGTAAATGCTGTCACTTTGCGGAGTGGATATGAGTATGATGGGCCGCCTATGACTATTGAGGAAGAGGTTGAAGTACCTGTNAGTGGTGCTGTGCCAAGAGAAAGTGAGAAGGTGGTCAAGGAGAAGGAAGCTAACACAAGGGTTGAGAAGAAAGTTGAGATACAAGTTCCACCTATCAAACTTCCCTTCCCTCATCGTCAGCTAAAGAACAAGCTAGACAAGCAGTTTGGTAAGTTCTTAGAAGTGGTAAAGAATCTGCAGGTAACGGTCCCTTTCACTGAATTAATTACTCAAGTACCTGCATATGCTAAATACATGAAAGACATCTTGACTAGGAAGAGAGCATTTAGTGAGGTGGAGACTGTTGCATTTACTGAAGAGTGCAGTGCCTTACTACAAAATAAGTCTCCACCCAAGTTGAAGGACCCCGGGAGTTTCTCTATCCCGTGTAATATTGGCAACCTTTTTATTGACAAAGCCTTATGTGATTTAGGTGCCAGTGTTAGTGTCATGCCCCTGTCTGTATGTACTAAGTTGAACATGGGTGATTTAAAAGTTACCAACATAACTCTGCAAATGGCTGACAGATCTGTAAAATACCCCCTAGGTGTTCTAGAAGATGTGCCTGTTAGAGTAGGTAAATTTTTTATCCCTGTTGACTTTGTTGTGTTGGACATGGAAGAGGACAAGCAGATTCCTATTATTTTAGGTCGACCTTTCCTACACACTGCGGGGGCAATNATAGATGTCAAGAATGGCAAGCTGACCTTAAATGTGGGGGATGACAAGGTTACTTTCAATTTAACCCATGTTGCTAAGAGCCCTATGGTAGAGGAGTCATGTTTCGGAGTCAATGTTTCTAATGATTATTTTAACGCTGAATTGACTCATACTAACTCTAATAACTCCTTGGAAAAAGCGCATGTTTCAAATTGTTTTGCAGGTGGAGGAGATCGGAGTGTGAACTCTTTGGCATGGGTTCGAAAGGAGGCACGATTTGATGATGCTGCGACCCGAAAGGCCGAAAGTTCTGTGAACGGTGGGCACCGTATTCGTGATCGGGGTCGTGGTCTGTCACTTCCCGCGCCACGTAGCTCATCCAAGGCAATCGATTTGACACCAGATGGCACCATCTTTGGTGCCCCCATTCGATGAGTTGTCGTGGCTCTCATCCCCTTCCTTTCGTTGTCTGCGCATAAACTGAGATTGTGTAATGGGGACATTGCATCAATCTAATAGGGGATGAGTATTTCACTATCCATTTATTGCTTTCCGTAGTGTACTTTTTGNTTTCGTTTTGTGTGTTTTAGTATAACTTTTGATCAAGTGTGTGATTCAGTGTAGTCTTTGGTGTTGGAGAGGCGAGAAGAGGGTATTTTACGGTTTGGGTGTTTAATGNTGTGCAGGTCTAAGGCTCCAAGTTCGAAAAAGCGGAATAAAAGTCGAAACGGAGAAGCCCGCGAATCGCCCGATCCGGATCGGGCGANGTGCGCCCGATCGGGCGCGCGTCGATCGAGGAAAATGTTGGAAAATCGCCCGATCGGGCGATTCGCCCGATCGACCGGGCGAGTCGAACGCCCGATCGGGCGAAATTCCGCCCGATCGGGCGGTCGGCGATCGCCCGATCGGGCGGTTTGCGATCTGGGCTCGAAANAGCCCAAGAATGGGCGCACCGCCCGATCCGGACCGGGCGAGGTGCGCCCGATCGGGCGCGCGTTGANGACTTCAATTTCTTCNTAATTCGCCCGATCGGTCGCGTTTCGCCCTCAGCTCACAGGGCGATTTGCAATCAGCGACAAATAAGCCACGGGCTCTTCNCTTTCCTCACTTCCTCTTCATCTTCAACCTCACTTTCTCTCTCTTCCTCCATTAAACCCCAACTCCCAAAAACTTCNAACCACCATATCTCCCTCAAATCTCCACCAAATTCANCAATCTTTTCACCAAAATCATCCTCNCACCATCCTCTACAACCTACACCCAACCGATTTCAGTTTTCTCCAATCCCCACAAAACCCCCAAATTCACCCAAAAAGCTCAAAAACCTCAAAAAATCAGATTTTCACCATGGCNAACCGACCAAAGAGGAGTTGCACNANGCAACCAAGGAACCAGCATGAGGCTTCNACGAGCCGAGCTCGGGAGCCGACACCACCACCTCCGCCGCCCCAATTCGAGNCCGACGAGGACTTCCCGGATGTCATTTTTGCTACGGAGNGGCAACGAGNNCGATTCATCCACCTCAAGNNGAGGGAGGTAATCCCCACTCGCTTTATNTGCCAAAAATCTTTACATGAAATGGGTATTGAGCGTGATGTNAAGCGTGTCTTTNNTGGTGTCGGTATGAGGGATATGTATAGCATGCTGCGTCTCACNTTTAGGCGNNTAACTTTGGAATTTCTGAGTTCGTTGGTTTTGCGTAGAGATGGTTATNGAACTGTGTCGNCGGTTCAGTTTCGCTTGATGAACCGNACGTTACCATGAGTNTAGCTGATTTTGGTGGGATTTTTGGNTTGTCCACCGCCTATAGTAGGAAACCTGGNAGTGCCCATAACAACTGTACCATGTGGGGAAAGCTNACGGGTAATGATAATCCCGGTAGTATGCAACACTTGCATGCTTCCAAGATACAACACCCTGTCCCTATTGTCTTCTACAGGTTTCTGGGGTTCACGATTTTTGGTAGAGAGGAGACCCAAAATGTTAGGAGTACNGAGCTGGAGATTTTGGGTGGCTACGTTTTAGAAGGGGAGGATAGGTATAAAATGAACCTAGCACATCATATGGCCTCCCAACTCTATTCCATAGCCACTAGCACGCATACCACTCGCATTACCGTTGGTGGGTTGATCACCCACATNGCCATGGCCACGGTNAACTTTGTTGAGGCTAACCAGACTCCGGTTTTGGGTAGCAACTTACTTGATTTGGCCTATTTTGCTGGACTTCGCCGNCTACAGGGTGAGCACGGGTTGTTTAGGCCGGGTGCCATGTATTGGATGTTCGAGGGGAACAGGCTTTTCNCCTTGCCTGACCCTCAGGGCCGCACCNGTTTCAGACCCGGTCAGGCTCACTACTTATATGTTGGATTTGAGGGTGAGCCGCAGCCTGACCCACAGCCAGAGCCCCACCAGTNCCAGCCCGAGCCTCGCACCTACTTTAGGAGGGGGCGTCGAGGGGATGAGGGGAGGCCNCAGGGTGGCCCGACACCAGAGGAGGAGCAGGGGTCCATTCATGAGCGGTTGGGCAGACTTGAGCTCGGTTTTCATGAGTTCGCGGCTGATCACCAGAGGACCATGTTCCCNTTCTACGATCAGTATGCCAGGCAGGGCTACATTGCCCCAGACGCTCAGCACCCTTCCTGGTTTACCTATCCCGCGGAGGGATATGGAGCTCCCGGTNCCATGGGCACCTTCACACCCACCCACTACGGNGGGTNTGGAGCGGGCACTAGCGGTCATGGTGGNCGAGGTGGTGACGATGGTGATGGCGGTCAAGGCCATCAGTGATGCTGANGANGATCGAGATGGTTCGATACCCCTTGAGCCAATGAGGACATTGTCTGATTTAGCTTGGGGGGGTGTTTCACTTACTTGTACATATTAGGTATGTTTTCCTTTTATTTTTGCATTTACTTATTTTTGTGTGTTTATTTTGGTGTGTTTACTGTTTTCTAGANTAGTTTATTGCTTTGAAAAAAAAAATACAAAAATACGTTCCGATGAATACAATATCATGCTTCCCTGTGCCCCTTGANCGAAAATTATTTTGATTTTGGTATTTGATGATGGGNAATGTAGATGTGTTAGCCATGATTTGATATTCGATTGCTTTGATGCCTTAACATGAGTCAACTCCGACTAACTATTTGTGGACTTGGTGCTTGACTAGTTGATTTGGTTAGGAATGTGTGATAGCTTCCTGGTGTGTCATTGATTTTGAGTATTGATTTGCAACTGTTAGTAGTGTTTTATGACTCATATACATGCACATTGTGGAGGACGAAGGCATTTTTCTNTT
>rnd-2_family-9#DNA/TcMar-Stowaway
AAACATGTNGTTCANCATTTATACAACACTCCTTTATACTTCCTCCGTTCCTTAATACTCGCACCAGTTTGACTTTTTGCACTATTCACATAATCNACTTTGACTATTTTTTGTGATTTATANTATATGAAAACAAATGTTAGCATGTGGNATCTTGTTGGATTCGTCTCAATATATATTTTCAAAATATCAANTTTTTATAATTTTTTATAATACGTAATTAAAGATATTAGTGGTCAAAGTNGTGCATTGGCAAGCGTGTNNAGTCAAAACGGTGCGAGTATTAAGGGACGGAGGGAGTACAAATAATACGTTATTATCCGTATATNTCTTGANAATTAAAATTAATTTATTGCATTGNTAGTAGAAAT
>rnd-2_family-137#LTR/Gypsy
GATGAGCGGCATTTATGTCGCTCTAGGCTAGGATTTTATTNATTTTATTATGCTTTTTTNTAGTTTTGTATAGTTTTGCTGCTCTNTTATTCCCTTTTTCCATCTTTGTGCTTTNCAGGTGATAATGTTGAAAATGATGGAAAAACAGNTGAGATTTGCTCGAGCAGGGGNCGTGCGATCGNACGGANATTTTGTGCGCCCGCACGGGTCTACGGAGTTGGCTCCAAAAGTCAAGGCAGNGCCGTGCGACCGAACGGACNTTTTGTGCGNTCGCACAGGTCTGAGAGTGGCTCCAAGAACCAAGGCAGTGTGTGCGATCGCGCCACAGAGTAGCGCGNTCGCACAAANTGGAATTTCGATGCAGGATGTNCGAAATTCGTGCGACCGCACAACAGTTTCGGTTCGNCCGCACAGGAATTTCGGTGCGCTCGCACAANGTTCCTGTGCGANCGCACGAGGACTTTGAAGATTCGGCCAAGTTAAGNCCGTTCGATCGCACGGTTGTTCGGCNCGGTCGCACGNCGCGAAGGAGGAATCGTCGCTGNGCCCGTTCGCACGGNTGCGCGGCNCGATCGCACCGGTGCGATCGCACNNGGGTNTGCGCGNCCGCACGGCTGCGCGGGATNCAGATTTTCGAGTTTAAAACTTCTATTTGGGGAGACTTATAAATAGGATTTTTGATTATTTTCATTTTCATTCAATTTTACATTTCNTATTTTTACACTTTCAATTCTAGAGGTTTTGGATTTTGTCTTCGATCTAGAGAGAGAAACTCTTCGATTCGAAGCNTCAATTCGTAATTTTCTTCAACTCTTCTCTTCTTTTGCAATTNAATTCTGTTCTTTAATTCTTTCACTTGCTTNGTTGATNATTGTTTTGCGATTCCTCAATNCTTGAGTTCTTGATTTAATTTTGTTGTTACTTTGATTTTCAGTTTTTGATTTGATTGGCAATTGAATTTCCTATTCTCTNTTTCTNATCCTTCAATTTCATGATNGCTAGCCTTGAACTAATGGATTTCTTGATTNTTAGNATGATTAGTGAGTAGNTTTAGGTTAGGGAAAGGGGAGAANCTAGGGGCTNAATTAGGGGAAATTGATGATTGATTGTTGATTGATTNATGTGATTAAATATGATTTGGTGATAGGATATCCATGNCTAGTTGAGTGGTAGTTGCAAATGCTATTCGATTAGATTCGATTGGAATGCATAGGTTAGGTTTGGCAAGANATTGTGAGCCTATCTTGTGCGAGCGAATGGTGGTNCCTATTATATGCNAGTTAGTTTAGTCTAGGATTAGGCGAAAGCTCTTCCGTGGATTAGACGCTTAGCGTNCCCTATCCGAGAGGTGGCGGGTTCGTCATTNGATGCCGTTCGCCTATTCGCCANGTCGTTGCATGATCGTCATTGCTAAATAGTTGAGTTCGTTTCCCCCGATTTCCCTAGGCTATCCCCGACTCCCTAGCGTTTCCCTTTATTGATTCAATTTCGCATATTTTNATTTGTTAGCTTAGNTTCTTAGTGATAATTCAAANCAAATCCTCGTTCGAACTAGCTTGACGTCTAACTCGATAACTCACCGTTTCTATGGGACGATCCCTATGCTTGCCGCTATAGTTAATATAGCCGGTAGTTTAGTGGTTTTATAAATTTTGTTTGNTNAGGTGNTTTTCTNTCAACGACGGAAAACACGCTTATCAAAACGGCGCCGTTTCCGGGGAACGGTCGTTGTTATTGAGTTTTGTTGAGACTAGTTTATCATTAGAAAAATACAAAAATATTGCATTCTTGCTTGCTTTCTTTTCCTTTGCAATACTCACGGTTTTCTTGAGTTTGTATGCTTGATAGGGGTCGTGCTCGTCAAAGGACCCTCCATCCTCTTGACCTTGAATTGGAGAGGACGTTAAGGAGACTAAGGCGCGTTCGAACTAGCTCGTCGAGTCACAACCGGTTCGAATCCTTGGGTGTTGGCGCGGAACAAGAAGAGAGTGAGCAAGCTTGTGAGAACATGGCGCTCCCGGTTAAGAATTTGGGAATACCGGGAGCATTTGAAGCAACGTGCGGTATCCAAGCACCCACAACTAGTGCTAATAACTTCGAGATCAAGCCCGCCTTGATCAACTTGGTTCAAAGCCATCCTTTTTGCGGGAAGAGCAACGAGTCGCCNCACGAGCACCTNAAGCAATTCGAACACTATTGTGACACAATCAAACACAACGGTGTGACNTCGGACTACGTGAGGTTGACTTTGTTCCGTTTCTCTCTCCTTGGGCGAGCTAGTGATTGGCTTGACAAGGAGGTCAAGCCCAACTCACTTCGCACTTGGAACGAGGTGACTAGCGCGTTTTTGAGCAAGTTTTACTCNCATGGGAAGACGGCGGAGTATCGCCACAAAATTCAATCATTTGAGCAAAGGCGGGATGAGTCGCTTTTCGAAGCTTGGGACCGATTCAAAGAATACCAAAGGGAATGCCCTCACCATGGGATCCCTAAGTGGTTGCTACTCCAAACCTTCTACTTGGGGTTGAGCCCAANCTCNAAGACAAGTCTAGATGCGGGNGCGGGNGGTCCCATCATGAACAAGACCGAAGATCAAATTGAGGAGATAATTGAGGACGTGGTCCAAAATTATCAAGCTTGGCACGTTGGTGCGGGAACTATGATGGCAAGGGTAGGAATGATGATGGTAAGGGTCGGTNTATGCTATGGAGCAAGCACGGATCATCGAGAAGCTTAGCTCGAGATTGGAGAAGCTNGAGAGCACGCCAGAAGTCACAACCACCATCGCCATCAACAATTCCACCGCCTTCGGCCACTCTTCTCACTAAGGGGAAGGGCAAGGTNAGTTCCTATGACACTATGCCTCCGGGCACATCCTTTTGTGATAATTGCCAAGATTATGGTCATTTCCCCAATGCATGTCCTTTGGTNCATAACGTGTCTTNTGTGGATTATGGCCCTTCNTATGAAGGTGATTTTGATGTGGAGTATGCCNATNCCNTGAATGAGAGGTCTAGGAATGATAACCCCAACAATCAAAATTTTGCTAGGCAAGCACCTAGAGGGCCCCCTATGTATGGTTCCCACCAAGGCTATGGCCAAGGAAGTGGGTATGATAGCCAAGGCCGAGGTGGCTATAGAGCGCAAGGCTATCAAAGCCAAGCGCCCTATGGTCAATCTCAAGGTTTTGGCAATCAAGNCCAATACAATCAAGGTAGTTATAATCCCAACCATCAAGGTGGAGGGGGTTATAACTACTCTTATGGGCAATTTAGGGGTGCCTCNAGTGGGGGTTATCCTTTGAACTCGGGAGGTCCATATGGTGTNTCTCAATTTCCACCTCCCGGATTCAATGGACCGAGGACCTATGGCAACCAATATCAACCAAACCTTAGTGGTTATGGCGATGCACCTCCACCGCTCCCGCCTCTCAAGTCTAACCTTGAGGCTCTCATGGAGTCGTTCGTGGGGGCGCAAGCCAAGAAGAATGTCGAGTTTGAGGATGGATTCAAGCAATCCAACACTCACTTGAAGATGATTGAGACCCAACTAGCTCAACTTGCTAGCACCATCAAGGAACAACAAGTGCATACTAGTCTCCCACCCCAAGGTCAAGCTCCTAAGCAAATGTATGCGATNGTGACAAGGAGTGGGAAGATTTTAGATGATGGTGCTANGCTTGTTGANGCTCCTTGCTCTAGGGGGAAGGATTCTAAGGGAGAGTCTTGAGTCTACGGACNATGATGTGGTGGAAGAGAAGTCTCACGTCGATGACGTGAGTGATGGTGNTAAGCCGAAAGAGGCTACTCTTCTACCTCTCCCCACTCCTACTCTCCCCTACCCTCAAAGATTCGCCGGTAAGGCACAAGTTGGATGANCAATTCTCNAAATTCCTNGACGCTATTAGCAAACTCTACGTGTCACTCTCTTTTACCGAGGCGCTNAAACAAATGCCACACTACTCAAGATTCATGAGGGACATTTTGAGTGGNAAGAGAANTTGTGACNCCAAGGAGACCGTGCACCTCACGGAGAATTGTAGTGCTNTNATTCTGAACCCGTTNCCNCCAAAACTCAAGGATCCCGGGAGTTTTTCTATCCCTTGTAGCATTCAAGAGCTTGAAATTNGACAACGCTCTNTGTGATTTGGGGGCNAGCGTNAGTATNTTGCCTTATAAGATTTATGAGAAGCTTAGCCTTGGTGATCTCGTCCCTACCNCCATGTCNTTGCAACTAGCCGATCGTTCGGTTATGTACCCCATTGGGTAGGGTTGAGGATGTTCCCCTNGTGGTTGGCGAGTTTACCTTCCTCGTTGACTTCGTTGTCTTGGACATCGATGAGGACGCCCACACCCCCATTATCTTGGGGAGGCCATTCTTGGCCACGGCGGGTGCTCTTATCGATGTGCAAGGNGGACTTATCACTTTGAAAGCGGGAGACGCCAAGGCTAGTTTCAAGCTCGCTATTGATGATCAATGTTGCTCCAAAATGAAAAGTTGCATGAAAATCGACACTNTTGCTTGTGTTGAGAACAACCATTCTTGTGCTAATTCTTCTAACAATTCTCGTGTTTCTAAGTGCGNTGATGAGCTTNCTAGGTCCTCTCTCGATGAGAAGAANGTNCATGGAGNTCCAAAGGCTCTTNGGTGATGAGTTTGATGATGTCGTAACCATCCCCGAGATATTCGGGATGNATNTTGATGATGTGATGGAGCTANACGCTCCAAGGCGATCGATGGTAAGAAAGCCAAGAAGTCCAAGAAGGCCGAGAGTCCATCAANTGCCCGAGGAGGGGCATGTTGGCGGATCGTTTGGTCCCCGTCCCNTGAGTNGCGGTNTCGGTAAGNTNTTTGTGCCCAAAGGGGCAAAGAAGNGCNTGNTGACTAGTGNTGACCCAAAGTTGGTCGTGTTTGACCCCCCNTGAGCTTTTTGGGGGGGTCCGTCAAGCTAATGACGTTAAACGAGCGCTTCCCGGGAGGCAACCCGGTTGTCTAACTCTTGTACTAGTTTGTTTTTGTATGTTTTCATCTTTTTACTTTTCTTTTCATAATAAATATGTTGAGATGGGTGTGCAATAGTCGAGCAAGCCAAGGAACATAAATTCCAGTTCCGTGCGATCGCACGGTTGATTCGCGCGGTCGCACGAAACTGGAANNTCGAGGTCAGTTGCTCCCAGCCATTCCGTACGATCGCGCGCNGCTGGNCGTNCGATCGCACGGCTCGAACCGTGCGATCGNACGGCTGTTTCTGTNCGNTCGCACGGGTCGGGCGGGGCTGTTCCGCGATCGTNTTNTTCGAAAATCGCGCGCCCCCTTTCTTTTTCATTTCTTCGNCTTACTTCTCACTTCCTCAACCCATCTCTCTACTTTCCTCTCTACTCCATACTCCTCAAAACTCCATTAATCCTACTCAATCTTTCTCACACATTTCACTCTACNCCACTCACATTCACAAATTCATCCTCATCCCTAACCCCNAAACCAATTATTTCNGATTTTTCNCAAAAACCCCAAATTTTTAGGGTTTGGTTGAACATTGATTTTGTGATTCCTTGTTGTGATTGGAGCATTGGAGTTTGCTCTTGGGATTGATCTTGNCTACCTCCCTTACTTGTGGTGACGATTTCTTTCCCTTNNTTCTTCATTGTTCNTTACATTTAAGCCCATTGTTCATATTATTTNGGTAAANTTCTGAAATCTNTGGTTTTTGGGGATTGTTTGGATTTGCATGTTTGNTTNTGTGNNTGTTCCTTGNTNGTCTANACGNGTTATGCATGTTTCATTNCGCATATTTGTCAAGACTAGTCTATTGATCGATTTTTGGTGAAATGTTGGTGGAATTCTTGATGGGTTNTTGNTTNTGGAGGTAATGNNGATTGGTTGATGAGGATTGTTTGGNTTGAACTTGAGTGATGAAGTGGTACTTGTTGGTGATAATTTTGATNGTAGATTGTAGTTTTTTTTTTGCAACTAACTTAGTTTTTTCCTTTTGCCTTGCGTTGTGTCTCTTTTCTCGCTTGTGTGTAGATTTTCGTCCCTAAGACTCATCATGATGGCCAAGCGCNCNAAGAAGGGNCCCANCTCCCCAANCGAACAAGAGGAAGGCTACCGCTCCTCCGGNCNTCGAGACCTACGGAATTGTTTTTCCGGAGCAACGGTCTTGGAGTTACTNTGAGGAATTGTCTAAGNGGGNCATCANGCCCGACAAAGTTCTNCCACAGGAAGANCGTTCGNGNTTTGGGGNTCGAGAAGAAGCTGACANGCTTTGATCGNGGGGCTCGGGCTTGAGGANTTCGTGACCATGAATGCCAAAACTTACACGAGGGTNACCCTTTAGGTTCTTTCCTCGGCTANGAGGCGCCGGGTGCATGACGATGGNGAAGAGTCGGTTGAGCTTCATTTCCAAGCTTTCGATAATCAACACGTGCTCACCGACGANGCGATCAATGATTTCTTTNNCATCGACCCGGATGATTTCTTTACCTCTCACCCGAACCGAGGTTTGATCGTTAATCCGGTGGCGGAGTGTGTNGACGACTATGATGAGNATANTTGGTGGGGANCGCTCACNGGAGAGGGCGAGAAATTCNTTTCCNCNTCGGCCAAGTCTTCTTCTTTTCACCACCCGGCCATTCGTTACNTGAGCCGCCTCCTCNTNTACGCNCTTTTCTCAAAGGGTGCTACCGGNGCCTTGTCGAGCGCGGAGCTTGGCGCCTTATGGTTGGCCACGGAGGAGAACGAGGGGGTCCTAGATTTTGGGCAGTTGTTNATCNCCCGGATCATTGAGNNTCGGAATGGGCAGCCGACTTGTGCGGACATCCTCCTAGGGGGGATGCTCACTCTTCTCTTNAAGGCACTCCCCGACGACCCCTATGCCAAGGACGTCTTAGCTGTGTTGGATNNCGTTCCCGGNGGGGAGTTCCTTGACTTGCGGACGATCTCCAATGCCAAGTGGCTATCACGGCCACCGAGGACGACAAGTATATTTGGATNGTGAACCGGCGAGATTGGTGCTATCTTCCCCAATCCCGCCATCACTTCTTGGACTCCTAGTGTCCGGTACTTGCTTCCCCGCGNCCCGCGATTCGTCGCCCAAGCATAGCGGCTTCCTCCTCCTCAACCCAATCCGGATCCTCCTCCACATGGTCCTCCCCGTAGTCCGCCTATCCTGGATCCTTCCCCTAATGAGGGTGGTATGTCNTCTTCTTCCTCTCCTTTTGATTTTAATAGCTTGCAATCCACCCTTGCGGCTATCTTGCAAGGACAAGAGGAGCCAAGCTAGCACCTTGGCTTCTCTTGCTTCTCGAGGGAGCCGCGCGGTGGATTCTTATCCCGATTTTGACTCGTCCTACTACGGTAGGCG
>rnd-2_family-125#Unknown
TTACTCCCTCCGTATTTATTTAAGAGATACACTTGGCCGGGCACGGGTATTAAGAAGAAGAATTGAATGAAATAAAATAATAAAGCAAGTGGGGTTGGGTAGATATTTTAATAAGTAAACAAGTGGGGACCATGTCATTTTGGGGGGTGGGGGGTGGGGTGGGTTTATGAAAATATTTGTTTAATAGGATGGTGGGGTGATAGGGTAAATTAGATGTATTATTTAATTAGATGGTGGGGTTGATAAGTTACTAAAAATGGCAAGTGTATCTCTTAAATAAATACGGCCGGAAAAGGCAAGTGTATCCCTTAAAAAAATACGGAGGGAGTA
>rnd-2_family-40#DNA/TcMar-Stowaway
TATATAAAGGAGGCATATTTGCCGAANTATTAGAGCGCCACNTAGGAAATAAAATGGTTTCGGCCAATGAAAAATAAGATTTGTAACGTATATTTGAATTAATTAGGTGCCACGTAGATATTTAATTAATTAATTAATTACTAATATATACAATTTCATCCAAAATCAAACGCTCTAATAATTAAAAAATAAATCTAAAATAAAATTCATCCAAAATCAAACACTAATCTAAAATAAAATTCAATCCAAAATCAAACATTAATCTAATATTAGAGCGCCACGTAGGAAATCTAATGGTTTCGGCCAATGAAAAATAAGATTTCGAAATTATTTTTGAATTAAAAAGTCGAGTGCCACGTAGATAAATAATTAGGTGCCACGTAGATATTTTTATTAATTAATTATTAATATTATATACAATTTCATCCAAAATCAAACACTCTAATAATTAAAAAATAAATCTAAAATGAAATTCAATCCAAAATCAAAAACTAATCTAATCTAATATATAAAATATAGCAGTTGGTATATACTACCTCCGTTTCNNAAAGTTCTTTACGCTTTGAAAAATGTGTCCAAAGTATNAAAACTTTGACCGTAATTAATAGATTCGTCTCGATATGTATTTTCNAAATATCAAATTTTTATAATTTTTTACCAATACGGAATTGAATATTAACGGTCAAAGTAGTGCATTGGAGTCCGCGCAAATAGNAAACGTAAAGANTNTTNTGAAACGGAGGNAGTATATGAGTTCTATTTTAACTTAGCAATTTAATA
>rnd-2_family-46#LTR/Copia
GTTGATTCCTGGTTTTGATGATGACAAGCTTACCTTCTACTAATAGTTCGTTTTGGAGAATGTCAGGAACAGGTTAATATTTAAAGAAGAACAAATGCAACAACCGAAGCAAGCTAGGGAGCTATGAAGTAATTAAGTTCAAAGTACGTGGCAAGATTAAATCAAGGATCAAGTCAAGCAAATTCTATAAGGGTCGAAAGGTATAAGACCAACGTAATTTAGTACATGCTTAGTATGGGAACAGAGTATTTTGAAGAGTCCTAGTTATATCGTGAAACGAAATAAATCAGTTTTACTTTTACAAAAAAGATAAACGTCAAAGGTTTTAAACTGATTTTACAAAACTGTTTGAAGTTATACTCTTGAATTTGAGTTAACATATAACTCTCAAAATACGAAAAGATTGATTTTACCTAAACGCGTTTGAAGTAAGATTTGCGAAAATCTATCTATTAAAAAGAGTCCTAAACTGGGTTGGATTTGAATCTAGGTTAAACACTTGGATTCGTATAAATACAACCTTTGTTCTTTGCGAAACTTTTTATCAGACTTATTTACATCAACCGGAAGCTTTCAGGTATCACCCTTAAAGTCTTAATCTTTAAAGAAGTCTGTTCCTGTTCCCATATAGAGCAGTATTTGTTACTTGGTCTTATATCGTATGTTAAGTAGTTAATTAATTCTTATACGTTTGATTAAAGTGTTGAGTTATTGTATGTTAAGCCTGAGTCAGGCTTACTTGAGCAAGAGAGAAGATCTCACGAGAGATCAGTGAGTAGGAACAGTTGAGGGACTGTTTCCATAAGGGAAGGAACAAAGAGGGTTGTTCCTAGTCATCTGCAATCAGAGGCGATTGGCAGATTGTGGCCCGAGTAGATTAGGTTTGTAAAGAAACTAAGTTGTTTTGCCTAATTAGTGAAAGTGTTTAAGTCCCCAAAGGGGCCGTGGTTTTTTCCTCTCTATTGGGCCTAGAGAGTTTTCCACGCTAAATCTTGCTTGCATATTTTACTATTTCTGTTCCTTGTAGTTTAATTTTTATAAATACGTAAAATATCAATTCACCCCCCCTCTTGAGGAACTCTGTAAAACTAACAATTGGTATCAGAGCCAGAACCCTTTAAACTGCAGGTAACGCTGACGGGAAAAACGATTCTGAAGCTATGAACACTACGGAGAAACTAGAAGAGGGATACTCAACGCAACGACCTCCAATGTTTAGCGGCAAATACTATTCCTACTGGAGAAACAGGATGGAGATTTTCATTAAGGCTGAAAACTATCAAGTATGGAGAGTGATTGAAGTCGGAGACTTCCAAGTCACTAAGCTGAACTCCTCTGGAGAAACTGTTCCCAAACCTGTTGATGAATTTGACAAAGCCGACTATGAAAAGCTTGAACTCAATGCCATGGCCGTCAAAATCCTTCATTGTGGACTAGGTCCAAATGAACACAACAGAGTNATGGGCTGCAAGAACGCGAAGCAGATTTGGGATCTGCTCCAGGTTACTCATGAAGGAACAAACGAAGTTAAGAGATCGAAGATTGATCTCTTAATGCACCAATACGAGCTGTTCACCATGAAGACATCCGAAACGATTCAAGACATGATTACTCGCTTCACAAACATTATCAATGAACTAAACTCTCTTGGCAAAATCATAACTCCTGAGGAACAAGTCAGGAAGGTCCTAAGAAGTCTACCACAAGATCCCTGGATGGCTAAAGTCACAGCCCTCCAGGAAACTAAAGACTTCACNAAGTTTAACCTGGAACAACTGGCTGGATCTCTCCTGACTCATGAACTGCAATTAAACGCGCGACCTTCAGAGAATACCAAAAATAGAGCTCTTGCTCTAAAAACCGAAAATGATGAAGACTCTGAAGAAGATGAAGAGACAGCTCTGTTTGCTAGGAGGTTCAGAAGAATGTTTAGGAACTACAAAGATGTGGAACACAGAAGCAAACCAAATAGAAAGTTCCCTAAAACCGACACTGGATGCCATAAGTGTGGAAACTCGGAACATCGCATCAGGGAATGTCCTCTATGGGATCAAGAACGAGGAAAGGGAAAGGAAACAACAAAAGATAGATTCAAAGACAACAGAAACTCCTTTTCCAAAACCGAGGTAAGGAAAGCCATGATTGCTGCATGGGGAGATACTTCTTCTGATGAGGAACAGGAACAACCCAACGAAGAAATTGCTCACCTGTGTCTTGTAGCTGAACATGAAGATGAGAATCCGACTCAGAATCTGATAAATTCCAGGCAAGTCTTGTTCATATTAAAAGTAGGCTTGAATCCATGTCTAAAGTAGAACTGTTTGACTTACTTTCTTGTCTCACTAGTGATTATGAGGATCTCCTAAAAGAAAAACTAGACTCAGACAGAAAACACCAAGACATTGTCAATAAACTCACAGAGGAGTTGGAATGGACCAGAAACTCAAACTTAGATATTGACAATCGTTTCTTTAAACTCTTCGATCAAAACCTTCATATAAAAGAAATGTGTGAAGCCTTACGCAATGAAAACTCCTGGCTAAAACAAGATATGATTGACCTAAAAATAGCCAAAACCAAGAANCTCTATAAAGNAGAACTAGAAAAAGCTCAGTTAGAACTAGTGAAAATTCACCAAGAAAAGACCCATCTAGAAAGTGAATTGACTAAAAGGACCAGACACAAAATAGAGGGAACACCAAAGTGGATAGAAGAAGCTAGAACCAAACGCACAGAAGGTTTAGGTTTTAACCACAAAAAGCATCATCCTAGAAAAACCAGAGTAGATTTATACAGTGACATAGTATGCACCTTCTGTGGTCAAATCGGTCACTATAGAGTNTCTTGCCCTAAAAACCAAAGGTACTTGGAAAAGAACATCGAATTCACCAAAACTAAATGGGTAAAGAAAAGTGATTTGATTCCAAGTAAGGAACCCAAGCTATGCTGGGTTCCTAAAAACTCTAACTAAAAACTTCATGCAGGTCGAAGTGAGGGGGAACAACACATGGTACCTAGACAGTGGTTGTTCCAAGCACATGACNGGAGACAGAAATAGATTTCTCTCACTCACGACCTACGAAGGTGGAACTGTGACTTTTGGCGACAATAAGAAAGGTAACATCATTGGCATTGGTAAGGTCGGTAAGTCAAAGTCTCATTCCATCGATAATGTGTTTTTGGTTGAGGGACTAGGTCATAGCTTATTAAGTATTTCTCAATTCTGTGACAAAGGCAATTATGCAAAATTCTTCTCAAATAAATGTCTAATCATCAATAGTAACACAGAGACAGTGATCCTAGAGGGACAGAGGAAAGGGAACACATATGTGGTTAACCTCAACNCGGTCCCTCACTCCAATCTAACCTGTCTCAGTGTTATTGAAGATGATCCTTTGTTATGGCACAAAAGATTTGGTCATGCTAGCTTTTCTCTAATGAACAAATTAAAATCGAAAAATTTAGTCACAGGTCTCCCAAATACAAAGTTTGCAAAACAATCAGTCTGTGATGCTTGTATCAAAGGAAAGCAAGTAAGAACGTCCTTTAAATCAAAGGGGGTAATCAGCACAACAAGACCACTGGAGCTGATCCACATGGATCTGTGTGGACCAATGAGGACNCAAAGCAGAAGCGGAAAGAAGTACGTACTCGTNATTGTAGACGACTTCTCAAGATACACATGGGTGATCTTCTTATCCAACAAGGAAGAGACGTTTGAAGAATTTCTGNCTTTCGCCACGAAGGTTCAACGACAAAGCAATCATAAGCTGGTCCACATCAGATCAGATCATGGTACAGAATTTCAAAATAAAAGATTTGATGATCTATGTAAAGATTCAGGAATAGATCACAACTTCTCTGCTCCCAGAACACCTCAACAAAACGGTGTNGTAGAAAGAAAGAACNGAACTCTTGAAGACATGACAAGGACTATGTTGATTGCNAGTGNACTTCCAAAAAGTTTCTGGGCCGAAGCTCTAAATACGGCNTGCTATGTGCTCAATCGAGTGCTAATNAGAGCCATCANAAACAAAACTCCATATGAACTGTNCAAAGGAAGAAAACCCTCTATAACCCATCTTAGAATCTTTGGTTGCAAGTGTTTCGTTCACAACAATGGAAAAGGATCAACTTGGGAAAATTCGATGCACGAAGTGATGAAGCAATATTCCTAGGATATGCCTCAAACAGCAAAGCGTATAGAGTATTCAACAAAAGGACCATGTGCATGGAAGAAAGTATACATATTATATTTGATGAAACTGACTCCCAAAACTATGTTGCAGGTACAACTTCTGATGGAAACTTCGAACTAGGACTCACTAGAGAAACAGAAGACGAAGAGATAAGGAAAAGTTCCCAANCAGAAGAACAAACCCAAGTCGNAGAAACGTCTGAAGATAACATAGTTGAAGAGGAACCAGCACAGGCCGAAGATCAAGCAGAAACAAATGAGCAAGTTGAACAGTCNGTTGTGGAAACAANCACACCTTTCCAACCCAGACCTTGGAAACATCAAAGCTCACATCCCCTTGACCAAATAATCAGTGATCTTGGACGTGGAACCACGACCAGATCCCAACTCAAAAACTTTTGTGCTTTCTATGCTTATTTATCCATGATTGAACCTAAAAATTACAAAGAAGCACTAACTGATTCTGATTGGATCATTGCTATGCAGGAGGAGCTTAATGAATTCGAAAGAAATAAAGTATGGCATCTTGAGCCTATACCATTGAACAATCGAGTAATAGGTCTCAAGTGGGTATTTCGAAATAAACAAGATGAGCATGCTACGATTACCAGGAACAAGGCCAGACTAGTTGTCAAGGGATACAACCAACAAGAAGGAATAGACTTTGAAGAAACTTTTGCTCCAGTTGCCAGAATGGAGGCAATACGCATACTAATAGCATTTGCATCATATATGGGATTCAAACTCTATCAAATGGATGTAAAATGTGCCTTCCTAAACGGNANTCTCAAGGAAGAAGTCTATGTGGAACAACCTCCAGGCTTTGAGGATCCAGAATATCCCGCACATGTCTACAAACTAGATAAGGCACTGTATGGACTGAAACAAGCACCAAGAGCCTGGTATGAACGTCTCTCACACTTTTTACTAGACAATAAGTTCAATCGAGGTAAGGTTGATAGAACTCTGTTCCTTAAGTCGAGAAATACAGACATATTAATTGTTCAAATCTATGTTGATGATATTATATTTGGAGCAACTAACGAAGATCTTTGCAAGGAATTCTCTGACCTAATGCAGCAAGAATTTCAAATGAGCATGATGGGAGAACTCAACTTCTTCCTAGGTCTCCAAATCAAGCAAACGGAACAAGGGATCATGATACATCAACAGAAATACATAAAAGACCTCATCAAGAAATATGGAATGGAGTCCGCTAAGAGCAACCACACTCCAATGGGAACAACCACGAGACTGGATGAGGATCAAGAAGGTAAGAGTGTAGACCAAACAAGGTACAGAGGTATGATAGGCTCCCTACTTTATCTTACAGCAAGCAGACCAGACATCGCATTCAGTGTAGGTGTCTGTGCCCGCTTCCAATCNAATCCAAAAGAATCTCACCTCACAGCTGTCAAAAGAATTCTAAGATATCTAAAAGGAACAGACGATTTGTGCCTATGGTACCCTAACTATGATCACTTTGATCTCAAAGGATATACAGATGCTGACTATGCAGGTGACCTAGTAAACAGAAAGAGCACANCAGGAATGGTTCAATTCCTAGGAGCATGTGCAGTCTCCTGGGCTTCAAAGAAACAAAACACAGTGGCATTATCCACAACAGAAGCTGAATATGTAGCTGCGGCTTCATGCTGTTCCCAAATGCTATGGATCAAACAACAACTTAGAGATTTTGGTATGAAATTAAAGTGTGTTCCTATCCTATGCGACAACACAAGTGCAATCTGCATATCAAAAGACCCAGTGCACCACTCAAGGGTCAAACACATTCACATTCGACATCACTTTTTGAAAGATTATGTGGAAAAGGAACTAGTCAAACTTGAATTCTGTCCCACAGAAGATCAAGTAGCCTGACAATCTTGACCAAACCACTTAACCAGGGACAGACGCGACAAGCTCAGGTTAGAACTCGGTATGATAACGAATACAATAATACCGGTTGTCCTCTTAACAATTTTCTAACCTCACTGGAAAATATCAAAAAAAAAAAAAATGTTTTTAATTATTTTTTNCGTATGCACCATATTTTCTGAATGGACTAACAACCAGGTTCGGATTGCAAAAACCAGCTGTGCATTACCACAGCCACGTCTGCACATTATTAAGGTAATCGCACTTTTTCCCAATACTTGCATTCAATTCGAGGTCTAAGTGGGAATACTAAAAATGAATGGAAAGCAATTAATTTGATTCATCGAATCTTACAAAACTCGGTACATGCATTACCACTCCATTTTCTACACTCAAACACGCTTCCCACACNCTGATTCCCAATAAAAACCCTTCANCTTCCAAATCATTCCGTCTATAAAAACTCACGGAACATCCCTTACTCCTCGTCAAATCCCCAAATTTAAATTTCGAAATCCCATCTTAACTCTCCTAGTAAATCGCGACACTCANCCCTATAAAATCATGACTCTCTNCAGACTCCAATTCCAAAACCCTANCGATCCCTCTTCTCCTTCCACACCAATTATCACCGTCNTACCGCTTCAAACGATGCCTCCCAAACAACCAACTCCCAAACCATCCGCCGCGAAATCCACCGCAAAGGTCACCACCAAAAGGAAGCTGGTCATGAAAAAGGAAGTTGCCGCACTAACTCAGGGGGAACCTCACCTTCCGACGGAGAAGAAGGTCAAACTCGAACCCACAAAATTCTTCTATTTTCCCCCCGATCGTATGCTCCCTGGTCTCAGTATTGATTTTGTGTGGTGTCGAGAAGTAGGGTTCGTCGAGTTGATGGAGACCATCGAATCTCAGGGATGGACTCATCTTTTTGAGGTCTGTTCGAAAGCTNGCATGTATCCAGAAGCAATGGGGGAATTTTGCTCNAATTTCGTAAATANAAANGGGGTTTGTCGTTCTGAAGTTAATGGGAAACAATTTAGTTTCGATGCTGAAAAGTTGGGCTCCTGGTTCAAGGTCCCCGTNTTGGGNGAGGAGGTCTATCACAAGGGTAAGGGCCAAATTGAGCTTGGGGGTGCGACTATGAAGGAGGTTTATTCCTATTTTGGGGACAAGGGAAACACCCAAAAGCTCTCAACCAGTCTGTCCTGACTCCNTTTCAAAAGGTCCTTTTCAATGTTGTTCGANGGGGTNTNGTTCCGCGTCATGACAAGCGCGCTTTGGCTAGCAGGTTAGATCTCATCTACATCTTTCTCCTAGAATCCCAACGCCAAATTAACTTTCCTGTCGTTTTTATCTCCCATCTCTCTCACTCCATCTCCCAAAACAACATGATCGGGTATGGTTCTCTTCTTACTTTCATTATGCGAAAGGTAGGAGTGGACCTTACCCGTTACACTGCTGAGCCACATACACCAGCCCACATTCTTAACAAAGCCTGCCTNAATGGGATCAGTCTAAGTGTGGTGGATGGGGTGGTCTGTGTTGGGAAGTCGAGTGTTGAAGAAGCCACCCCACAGGAAGATGAGGGAGAGGAGGATGTAGATGATGAGGAGGAGTTTTCAGAAGACGTAGGTGAGGCAGCCTTTCCCTGTCAGGAAGAGGAGGGCCAGTCAGAGGAGATGTCGCACTCTGCATGCCCAAAGGAGAAATGCTCAATGCCAGCCACCTCACCTATCAACAAACCACATCCCTCTCCTGTGTCTACTC
>rnd-3_family-3#LTR/Gypsy
CCGAATGGAGGTCCAAGGAAATGTCATTACCCTGCACGCGTCTCATCCAAGGACCAAGATAGCCGACAAGGCTCTGATATTAATCGAACATGATGACAAGGACGAAGACCTCTGGGGATTCAGTGCTGAAGTTGGAGCCATCGAATCCCGAATGAATCCCATGGCAAAGCGCATGATGATCAAGCGTGGGCGTTTCTTGGGCACTACTCTGCCACCGCCACCGAATCTCCTTTCAAAGCCCAAGGACAGACCAACTGTTGCGGTCTGGGATACAAGCCGACTAAGTTCGATGACAAGCAGCAAAAGGCTAAGCTAAAGGCCCGTCGAGCTGGCAAAGATCAATTCAAAATANNNNNNNNNNNNNNNNNNNNNNNNNNNNNNNNNNNNNNNNNNNNNNNNNNNNNNNNNNNNNNNNNNNNNNNNNNNNNNNNNNNNNNNNNNNNNNNNNNNNNNNNNNNNNNNNNNNNNNNNNNNNNNNNNNNNNNNNNNNNNNNNNNNNNNNNNNNNNCAATACAAGACAAGGCCTCCCCTGAATGCCTTGACTCATCAGCTTTCGGTCTATTGTTTGGCCAGGAGATAACCCCAACCATTTCCGAAGACGCCATGGTTCAAATGATCACTCAAATCGAAGATTTCGACCCGTCTAAGCTGATTACTCCGAGTGAGAAGATGGTCAATGGCTGGAGAAAGTCCCTCAAGATANCTGCTCCAAATGGCAAAATGTTCAAGATTACTGTGGGCGAAGGATCTATGATGAGCGAGTCCGAGTCAGAGGATGAGTCTGGATCCGAGTCTAGCGATGAGTCTAAGAGTCTAGGGCTAGAGTCTTGCATCAATCAAGAGCCTCTAAAGGCCGAGCTTCAAGTCAAAACTGTCGATGTAATGATTGCCGATTTCAATAACACTTCAATTTCCNCTTACTCTTCGAGTCCNAATTCAAAACACANTCCTAATCCAAACAACTTTGCTTCACAAGAAACTGACCTTGAANTNCTAAAAGCTATCGAAAATCATGAAAACAGGACGCCCATAATTGAGGAAACAGAAAAAATCAACCTTTCTAACAACAGTGATTCAAAACTAGTTCAGATTGGTCTAACTCTNTCTCAAGCAGAGCGGGACGATCTTATCAAGCTACTTTCAGAGTACGTAGACGTCTTCGCATGGTCCTATCATGATATGCCAGGGGTTGATCCAAGCATCGGTCAGCATACAATTCCCCTCATTCCAGGTTCAAAGCCCATCAAGCAGAAACTCCGTCGCATGAAACCGGATGTTTCCCTCAAAATTCAAGAAGAGGTCTCCAAGCAGCTAGAGGCCGGGTTTATTCGAGAAGCCAAATATCCAGAATGGATCGCAAATGTCGTCCCAGTTCCAAAGAAAGACGGCAAAGTACGAATGTGCGTGGACTACAGAGATCTTAACAGGGCCAGCCCTAAAGACGGTTTTCCATTGCCTCACATCGACATCTTGGTCGACAACACCGCAAATCATGCCTTACTCTCTTTTATGGACGGGTACGCAGGCTACAATCAGATTCCCATGGCAGAGGAAGACATGGAGAAGACAACCTTCATCACTCAGTGGGGTACATATTGCTATACAGTTATGCCGTTCGGACTGAAGAACGCGGGGGCNACTTATCAAAGAACAGCCACAGCCATCATGAGCGATATGATTCACAGGGAAATCGAGGTATATGTCGACGACATGATCGTCAAATCCAAAGAGCGGCACGAGCATACCTCGGTACTTCGAAAGTTCTTCAACAGGCTCAGACAATACAACATGAGGCTCAATCCTCAAAAGTGCGCATTCGGGGTAACGTCAGGCAAGTTGCTCGGATATGTCATCAGCTCTCGAGGCATNGAGGCTGATCCTTCAAAAATCAAGGCNATTCTCGAGATGCAACCGCCAACGAATGAAAAGGAAATTCGGGGTTTTCTCGGCAGACTACAATACATCAGCAGGTTCATTTCAAGACTCACNATGATCTGTGAACCGGTATTTCGAAAGCTCCGNAAAAGCGAGCCCAAGGTGTGGGACGANGACTGTCAGCATGCGTTCGANACNATCAAAGGCTACCTTTCCAACCCACCAGTACTAAAGCCAGCNATGCCAGGGATTCCCCTCAGGCTCTACCTCACAACAACNGATTCAGCAGTGGGGGCTATGCTCGCCCAGGAAATTGAAGGCAAGGAGAACGCCGTATACTACATAAGCAAAAAGCTGATCGAGTACGAGACCAAATACACTCAGCTCGAGAAACTCAGCATCGCCTTGGTTTGGGCCACAAAGAAACTACGGCACTACATGCTCTCCCATACAGTGCATGTGATCAGCAAAGCGGATCCTCTCAAGTACCTATTCGAAAAACCAGCNCTCAACGGACGGTTGTCCAGATGGTTGGTCATGCTAGCAGAATTCGACCTCAAATACATTCCACAAAAGTCTATCAAGGGTTCAGCAGTCTCAGACTTCCTAGCCGACTGTCCCGTCGAGGCAGAAGAGGAGGATTACGACTTACCCGACGAGCAAATCTTAATGACCAGCGATGACAGTTGGTCGATGCACTTTGACGGTGCTTCCAATCAGAACGGATGTGGTGTTGGAGTAATCCTAGTAGCCCCAGACGGCACNCACATTCCNATATCAGCAAAACTGCAATTCAACGTCACAAACAATGCGGCAGAATATGAAGCATGCATCATGGGCCTGGAAGCCGCCTTAGCACTGGGCGTCCAGAAACTTCGAGTGTACGGGGATTCCTCCCTAATCATCAATCAAATTTCCGGCAAATGGAAAGTAAGGAGCGAGAGCTTGGCTCCATACCAGTCCTATCTCGAGNAGCTGTCTGAGCAAGTAGAAGAGCTTCGCTATACATACCTCCCGAGAGAGGAGAATCAATTCGCCGACGCACTGGCAAAGCTGGCCTCAATGATCAACATTCCAAGCGGCATGGCTGAAATGCCACTTACAATTGAAACGCGTCAAGAAGCAGCATATGTCCATGCTATTGACGACGTCGAGCAAGACGAAGATGAGCCTTGGTTTACAGACATTCAAAGGTATCTACAAAATTCGGAGTATCCCCCGCACTTTTCAAGCAAGAATCAAAGGGCTCTACGACTACAATCAGCCAATTTCGTCATAGAAGGCGGCGTTCTATACAAAAGGTCCCTTAGCGGCCCTAACCTCCGATGTGTTGACAAGCACGAAGCTCAAAGAGTCATGGACGACATACATGCCGGAGTCTGTGGCACCCACATGAATGGGAAGATGCTAGCCCTCAAGATCGTCAGGGCNCGATACTACTGGACTACCCTCGAACGGGATTGCTACTTCTTTGTCAAGAAATGTCCTACATGCCAAAAGTGTGCGAATCTGAAGCACATTCCTCCATCATTGCTATACTCTCAATCATCACCGTGGCCATTCTCAGCCTGGGGTATCGACGTCATCGGCAAAGTCACTCCAACAGGCACCGGGGGTCATGAGTTCATACTGGTCGCCATCGACTATTTCACCAAATGGGTCGAGGCCAGGTCATTCAAAGTATTGGGTTCCAAGCAAGTGGCCCAGTTCATACAAGAAAACATCATATGCAGATACGGCGTTCCTCACGAGTTCATCAGTGACCAGGGAACCCATTTTCAAGGAGAGTGTGAAGATCTATTCACCGAGTACAAGATTCAACATCATCGCTCTTCGCCTTATCGCCCGCAAACCAATGGGGCAGTCGAAGCAGCCAACAAGAATGTCAAGACCATCATCATGAAAATGACTACCAATTACAAGGACTGGCCCCAGAAGCTGCACTTCGCATTGTGGGGGTATCGAACTTCAATTCGCACTTCAACTGGTGCAACTCCGTTCTCATTGGTCTATGGAATGGAAGCAGTACAACCTATCGAGCTGGAGATACCTTCTCTAAGGATAGTCCTCGAAAGCAAAATCCCAGAAGCTGCATGGGTACAAGCAAGATATGACGAGCTAGTCATGCTCGATGAGCGNCGGCTTCAAGCCGCTCACCATGTACAAGTCTATCAGCGCCGAGTGGCCAGACATTTCAACAAAAGGGTCAGAACCCGAAACATCAAGGAAGGCGAGCTTGTCCTGAAAGCCCTTCGCAAAAGCACCATGGACCCAAGGGGAAAATTCAAACCCAACTGGGCAGGCCCATACATTGTCAAGAAGATCCTCTCCGGGGGAGCAGTCGAACTAACAGACGTCGACGGAACAGAATTCAGATCTCTGACCAACCTCGATCAACTCAAGAAGTTCTATGTCTAAGTTCCATGTTCAAATTCAAGAATCCAAATTCAAGTCCTGTAAGGTAGTCAGAACTACGTCCGGCCTGATTCCCTAACGGGAAGTAGGCAACCTCATTCCGAGGCCCGGCCACTTTAATACAAAAAAAAATTCAAAATTTCCTCAATTAAGGGCATCCTAAAAATCAAATCAAATCAAAATTCAAAACTCAATTGTTGTTGTCTTTATTCCAAATGTGCCAATTCAAAGCAAAGCATGTTCAAGCGGAATTTAACACAATAACTCTTTATTTGGCCCTAAGGCCTTCAAAGCTAATTCAAATACAAAGTCGGGATCAAGTGAAGCAAAGTTCAAAAGCCTTTTCACTTCCTAAACACATTTTCTAAACACATCTTCCAAACACATTCTAAACACAATTCCTTCCAATACAATTTCAAACACATTTAGCCTACAAAGATCTAGGGTCGGGCGACTATGCTCTCGAGTCTTGGCACCTTGAGTACTATCCCCTGGCTCCTCCCGCAATCAATCATCAATCTTCCCCTTGCCCAAGCGGCGGGAGAAGGAACTTGCNAGCCTTCCAAGACGGGAGGACGACGAACCTCCTTTGGACTCCGAACGGTCAAGCACCGGACGGGCCACACTCCCGTCACCTTCCTCATAGTCAGTTGATGCAGGACGTCTAGCTCTAGAACCTCGGACTCTAGCTGGTCCGGAGAGAGAAATGTCCCTCTGGCTTAGGCCTCTCATCCATACAATGTACCCCGCAGACAGAGTAACTGGCTCAGGTGGGAACTGGATACTCAAGAATGGTTTGGCGACCCAATACCGCCTCCAAACTTCAAGTCGATTCGCATTCAGCGCAACAGGTTTCGGGTTCTCTTCAGTACAGTCCGGGATCTCCTGTTTCAAGCCATACTGTCTCATCACTCGAGCAGGCGAGTAGAAGACCAGCATTGTGAGGCTTGGCACCCTCAAAGCAGTAGAACCAGGGGCATGTCTCATAGCAGCAATTCCCCACCAAGGAACTACCCACCTTATACAAGATTCAACCCCAGAGAGTGCGCACCGCCACTCATCCAATGAAAGCCGGCCATGCANCATGGGCCGCACAGTGAACCCCTTTCTATTATAGCTCGCCATGTTCTCCGGTGGTGCCACCAGCATGAGCCTCTCCATAAGCCAAACCTTGGGGAGTATACAAGAAGCGCATTTCAAAATTCAACATTCAAAATTCAAATACAAGTACAAATTCAACAATACAAAGAAGGCTCCAGATCCTTACTTGGAGTAATACCGGACTTCCCGACGGCAAAGAAGAGGGGTCCGACTTCAGCATGTCAAGGCCCATCAATGTTTCGCCAATCACGAGCGGCATTGGGTCCCGACCATTAGCAAACTGCTCTACAATCTCTATTAGGGAGGCATCGCCATTGCCAAACCCCTGCTTCGAAAAGAGGAAGCGAGCGAANATACAAAAACTCAAGGCCCTCAAGCGGAAAACTTTGGGAACATCAAGCCCAGCAAAGTAGGTGACAAAGAGGGACAAATCCACCCCTCTGCCATATACAACAGCACTCAAAAGTGGGGGCTTCAAGCCCAAATACCTTTCAAAACCCAAGAAAAAGTGTTCTTCAACACTAGGCATGCATGGCTCCAGCATAANGGGCCACCCCAATATGGCACTAAATTCCTCAGGGAGGGGACATACCTCATTATTTCCAAAGCGGAAGACATGATGATTCGGGTCCCAAGCCTCCAGAGCAGCAAGAATGAAGTGCAAATCCAATTTTACAAACCGGAAAGAGGCGAGCACCCCAAGATGCATGCCATCAAGCTCCCTTTTCTCCAACTTGCCTAGCGAACCAAGCCACGAGTTCAAGGCACTTTCAAAGGACACAGCCATATTTTCTTTTCTTTTCGNGAGGAAGCAGTATGCAATGATAGCAGGGAAGGATTGATGCAAGAAATGATCCGACAAGCTCCCTATTTATACAAGAGTCGGCTTGCACGACAGCNCACNGGCGCCAGGCGCCAAGCCTGCGCCAGGCGCAGGGGCCTGCANCGAAGGACGAGGCCACCGTCCTCTCTTATGACTCCGAGTACACACTCTTTAGTGTTTCGGACAGCAGAGTACAACCTCCATTATTCAAGATTCCAAAGCCGCAAGCCGCGCAATTTCAAGCAGTCCGGATCAACGCTTCGGGCAGATTTCGGGTCAATTTGTTCAAAATTCAAGCATTCTAGTCCTAGATCGGCGTCCTAAGTCGAGTCTGCATATGCATAAGCAAGAGNNNANNNNNNNNNNNNNNNNNNNNNNNNNNNNNNNNNNNNNNNNNNNNNNNNNNNNNNNNATAGTGGGTATATACACCCGAAAAAATGGGCAAATTTTTTTTCAAAATTTTTCGCAAAATTNTCATGCATGCATATAGCTACAAAATTTCAAGGCACACACAACGCATACAANTTCAAATTCAAGCATACAAAAGCCACAAAATTTCAAGTCCAAACCTCAAATTCAAGTTCAAACCATACAAAACTTCAAACCATACAAAAATTCAAGTTCAAATCAAACCATACAAATCCATACAAATACAATACAACCCACTATACAAAATCAACCCAGGCAAGCTGGAACTCGCTACCATGCAGGGTCAGTCCGAGTCATCATCAGCNGTGACGTCAACCACAGGCNCCTTGTCCCTGTTCCGCCTCCTAAGGCGCTCCAGNTCCCGATCCAGCTCCGTCCCAGGGGTACTAGGATCCTGCTCCGAGATACGAAGNGTGCCAGTGGAGGGATGAACTCCCTGCTGAGGAGAGGAATACTGATAAGGCGGCGGCATCGGCATGTACTGGTACGNCCCAAACATCTGAGCCTGGCGCATCCTCTCCATTAAGGCGGCGGCATCGCCATGNACTGGTACGNCCCAAACATCTGAGCCTGGCGCATCCTCTCCATCTCCGCATAGTAAGCCCANGAATCTGCACCCCAAGGCTGAGGACCGCTCCCTCCGAAGTAGTAACCGGGGGGAGGAACAAAGGGCCGCGAACCGCCCGCACCTCCAAACGAATGCCTGGTGGGATCAACATGTACAAAAGGGGAAGCTCCCCGCTCAGCATCAGAATGCCTCTGATGAGCACCAGCACCGGACCCCTGTCCCAGNTCCAAGCTCGGTCCCTCCTGCCTCAAGGACGTCTCCGCCTGGGGCTCCCTGTCAACGGAACCTCTGCGGCCTCGACGGCGCTCCTATACAAAATACAAATTTCAAGAATCAAATTCCCAAGTTCGAATTTCCAGAATACAAATTTCAAAATCAAGNAAGGCACCTCTCTGTCCCGGCCAGAAAGCTTCCGGGTCAGCTTGGCGCAATGCCTCTTCCAAGAATCAATCAAGAGCATCCAGCGACGCACTCTCGCCCGAGGCGCCTGCATACAAAATTCAAGATCAATTTCCAAATACAAGATTACAANCAGTTTCAAGAAATGCAACAGTACTTACAGCGGCATAATGCTCAGGTACAGCATCATACGATCTCCGGTGCGGAGGAGAAGCCANAGGAACGGTCNCCNCCACCTNTTCCCCGTCCGAGTTCTCATAGCGGAGGATCCTATCAGCATGGGGAATGTCCTCAGGATCAACCTCCTCCTCCTACATACAATCATACAATCATCCAATCATACAAGAATACAAGAATACAAGAATACAAGGTTCAAAAGCTCACCGGCAGTACGAAGCGTACTGGTGGAGCCAGCCTCCTCAGGAAGTCGTCATAGCTNCCCTTCCTGTGTACAAAATCCCTCCAAGAGCGGCAAACAGCATCGCCCCTAGCCTCCGCATAGAGCCGGGCNAGCTCTTCATCCGGCGCCAGCATGGACTCCGGTGGGTCCTTGGGGACAAGCCTATCCCCCGAATTGTGCTGAAGGGACACTCGCTCCCCCAGATACCACATATGGCGGTACACCCCCGGAAGCAAAACCCGCCGCCCAGACAGGAAATGGGCACGAGCGGCCGAGGCAGGTACAGGCGCGTCGGCAAAAGGACGCCATACCACCTACAAAGCAGACAACTCAGGCAACNATACAAATACAAATACAAGAGAGCAAAACAGTACAAGAATATTACCTCGTCAGCAGGTAGAACTCTCCAAGCTCTGCGAGAGGCCGCCAGAGACGCACCCNCGCGCACCGCTCCTATCCAAGAGGCAGCATACGGGTAAGCCGCATCTCTAGTACGATCCGGCGCCAAAGTCGGAAAGTGCTCGTANATCCAAATCTTACAAAGTACAAAGTACAAGGAGTCTCAAATACCTCCAGCACGCTCCACAGAGCAGCCATGCTCGGGTCGCTCCCCGGCGCAGTCCGGGAGGCCCGCTTCATCTCATACAAAAGGTGGCTGTATGCCAAACCACCCCAGTTGTAGCTCGAAACAGCCCTCAAGTCCCTCAGAGCGGACAGGAANCCGATGTGCACCCGACTGTTCCTGCTCGGGGCCATCACTCTGCTCACCAAGGCTAGGAGGAAGAGCCTAACCCTCTGCTCCGCGGACACGCCCNCACCGCGGATAGCNTCCACGATCACCGTCACGGAAGCGTGGGCGTCGTCATCTGACAAGTCAACAACAGGGCCGAGCAAGTCCCTGGCAGCGGCCGAGCGCCACGTCAGCTCNGAATCAAAGGTCACGTTCCTCTCAGAAAAAGGAAGACCCGTGATCATAGCAAACTCAAAAGGGGTAATGGTGATCTCCCCCCATGCCATGTGGAAAGTGTTGGTGGTATCCCACCACCGCTCCAACAAAGCCCGCAGNCGGGNTTTGATCCCCGTTCTCCTCGGAGNACCTCCCATGGCGCGCCAGAAATCGGCCAGGCCCGTCTGCGACCAAATCTCCATAGCCTCCTCATCAGCACGGAGAGCTTTAAAGGCCCTCTGAACCTCCACCAAGGACCAGNAAGTACGGAACGGCTTTCCGTCGGCCTACAGGTGAACGAGTTAGCTCAAAACCTATACAAGTACAAAGTACAAATTCAAAGCACAGTACAAGACTCACCANGCCAGCGCGAGGCCGCTGAGACAAGTGCCACTCCGGCCGAAACACCAGGTCGGAAGGGCTCCAACCAGTACCAGCGAAAGCGGGCGCATCTCGGGGAACCATACCCCCGCCCGGCGCGTTTATTGCAGCCGCTTCATCATCCGAAGCGTCCTCCTCAGCAGCTCGAACCACCGACGATTCGGCGAGCTTCCTCCGAGTGTGACGAGGCATACTAAATCAAGTAGAATACAAAGTGTCAAAATTCTAAACTGGGGGCTATCCTATACTAGCCTATACAAAGTCAAAAAAAATTCAAAACAAAATCCCCAGTGGACCTCTAGTTCAAGGTACAAGTTCTACACCAACGCCTAGGCTACCCACGCCGAAGCAGGTATACAAAGTTCNACACCAACGCCTAGGCTATCCACGCCGAAGCAGGTATACAAGTTCTACATCAACGCCTAGGCTATCCATGCCGAAGCAGA
>rnd-3_family-694#Unknown
CTATTCACCTGATTTTCACTTATTTTTCCTGAACTTATNTTATCTGAACTTAACTTATCTGAACTTATTNGAATTTATCAAAACTTATTTTAGTTATAAATTGTACTTGGACTTGAACAACCCTTATTTTTCCTGAACTTATCTGAACTTATCTGAACTTATCTGAACTTATTTTTCCTGAAATAAGTGAAAATAAGGTGAACAGA
>rnd-3_family-6#Unknown
GCGTCACACAAGCCATGGTGTATGTGACCTGTTTTGCGAGGGTCTCACGAGCCCCCGAGTGATAACATTTGACTTAAGGGTCATCACTTGAAGTGTCGACATATCCCTCACGTGTCATTGGGATTTGTCAACNGATAGTATAGAAACTTCCTCACTTTGTCATTGGAAGGATCTAAAGATGCGTAGAAACTCCCTCACTTTGTCATTGGGAGTAGCTACAGATGTTTTCGAAATCAAAGCTATAAAGTGTAATTGGGCCTGGCCAAGCCCAATCACGAGGTAAAAATGTTTTTAAAGATTCTCATTTTCAGGGCTAGCTAAACGAGAAAACCCCCTTGTTTTTATGGGACGTAAAACGAAGGAAAATCCAGCACATCGTTCTTTTTTGGAAAAACGGAAAACCAATCTTTGGAAAAAGGGAAAGCTACTCACATCGTTTTTTTTGGAAAAACGGAAAACCAGAAAAAGTTATCGCTGCAGCGACTAAGGACCTGCGCGGTTAGTGACGCAGACCCCGCCGGCTAAAGATGGCGGCGAGCCTGTCCGCTNAGGGCGGACACCCCGTCCGATAGAAGTGGACGAATCTGTCCGCTAAGGGTGGACGCCCCGTCCGATAGAAGTGGACGAATCTGTTTTTGAAATTTTTGAAAATAAGGACCTACGCGGTTTGTGACGTAGACCCCGCCGGCTGAAGATGGCGATTTGAAAATAAGGACCTGCGCGGTTAGTGACGCAGACCCCGCCGGCTAAAGATGGCGAGCCTGTCCGCTAAGGGTGGACACCCCGTCCGATAGAAGTGGACGAATCTGTTTTGAAATTTGTTTGTGCTTTTTTGAAAATAAGGACCTACGCGGTTTGTGACGTAGACCCCGCCGGCTGAAGATGGCGAGCCTGTTTCATTTTGTTTTTTTGAAGATTTTATTTTTCGAAAACTGAGGACCTGCGCGGCTAGTGACGCAGACCCCGCCCGCTGAGGGTGGGCGAGCCCTGTCCGCTGAGGGTGGACGTCCCTGAATTCGTTTTTCGATTTGGGACTCGCGCGGTTCGTGGCGCGATCTTGCCGACTGAGGTGGGCAAGTCCCTATTTCTTTGTTCTTCGTGATTTCTTTTTTGAGAATTTCTTTTATTCATTCTTGCAAGAGCGAATTCTTTCGAGGGATGCTCGGATTTAGTTGTAACCTGAACGTGGGTTGACAACGTGTTTAGACGGACCNTTGTCTTGCGGCCGTCTNCTTTCGTGGTTTTGAGCTAGTCTTTACGGCTCGATTTTTGCCACTACTTGGTCTTTGATCAGGGGACCATGTACAAGTGTCAACGACGACCTTTGCCCTGAGGTCGTAACCCGTTTTTTTTTTGAGATATCCAAACACGGGACGGCGTACGGCGTAGTCCGGGAATGTGATTTTGATCGCGCGCTCCTTGTTGGAGTATATTTTTCGCGAGCCCCCAAGCACTCGGGCTCGNCGGTCGTTTTTCGCGCATCTTGTAACGTCCTTGATCGTGTTTGGGGTCGTGCTCGTATGTGCGAGCGACCTTTTATAGTGGTGTGCTACTTTAGCGAAGCCGTGGAGTGCGACTTCAGTTTTCGGGCGACAAGTTTAATACATCCGGTTTTAGCTTGGCCCGGATTAATCCTTTGACAGACAAACATTTTTTATTTGGGAAACCAACGACTTAACGACACACATTTTTGGTGTTTCGAAGAATGACCNTGATATTTATTTTGTTTTGAAAAGTGTACATAAGCATTTTCTGAGACGAGTCTAAGTTTCGACCAAGTTTTAACGTTTATTTTCGCTATTTGGGAGCTAAAGGTGCTTTTGGGCTTGATCCTACTTGCAATAGGGCCTCGTGTCTAGCAACACGGTTTTAAGTCCTTTCCTGTTCCGCGTTTTGTGAAATCCGGNTCCTGGGNCGCANTTTCGGCGCCCAGGGCCGGGCGCCGAANATTTCGGCGCCCAGCNNTGGGCGCTGAAANTCNTTNCCTGGCGNTNTTTGNCTTTCGGATTTCCTAACGCGTTTCCGAATGGGATCAGGATGTCACTGGGTGCGTTCAGCTATATATAGGGGCTAGATACGTCCCTATTTTCCACCACTCTCAATTTCTTTCTCTCTTTTTTGCTGTGCTTTAATTACTCATTGCTTTTGCCATGTCGATCCCTACTTTCTCACTCCAACGGGCTGTTAGGCGTTGGCTACGGGCCCTTACTCCCACAGAAAAGGCTTTGTTGAAAGAATACCACTTAGAGGCACTTTTAGGCTTACAACAAATTAATATTGATTATAACTTTCTGCATGCTGCCCTAAGCTTTTGGGACTCCGATCATCATGTTTTTGCCTTTCGGGGCAACGAAATATGTCCTTTGCCAGATGAATTTGCTGCGATCCTTGGTTATCCTACTAATGCTACTCCTGCTACCCCTGGCACTATTGAAGAGGGTAAAACAACCATAGGGGCTTTCCTAGGACTAGATGATAACATGTTTGCTGAAATTGTTGTAGGTGATGAGGTTAACTTGGCAAAACTTGTAAAACATCACTTTAGGCCTAGTAAGAATATGACCGAACAGAAATTGAATATTCGAGCCCTTGTATTTTGCTTGTTGAATCACTATTTGCTGTCGAATAACAATGGCGAGTTCGGTGACATAAGGTTGATCCCCTTGATTAGCCAGATGGAAAGTTGCTATTCTATTATGCCGTTGGTTGTTGCCGAGACTTTGCTGAGTGCGGATGAGCTGAAGAAGGATGCCAAATCTGAACATTTTAAGGGAAGCCCCCTATTACTGCAGGTAATCGATTTTTTTCTTTGCGCACGCATACGTTTTTTTTGCATATATTTTTTTTATTCGTNNNNNNNNNNNNNNNNNNNNNNNNNNNNNNNNNNNNNNNNNNNNNNNNNNNNNNNNNNNNNNNNNNNNNNNNNNNNNNNNNNNNNNNNNNNNNNNNNNNNNNNNNNNNNNNNNNNNNNNNNNNNNNNNNNNNNNNNNNNNNNNNNNNNNNNNNNNNNNNNCTTGGAAGCTCCTGCCGATCCTAAACATTATCGCCCTATAGCCTTGGGTAACCGAAAATACTTGCACCAAGGCCAGGACGAGGCCGAATGGACCTCCTTTTTTACTTATGGCATTTGTTCTATTAAGTGGGTGGTACCATGGTGGGGTTTGACTACTATGACGGGGGGTTCTGATGTATCGGTTTATGTTTCTTTGTTGGGGCTATCTCGTCCCATTTATATTTTCCCTTACCGAGTCATGCGTCAATACGGTTTAAGGCAGACTATCCCCTTTTCTGATACGGTACCACCTAAGGTAGCGGCCTTTTCACAAGCACGGGTTCTAGCGTGGGCTAAGTATTATGATGGTCTCCCGCGTTGGGCCGTAGCTACAAATGGCTTTGTGGGTCTTTCTGAAAACTACAAGTTGTGGATGAGCTCCGATGATAAAGATGTGAGGACCGAGGCTCGAAATGGGGAGCCGGCTGAGCTTTTGATACCTCGTATTCGTGTTAAGTATGAGGGTCCTGATTCTGCCAAACCTCGTACCTATAGTATTAAGACTGTGAAAGCTCGTCCTGATCGAAAGCGAAAGGAAGTTCCTCCCCGTTCCAGTTTCAGGCCTAAAAAGATGCCTAACATGAAGGGGCCTGCTGTTGTTAAAAGAAATGCAG
>rnd-3_family-188#LTR/Copia
ATCTTGGTTTCAGTGGGAGCTGAGATCGTCACAGGCAAGAAATGAATACTCCGGAAACGATGATATTGCCGGAAACGGAAATATGGATCGTATCGGAAATATAAATATTATCCAAGTCGTAGATGTTGCCGGAAACGGAAACATGGTACGTATCGGAAAATATTATCGTAAATNNNNNNNNNNNNNNNNNNNNNNNNNNNNNNNNNNNNNNNNNNNNNNNNNNNNNNNNNNNNNNNNNNNNNNNNNNNAAATATTNNCGNNNGCNNGAANNNGAAATATTTGTTCGAAACGGAAATTAATTCCGGAATCGGAAATATTAAATATTGTTCGTATCGGAAATGAATTCCGGAATCGGGAATTTAATCGGAAGCGTATCGTACGAATTAGCATCGGACGAGGCCCGCTAGACGAAGGCCCAGCACGAAGCCAGGCCATCGCCCAGCAAGCCACGCGCGCCACAACGACACGCCAAGGCCNCGACCAGGCCCAGCGCAAGGCCAGGCCCAGCCAAGGCTGGCGCGCGCGCGCGAATGGGCTGCGGGCAGTGGGCCTGNGCGCCGTGGCCGCGCGGGCCGCANGGCCTGCGCGCGGGCGTGCGTGCTCGTGCGATGCGTGTGTGCGTGCGTACGAATCCTAAAGCTATCGGGATTCGTNCATAGATTAAATCCTAATCCTANTAGATAAATTAATTAATTAGAGTCCTAATAGGATTCTAATTAATTAATTCGTATCCTAGTAGGATTCCAATTCCTTTCCATANCTCTATAAATANGNGCCTAGGGTCACAAATTTATACACGAGTNTTCAAGTATTCAAAGTAAGATTTTTGAGCAGAAAAATCAGCCATACACTTGCCTATATAGCCGAAAATTCNTAGTACCTTAAGGGCGATTCTAGTTGGTCAANCTTAAGGCGGATCCGGACGTGCTGTGGACTATCTACGGAGGGACGACACTTGGAGTCCTAAAGACTTGTTCTTGTTCGGTTCGGGCGCAGCTAGGGAGGGCACGCNACAAAGTGTATGCATCTAAACTATGCTAAATGATTATGTGCAANTAATNTGNATTCCTGGCTTTATGGTTTTTCCGCATGATTTATGAATTGTCATATGTATCATAACCTAACAGTGGTATCACGAGCCTCTTATTATTTTCATAATCTAAATTGCATGAACATGGTTAAATNTTACAAATTTGCAAGAATTAAAAGGGGTGATTAATTTTCGTAATTGTTAATTAATTGCAAATTGCGTTTATTTAATTATACGTACGCAGTTTTTCGGCAGTTTCTTCGTTACTCATCCAAATCGAGTGATTTTTGTGTCAATTCCGCATGTAAAAGGCATTCTAAAATTTTGACAAAAANANTATTTTTCGGCCGAACCCAGAATTCTCAAATTCGAAGCCTAACTATGACTTTTCGGAGGTTTTAGTTTTTCGAACGCAAAATTTCGTAAATTTAAGATGTTAAATTAAATATTTGCGATTCTTGTTGATAAATCTTGAATTTTTGATTGACCTACTGTATATGTTTAACAAGTTTGAATGCCTAGNCTTGTTAATTATGCAACCTAATTTGTAATTATGATTAATTTGTTGAAAATTCGAATAATTTAGAATTGATTTGATTTTCATAATTAATTATAATTTAATTAGGNACCTATGATTAAAAACCACCATAAAAATTGTAAATTTATGNTAAATTTTAAATTTTTATGACCTAGACTTGAATCCATGTTAATCGGAAATTAATTGAATAATAAATTTTCGATTTTTCGCCCTAAAATTATGAAATTAATATGATTTATTAATTTGTCATTAATTTTGAATATAAAGTTTTAAATTTTTATGCGATTCGCTCATATAACTTGCACGCACAAAGCAATGGACGCTACGTGTTACCCTTAAGGGGTGTTGTATAGTGCGGGCATGCGACGACGAGCAAGGGAGCTCGTCGCCCATGCGGTACGAATGCAGCGAGCAAGGGCATGGCGCACGAGCACAAGGCAGCGGCCCTGCCTTGTGTCGTGGGCTGTGNGCGATGGGCGAATGGGCAAGGGCGAAAGCAAGGCACAGCAGTCGCGTGCGGGCAGCGAGCGAGCTGCGCCACAGCGCGCGCTGCCTCGCGCAAGCGCGCGGAGCCTCGCGCGCAGCGAGCGCAAGCTCGCGTGCCACGAGCGCTGCGCCCAGCGTCGATGCCTCGCGCGCAGCGAGCGCTGGCNCGCGCGCTGCTGCCTCGTGCGACGAGCGCAAGCCCGCGTGCGGGAAGGCGGGCGCGCGGCGAGCGATGGCTCGCGCGGCGCGAGCGCTGGCGAGCGAGCGCAGCGAGCGATGGCTCGCGCGCGTCGAGCGCTGGCGCGCGCAGCGAGCGCCGGCTCGCGTGATGCCTTGCGANGGCGAGCAGCAGCGATGCGACGCAGCGCATGGGCTGCGCGCACGCGGCCAGCGATGGCCGCGTGCGTGCGGCCCATGGGCGCGCGCTGCGTGGGGTCGTCGCGTTGCGATTGGATCGTTTTGAAATTTTAATTTGAAATTTTCAGTTNACGTAATTTTAATTAATTTTAAAATTNATAATTTAAATTGTTTTCTCGGANTTTAATTTTGAATANTNTAATTATNATAAATTTTATTTATNCTAATTATTTTACTAAAATTAAAACCNTGAATTAATTTAAATACGACTGAAANTAAATTAAATTTGGATTCAATTATAAATTTATATGAGCTTTAAATTTTAATTAAATTTGTATGTTTCCGGTTAGACTAGGAAATACATTTTTATGTTTAAAATTAGTAAAGCATGTAAATTTATTGGTTTAAGTGGGAGCNTTTTTAGTCATAAACTCTTGATTAGGTCTACANTCCCTTAAGGTTAAAACAACTTGATTAGAATTAATAAGGACTGAATAATTGGTAGATTATTGGTGCCCTTGATTAATTGCTGCAAATGTTTATGTGATGCATAATGTGTTTTACTAACCAGCTATGTGGGCCATTCATGATAATGAATGGGTGAATGGTATATATTGTATATGTACTGTTTTGCAGGTTATGAAAGTGACTAGTATGGCCCAAATAGGATAGAAAATATGGTCTGCGTACCATTAATTTGAATGTAATTGGTCTAANGTACCAAAGTTGTTTTTCAATTCAAATATGGTCTGCGTACCATCAAATAGTTGTAATTAGTTTTAATTATAGCTTATCCTATTTGAAGAAAATGGCGCCTCCCATGGTGAAATTCAAGACGGAGTTTCCAATCCATTTTCAAGACGGACTTTGAAGTTGAAGCTTCAAGATGAAGTCGGGCCATACTAGATCACATTTATCTTATGCATGTTTTAAGTTATTTATTGCTTTTAAATATGTCTTAATNATGCATGAGATTAAAGGCTTGATTATGTTGCATGATTAAGGATTTTAGTTCACTTAAAATCTAACCAACATAGTAAGAGCCTTAAGTTCCAAACTTAAAAATTGAGTTAAAAGGTGCCATGCCAAAATATACACTTACTTGGATANCCTTTACGTCAATCTAGTAATAGTTTTCGCCACAGCGAGGTGTTACTTATTGATCCTAAAGGGGTAAGGTACACAAATAATTGTGAGTACATGTTAGTTTTGGTGAAACTCAACGATATAAGTAAGGAGTCCTTTTATGTCGTGGCAAATTCGATAGGTTTACCTAATAAGTTCTTAGACGTACCTATCAACCAAGAGTAGTTTCTAGACTATTAGCAAAAGGCTTTTGCTTACCTAAAATGTTTTAGGATTAAGTCGAAATACAAAATGTGCTTAATTCTTCAATGATTTTAGGATCTTGGAATCATTTTATTCACACCTGCCGGAACACATAACTTGAATAAAATGCTTAATGACTTGTTTAAATTATGCATGNNTGCTNGAATTTCAAGTTTATTAAGAGAAACTGTGAATGGTTATTTATTTGTTCATTCTTTTCAATTGTAGTTTTAAATATCGCAAACAACAATCGATTCGNCATTCGATCGATNCTCGAAAAGGAGAAGTTGAACGGGAAAAATTTCCTCGACTGGCAAAGGAACTTGCAAATAGTTCTTATGCAGGAAGAAAAGGAGTATGTCCTAGAAGAGGCGATGCCCGAAGCCGCAGGCGACGGGGTCACTCAGGCAGCCCTCAATCGTTGGATTGATGCCAACAAGGATGTGAAATGTCTAATGCTCGCCACCATGAGTGCGGATCTGCAGAAAACGTTCATCAACTCAGATGCTTTCACAATCATCAGTGAGTTGAAGAACATGTTCCAAGATCTGGCTCGAGTCGAAAGATTCGAGACTCATAGGCAAATTCTTGAGACCAAGCTTAAGAAAGGCGAGCCCGTAAGTCCACATGTTCTCAAAATGATTGGACTCATTGAGAATATGAGTCGGCTGGATCAGCAATTTTCTCAGGAAATGGCTATAGACACCATCCTCCATTCTCTTCATAGCGGGTATGATCAGTTCAAACTGAACTACAGTATGAATAGTCTGGACAAAACGCTCACTGAGCTTCACGGTATGCTGAAGACCGCTGAAAAGACGCTCAAAAGTGATAAGCAGGATGTGCTTATGGTGCGTGGGGGCAAGTTCAAGAAATCTGGAAAGAAGAGGAATGCTAAGAAAGGTGGCAACAAGGCCAGCCCAACTAAGCAAACTGGCGCCGAATCTGNAAAGAGGAAGGTCAGTCAACCCACTTCTGAATCCGAATGCTTCTACTGCAAGAAGAAGGGGCATTGGAAGAGAGATTGCTCGAAGCTNAAGGAAGATCAGAAGAACGGAACAGTCGTTCCATCTTCAGGTATTTTCGTTATAGACTGTATACTTGCTAATCCAACTTCCTGGGTATCANATACNGGTTGNGGCTCNCACTTATGTTCCAATTCACAGGGACTAAGAAGAAGTGGAAGGTTAAGCNAGGGTGAAGTCGACCTACGAGTGGGAAATGGAGCACGGCATTGCTGCATTAGCTGTAGGGNCNTACTATTTGTCGTTAAGCCCTCTGGGCTAGTTTTGGAACTGGANGACTGTTTCCATGTTCCAAGTCTTACTAAAAACATCATTTCNGTTTCTTGCTTAGACGCNGAGGGACTCNCNTTCNNAATACAAAGACAATGGTTGTTCGTTTTATTTTAANGAGATGTTTTACGGGTCTGCTAGATTAGTCAATGGACTTTATTTATTAGATCACGACAAACAAGTTTATAACATAAATACCAAAAAGGCCAAAAAGAACCTTGATTCGGGTCTCACCTATCTNTGGCATTGTCGATTAGGCCATATNAACTTGAAACGCTTAGAAAGACTTCAAAAGGAAGGAATTCTAGAACCATTTGACTTAGAGGATTATGGTAAATGCGAATCATGTTTACTTGGCAAAATGACAAAGCAACCTTTCTCTAAAGTTGGAGAAAGAGCAAATGAACTATTGGGTTTAATCCATACAGATGTATGTGGACCAATAGAGTNCAAATGCTAGAGGTGGTTTCATGCTACTTTATCACTTTCACTGATGACTTCAGTAGATATGGTTATGTCTACCTAATGAAGCATAAGTCTGAATCCGTTTGACNAGTTCAAGGAATTTCAGAGTGAAGTAGAGAATCAATTAGGCAAGAAGATCATAAGGNACTGCGGTCNGATCGNGGCGGTGANTATCTGAGCTACGAATTCGATGACCATCTGAANGAATGTGGAATTCTATCAGAATTGACTCCTCCTGGAACACCNCAATGGAACGGTGTGTCGGAACGGAGGAACAGAACCTTGCTAGACATGGTCAGGTCAATGATGGGTCAGGCCGAACTTCCATTAGAATTTTGGGGACATGCACTAAATACAGCTGCACTCACTATAAATAGAGCTCCGTCTAAAGCTGTCGAAAAGACTCCATATGAATTATGGTTTGGAAAGCCTCCAAATGTGTCTTTTCTTAAGATTTGGGGATGTGAAGTATACGTCAAACGATTAATTTCAGACAAACTNCGNCCAAAGTCTAGACANATGTNTCCTTGTGGGCTATCCAAAGGAAACAAAAGGGGTATTGCTTCTACNACACATCTGAGAACAAGGTGTTTGTTGCTCGAGATGGTGTCTTTTTGGAGAGAGATCACATTTCCAAAATGACAAGTGGGAGAAAAGTAGACCTCGAAGAAATTCGAGTCGAACAACAAACTCTAGAGAACGCTCAAGATGACATTCGGGATGAAGCTCAGAGATCTTTAGAAGNATCTGGTGAGAATCATGGNCAATCTAGAAATGTTACCCCGCGTAGATCGCAAAGATATAGATCTCAACCGGAAAGGTACTTAGGTATTTTGACGAACGAGAGCTATGACGTTCTATTACTTGAAAGTGATGAACCTGCGACTTGCAAGCAAGCTATGACGAGCCCTAGATTCTCCAAGCAATGGTNAGAGGCCATGCAATCTGAATTAGACTCCATGTCTGAAAACCAAGTTGGGATTTGGTCGATTTGCNAGATGGCTACCAAGCCATTGGNNGCAAATGGGTTTTCAAACTGAAAAAGGACAAGGACGGGAAACTTGAAGTTTTCAAAGCTAGATTGGTTGCNAAAGGTTACAGGCAAGTTCACGGCGTGGATTACGNTGAAACCTTTTCACCAGTCGCAATGCTNAAGTCTATTCGGATAATGTTAGCAATCGCTGCATATTGCGATTACGAAATATGGCAGNTGGATGNCAAAACGCNTTCTTAAACGGCGTTTTGANAGAAACTGTGTNCATGACACGGCNTGAAGGTTTTGNGGATCCAAAGAATGCTAAAAAGGNATGCNAGCTTANGAAATCNANGTACGGATTNAAGCAAGCANCCGGGAGTTGGAAATGCGTTTTGGTGAAGCTAGTNAGTGACTTTGGTTTCATCAAGAACGCGGACGANTCTTGTGGATATACAAGAAGNTCAGTGGGAGTACGTAAATTGCTTTCCTAGTATTATATGTCGACGACATATCNCTCTATCGTGAAATGACATTCCNATGTTGAACTCTGTCAAGATTTGGCTTGGGAAATGTTTTTCGATGAAGGATCTAAGAAGATGNTTGAACTNNGTANAAGCATTTACATCATAAGTTGCTAACAGGTTCAAAATGGCGGACTCCAAGCGAGGCTCTTAACCTACACCATGTNTCANGGAATGACTCTTAGCNGGACTCAGTGTCCAAAAACACTTGATGAGCGTAGAGTCACATGAATGGGATTCNATATGNGAATTATTCTGCAGANNGGTTCAATCATGTATGATATGATATGAGGATCGCCAAAAACGTNTCGTACGCACTCTAGGCATGACGAGCANATACCAGTCTCTATTGACCTAGGAGAGGCNCACTGGACTGNGGCCAAGAATACTTCTGAAGTACCTGAAAAGGCACATAGGANTAGTTCCTGGTTCAATGTGGAAATGATGAATTAANTGTTAGANGCTACACGGACGCAAGTTTCCAAACCGACAAAGATGATTTCAGATCACAGTCTGGGTTTGTCTTCTGCCTCAACGGAGGNGCAGTAAGCTGGANAAGTGAATCCAAGCAAAGCACCACTAGCGGANCCTAACAGCTGAAGCGGAGTACATTGCTGCNCANGAAGCAGCAAAGGAAGCTATATGGCTAAGGAAGTTCNTCGNTGAACTTGGTGTAGNCCNCATGTCCGTTAAAGGACCTAATGGCTCTNCATTGCGATAATGACGNAGACCACTATTGCACAGGCAAGGGAGNCTAGACACCACCGAGAGTCAAGCATACTCCGNAGATCTCATCNTCATATCTCGAGAGTTCGTTGAAAGAAAAGAAGTCGAGATANGCAAGATTGGAACTGATGACAACATNTCAGATCCATTAACTAAACCTNTGCCGCAGGCGAGGCGCAACNCNCACGCTGCAGCNNTGGGAATCAAGCATATTGGAGAATGGCTTTGANNTCCNTGTTTAACTGTTTTAAAGNTTTAGGGTTTGAGGCCCATGGTTGTAAAACATTGGGGTTGANCATTCATCATANATGAAATGNATTTTCATNTTTCCATTTAATCTGTGGTTTAGTATTAAATGATGAGTCCCTTCAATTTGACGATATATTCAAGATAGACTGTCAGGACCAGTCCTGTGACTAAGAAATGTCTATCAAGTGAACTTGAATGTCAAAAGTTGAAAATGGTCCCTGGTCGGAGTTTTCTATAAAGNTGGACGCATAGAAAACGTTAGACGACTAGAATGCAAGATGACTAGTAGTTCTGTTTCTTGAACTATGTGGACATGGCAATGTCGTAATCATTTGCATAGATACTTACTTTGGGAAGACTAGTATCGGACAAGACCTATGAAACTTTACTGTAAGAGATGAAAATCTGTCATAAGTAAATTTCATTAAAATTATTAGACACTAAATCCTCAATACCTGAGTGATTTGAGATTACTTGTTTGAGAACTGGTTACTTTGACGTTGACCAACCGTCGCACCGTAAAAGGAGGCTATAAAGGCAACGCTCGGGTAATCACCTATCAAACGAAGTCTAATCTCAAGATCGCAAGATTGGGATTGTCCTCCCATAAATCGGGATGAGATGCTTAAAAGTTGTACAAGGCCACTCGGAGAGCTAGAAACTGTGAAATGCATGGCCGTGCTCGGATGAATCATAGGCTATGATTATCTGTTTATTTGATCAGTTGAACTCTGAAACCGAGAAACACCTCTGGACATAATAAGGATGACAACTCTTACCTTATGTTCAAGAGCAAGCATCGAGCGACAAAGGAATTAGGAAATGCACACTTGTCCCTAAGGACAAGTGGGAGACTGAAGGAAATAATGCCCTTGGTCCAAGTATGCATTCNATGTTAAGTCTAATAAATGCGGTTCAGTATTAATTAACAAGTTAATAATTCAGTGAGATCAAGTGAGCTGAATGCCTAGCTAGAGGCCGCTTCAGTTCAAGTGGAATTAATGATATTAATCCACAGCTTACTCTTGACTGAACCCGTAGGGTCACACAAATAGTACGTAAACGGATCAAGTATTTAATGGCATTAAATACTCCATCTATGGATATTCGGAATCGACGGATCTTGGTTTCAGTGGGAGCTGAGATCGTCACAGGCAAGAAATGAATACTCCGGAAACGATGATATTGCCGGAAACGGAAATATGGATCGTATCGGAAATATAAATATTATCCAAGTCGTAGATGTTGCCGGAAACGGAAACATGGTACGTATCGGAAAATATTATCGGAAATGGAAATANNNCCGGAATCGGAAATATTGCCNGNNNCNGAANTATTGTNNGNATCGNNNNNGNNNNCCGGNNCCGGGAATAATTCCGGAAACGGAAATATTAAATATTTGTTCGAAACGGAAATTAATTCCGGAATCGGAAATATTAAATATTGTTCGTATCGGAAATGAATTCCGGAATCGGGAANTTAATCGGAAGCGTATCGTACGAATTAGCATCGGACGAGGCCTGCTAGACGAAGGCCCAGCACGAAGCCGGGCCATCGCCCAGCAAGCCAAGCGCGCGCCACAACGCGCCAGCCCAAGGCCGCGCCAGGCCCAGCGCAAGGCAGGCCCAGCGCGCGCCCAAGGCCGCGGCAGTCGTGGGCTGCGATGCTCGGGCTGTGCGCGCGCGCGCATGGCGCCCCTCGTGGGCTGCCGTGCGTGCGTGGGTGTTTGTGTTCGCGTACGAATCCTAAAGCGTATTAGGATTCGTNTAATGATTAAATTCCTAATCCTAAAGGATAAATTAATTAAATAAGAGTTCTANTAGGATTCTAATTTAATTAATTCGTATCCTAGTAGGATTCCAATTCCCTTTCCATACCCCTATAAATANGTGGCCTAGGGTCACAATTTATAACGAGTATTCAAGTATTCAAAGTGAGTTTTTGAGAGAAAAATTCAGTCATACACCTTGCCTANAAGTGCCGAAAATTCTAGTACCTTAAGGGCGATTCTAGTTGGTCAANCTTAAGGCGGATCCGGACGTGCTGTGGACTATCTACGGAGGGACGACACTTGGAGTCCTAAAGACTTGTTCTTGTTCGGTTCGGGCGCAGCTAGGGAAGGCACGCAACAAAGNGTATGCATCTAAACTATGCTAAATGATTATGTGTAAATAATATGTNTTCCTGGCTTTATGGTTTTTCCGCATGATTTATGAATTGTCATATGTATCATAACCTA
>rnd-3_family-7#Unknown
TTTAGTAGGCCTAGGGTGGACCTTTAAATTGTCTTACTTTGCAAGCGTATTTAGTCGTTTCTTAAAATGTGCAAATAGCGTAGATTCAAAATGTTGTTTTTACCTTATTGAAATTTAACGAAAGAATTACATCGAAAATAATTTTTTGCTTCTTTTCAGATTCCAGTTTCCGGGATTTAATTGGAAGTTGTGATTTAGACTCGAACTTTCATTAATCTTTCTGATTATAACCCGTGTATGAATACAAGGAGGTGGCCTAGACTCAAAATAATGACGTGGCGTAAGCCTATAATACTTGACCAAGCGACTCTCAGACTTAGGCTAATTGGACCATAACTTTCGTTGGTTGACACTTTAGATTTTAACCCTTGGGTGTTCATTTGTCATGCGCCATTTTGCTTAATGTTGGCAAGGTAGTTAGTTGGGGAGATCGAATTTTTATTTTTGCAAGACTAGAATCATTAGTGCGGCTTCTCTCTTAGTGTGTATTGCTTTACCCCAATGGTAGCCCTATTGGCATGCCGATTTGGGTATTTTCATGGTTGGTCATGTTGCATTCATGAAAATCTTTTAGTCCGTACTTAGGAGTATTTCAAGGAGCGAGTGGCTCGAGAGGACTATGATAGTCGTGACCCAATGTGATCATAAGCCTTGAGGCCATTAATTTTTTTTGCCAATGGTATTGACACCTTAGGTTCACTTTGGGGGTTGTGCGACTATGGGGGATGATTTTCAGAATGTGACTGTTTCCATTTTGCAAATACTATAATATATTCTTTTTATTGGTGAGAGAGAGTATTGAGGCCGTAGATTCTTAGCAAGGGATGACAATTACATATGGGTGCTTATTGATTTAAATGTTAGGAAGGGAGACTCAATATGGTTTAACCTTTTAACTTGCAGAACGACACCAAGCATTAGGACCGATTCTATGGATAAGACAACTAAGACTTAGGATTTAGATTGTACTTTGGCATAGCCTAGTCTAGACTCGGATTTATTTATTTTTTATTCGAACATTATTTTTCCTTGAAGACTTTATTTGAACATTATTTTTTGAATACTTTGCCCATGTGACATTCANAGTTATTTAATTAGCATGCTCGGTTTTGGTGCCGAGCATTGTCGTCGTAGGAGGCCTAACAACGACACAAAGAGTTATTTATTTTTATTTTTTAGTCGCTTTTAGAATCGAGTGCCTTTTCATACGCCCTCGCAGCAATTTTTTACGAAAAGTTTTTTTTTTGCTACGTATTTTTTTTATGCGCGGGCACCGAGGCTGCTGTGCCTGACCAAAAGGCCAGGCAGCAACTTCAGCGCCCAGCAGTAGGGCGTGAGAAATTTCGGCGCCCAGCCAGGGGCGTTGAAAATGCGTCCCTGGCTGGTTCTCGTTTTCTGTTTGCGTCTACTTTTGTTTATGCGACTTCGATTTTGCGTGCTTGCCTAATAACGTCCTTTACGCGTTGTGCAGCGTTTGTGGGATTCGTTACGGGCCATCCCGAGCGTCGCTTATTTTTGTGGCGATCGTTCGGGTTTGCGGAACACGTATTTTGGTATAACTCTTTGGCCAATTGGTTTATGAATGTTTGGGCAATTTTTAAGGTCGTTGGTTTTTCTAGGATTATTTGTCTAGCATTATTCGTACGCACAATCATAACATAGTCACATATTTCGCTACACATAACTAACATTACAATCATGAATTTGGCAATAATAATATGTCACGTAGTTTATGATAGGCTTCTATGGGTAGTTATTTGCGCCTGGCTTGGTACCGCTTCTATCGTAGATCCAACACATGCCCCGGTCGAGGTAGTGTCTTCAACAGACGAATTTCGCTCAAGAGGCCAACCCGCAAGTGCAAGCCAAGGGGGCATGCAGGCGAGAGGGACCTAATGGGCGAGCGATTGGGTTCGGGACGGGTGTACTACTAGCGNAAGTGCCGAGTGGGCAACATNCGCGGCGTATGCACCCCCCNATTGGCGAAANGAGGTATCCTTAGTCCCAACTCCCGAGGGAGCCGAGATTCGTTATGCGGTTCTGCCCGTTCACATTAATATGCTGATTTTCAGGTCGTCCCAACTTGATGGGGAAATAAACGCGGGGTAGGATCGTTTCACCCTTCGGCTATTTTGATTACCTACAAGCACGAGTATTTCCTTCACTATCCCCAGCGGA
>rnd-3_family-83#Unknown
AAAAGGCCCTGACTTCTATAGGGCCCTGCCGTATCCATTCGACTCGAAAATTGCCGATTTCTTTACTGAAAGTCGCACCTCACGGCTTTGTTAAGAGTAGCACACCACTACAAAGATCGCTCGCACTTACGAGCACGATCCCAAACACGATCAAGGACATTACAAAATGCGTATCCCCAAGGAACCTCTTTGACAAGAAATGACCGTCAAGCACGAGTGCTTGGGGGCTCGAAAGAAAATATATATTATTAAAAGAAAGTATTCCCAGACTACGCTGTACGAAGTCCCGTGTTTGGATAATCTCAAAAAATAAAACCGGNTTACGACCTCAAGACAAAGGTCGCCGTTGATACTTATACATAGTCCCCTAATCAAGGACCCAGGTAGTGGCAAAATTGAGCCGTAAAGACTAGCTCAAAACCATGAAAGATGATGACCACGAGACAATGGTCCGTCTAAGCACGTTGTCAACCCACATTCAGGTTGCAACTAAATCCGAGCATCCCTCGAAAGAATTCGCTCCTACAAGAATGAATAAAAAGAAATTCTCAAAAGAAATCACGAGAACAAAAGAAATAGGGACTTGCCCACCTCAATCGGGCAAGATCGCGGCACGCGAGTCCCAAATCGAAAAGACGAATTCAGGTTCGCTCACCTCCAGCGAGCGGGGCGTCCACCCTTAGCGGACAGGGCTCGCCCACCTTCAGCGGGCGGGGTCTGCGTCACTAGCCGCGCAGGTCCTCAGTTTTCGAAAAATAAAATCTTCAAANTCAAAATAAACAGGCTCGCCATCTTCAGCCGGCGGGGTCTACGTCACAAACCGCGTAGGTCCTTATTTTCAAAAAGAAACAAATTTCAAAATAGATTCGTCCACTTCTATCGGACGGGGCGTCCACCCTTAGCGGACAGGCTCGCCATCTTCAGCCGGCGGGGTCTACGTCACAAACCGCGTAGGTCCTTATTTTCAAATTTCAAAAACAGATTCGTCCACTTCTATCGGACGGGGCGTCCACCCTTAGCGGACAGGCTCGCCATCTTTAGCCGGCGGGGTCTGCGTCACAAACCGCGCAGGTCCTTATTTTCAAAACATTTCAAAACAGATTCGTCCACTTCTATCGGACGGGGCGTCCACCCTTAGCGGACAGGCTCGCCATCTTTAGCCGGCGGGGTCTGCGCCACTAACCGCGCAGGTCCTTAGTCGCTGCAGCGATAACTTTTTCTGGTTTTCCCTTTTCCAAAAATTAAAAGGATTGGTTTTCCGTTTTTTCCAAAAAAGAGCGATGTGCTGGATTTTCCTTCGTTTTACGTCCCATAAAAACAAGGGGGTTTTCTCGTTTAGCTAGCCCTGAAAATGAGAATCTTTAAAAACGTTTTTACCTCGTGATTGGGCTTGGCCAGGCCCAATTACACTTTATAGCTTTGATTTCGAAAACATCTGTAGCTACTCCCAATGACAAAGTGAGGGAGTTTCTACGCATCTTTAGATACTTCCAATGACAAAGTGAGGGAGTTTCTATACTATCCGTTGACAAATCCCAATGACACGTGAGGGATATGTCGACACTTCAAGTGATGACCCTTAAGTCAAATGTTATCACTCGGGGGCTCGTGAGACCCTCGCAAAACAGGTCACATACACCATGGCTTGTGTGACGC
>rnd-3_family-923#DNA/CMC-EnSpm
ACTACAAGAATTTGTATCTTTAACGACAACCTAATTACGACGGGTCAAAAATCCCGTCGCAAAAGCCTTTTGCGACGGGGCTAACAACCAAACAAAGACGGGAACAACCGTCGCAAATGTCTTTTACGACGGGTTTTAACGACGGGATTTCTATTAACGACGGCCCCCTTTTATGACGGGTTCGCGACAGGAAATCCCGTCGTTAATCAACGATTATTGGCCTTTAGCGACGGGATTTCCCGTCGTTAATGGTACAATTTCTTGTAG
>rnd-3_family-44#DNA
AAGGCTCCGTTTGGTAGGGCGTAAAACGTTTTCATGGAAAACGATTTTCCCCTTTTCAATCATTTTACGTTGTTTGGTTTGNTAAGGGATGGAAAACAATTTTCCATAACTCCCTCAAAGGTGGAAAANCCTTTTCCATTTGAAAGGGAGGGAAACCACTTTTCCTTCTTTCCTCCTTACCTCCCTCTCCTTTCTTCCCCTCAATCTTCACCATCTTCTCCCATTTTCCTTTAAGGAACCAAACAAAGGAAAACTAGTTTGGAATTGTGTTTTCCCTTGAAAANTGTTTTCCATGGAAAATCATTTTNCANTGAAAACGTTTTACGCCNAACCAAACGGAGCCT
>rnd-3_family-109#Unknown
TTCCATATNATTANTNTGTTAACTTCNACGNNATAAAAATATTTTATTNTGTTAATGTAAATNATTGCANTATCACTAAATTTTGAAAAATATCATTTAGATACGTAAACCGTGCATCACACTTATGATGGGGCGGGTTTGGTTTTTANGTTGGANCGACGACAAAGATAAACATAGATGATTGACTAATATTGACTAACGAATAGAGATTTNGTGTCGATGAGAAAGTATAACCGTATAAGGATAACATGTACCCACCTTGGTGATGGGGCGAGTTCGGATTTTAGATTGGNTCGACGACAAAGNTAAACATAGATGATTGACTAATGTTGACTAACAAANAGAGATTTGTTGGTGGTNGACGGGTATAAGGATAACATGTACCCACCTTGGTGATGGGGCGAATTCGAATTGATCGAATTCGAGAACACTCACCCAATCCTAATTATGTATGTCACTTTTAAAATATTTTTATCAATATTATAGCTAATANAATCAATTTTAAACTTAATAAATTTATGTCAATATATTCAAAAGTTAGCTGAAAGGAAAAGTGGATTATTTATCGAATATAGGGATGTCANATTGTCAGTGGGCGATTTTTTGGGAGATCTCCCCGCGCATCCGCCCCAAGTGGGCGGGGATGGAGGAAAGTTTGGTGGGTGATGGGGTTAAAAAATGTATTCGCCGCGGGTGACGGGGCGATGATGGATTTTAGATTGTACGGATATGCCCTCCCGCTTATCNTTCATCTAACTTACATATTATAATGTTTTGTTTATTTACTCAATTACTCTAATCAGACAAACGAATTGTCGAAGACTCTAGAATAGAGTTTTAAAATTCAAAATCTCTTACCAAAAAAAAAGTTGAGTCTANGGGTGGGTTTGAGGCGGTGTGGATACACGGGGTGGGTGATGAAGAGGGGATGAATTTTATTTTGTACCTCTCGAGACGGGGATTGGGAGGGGTGGGTATCGTTCCTATCGTGGATGGAGGGGATGAGGATGAGAATTGTAGGCGGGTACGGGTGTGCAGACCCCGCCCCGCCTCAAAGTCATCTCTAACTGAATAAAGTANATGGTGTGGGTAGGTGTTAAGTGATCGGGTAATGAGGTTGATGGGCGACGTGCGAGTATTAAGTGGGTATTACTATCGAAGTGAAGGGCGGATGAGATAACTTTATGCTTGACACAAGTGGTGAATGAGAATGAAAATAATTTTATCTATGTACCCTTATTTGTTTTAATTTTTTAATAAATAAGACACCGAATGGGCAATAACAAATTATCCATCATTAATTTTNATTNGGAGAATATCTATAAGCTCTATTTTGATGATAATTGTCTACCAGATTTCATATAAATTTATATTTAGATTATAAATCGTGCATCGCACGGGTACTATACTAGTTACTATATACTAAAACAGACACCAGGAATGACACGTGTCACTTCCTGGTGCAAANTTTTCCCGCCAAAAACCACTTTCCTAAAAAAGTGTATCTGTTTTATTTTATTTTTATTCTCTACTCCTTTTTTATAAACTATTTATGT
>rnd-3_family-80#LTR/Gypsy
TTGTTCCCTTTTAGCTTTTCACTACTTTATGAGGGCCGAGGACCTTGTTTAGTAAGTTGAAACCTTATACCCATATANAGGGGTTGATCATTGTTAAAGGAAAGGTTGGATTAATTGGAATGAGTCTTGATTGATACCTTTGTGATCACTTACTTAATTCCAAGATAAAAACAGTTGTGAATANTTGTTGATTGTATGACTTATGTGATTGTTGAGTCATAACAGAGTATTAATTTGTAAATCATGTAAAGTGAAACTGAGTAGCAATAGCTTTAGACTGTGCACGTCTGAAGTGACGGACAANCAGGAGTTGGGGTTCATGGTGGTAGCCCATGGCCTTTTCTGGGACCGGATTGATCACCGTGTTCTATTTTATTCAAAAGTTCCTCGATATCGCAGGTCACTGGGGTTACGGAGTCGCGCCCGTACCTCGTCTTCCTTAGTGAAGAGCTTCTAGTAGACAACTCGGTCCATTGACTATTTCAATTAAAATAATATTANTGTTATAAAAGTCTAGTCCAGTCAAATGTGGTCTTCAAGTTAATATGTTTTGGTTGTCCTTACTTATGCTTTATTAGTATCATGTTAGGGTTGTTCGTTTAATAGAATCATGTTAGGATTATTATTGATTTAGTATGTAGTACTCAGCTTTGCTGATTACGTGCTTTGTTTGTGCGTGTTGATCATGGCTATGCCTTATTGATCCTGTGATGACCCATCTTTGGTGAGCAGTCTCTAAGGATCAATAAGCATTGCCCATCTACAGGTTTGAAGATGATGCATCATTGGGATCGGGATTAGAGAGCTTGTANTTAGTTTTGATTTGCTAAGTTGACTTNGGTTTGTTTAATTGGACTTTAAACTTGTCGTANTANATCTTATTTTCGTTGATTGGTTTTGGACTTAACTCTGTAATCGATTATTTATAAACCTAAAGTTAGTTTTATGTTTTCCGCTGCAAAATTCTGAATAAGCCGTTACGTTTTCACACGGGCGATAATGCCTTGATAATTCTCTATTGGTTTTATTATTAAAAGGTTATTTTAGAAAAGAGAGAATTGTCGGGGTGTTACAAAGTGGTATCTAGAAGCTAAGGTTTTACTTTAATAAATTTTTAGGCGCCTAACTATCTAGTTATTTAAAATAAATTTCTTAAAAATCGAGCTTCTACGTATTATAGCGTTCAAAAATTGGTACTTTTTTTTGGGGGGCCGATTTCCTTTTATCTTGTTTGAAAGTATATAATATTTCTTATTTAAGTTCGAAATCAAATTATTTATTCAAGTTAAAGTGATACTTTCGACATTTTTATTTTTCTTATTATTTATTTATTCGAAAAAAAAATGAGTACATTTTTTTTAAAAAGGAGTTCAAATTTTTTTTTTAAGTTGTTTCAAGAGTTAGAATTCGTTATTTAGGAAATATAAATCTTTTTCGAATTAATAACTTTATTTTCGAATTTATTCGCTACGCATTTCCTTAATTTATTTTACTTTATTTATTTCATATTTATATTTATGTTATTATTTTATGTTATAATTTTCTTATATTATCGTTCTTTTACTTTGTTATTTAAATTATTTCAATGCTTTAGTTTATGAGAGATGGGTAATATAGGAAAGGGCATATAGGATAGAATTATATGTGCATTAGTAGTTAATTGCTAGCATAAGAAGTTAATTGTTACGTACGTGCGTGTGTTAAATGTTTAAGTGTTGCATTTAAATGTGCATAGAAATTGTTTGATTCCACCAAACTTATTGTTTTATTGAATTCTGATTATGCTTTGGTTGGGAAATCGTTAGTAAGACCTTAAGTTGTTTNTTTCAGGAATAAAACGTTTCTTTCCAAGTACACCAACATAGGATCCCTCGAGAAGAGTTCGACGAATCTTGAGGATCTAGATTTCACTCCGCAAGTTTCCAGGAGCAACGGATAGGCAAGAGGCCACAAACATTTTGAAGTCGTAATAGTTAGTTAGCTCTTTTATGTTTTGGAGAATAAGTAGCAAAGCTACAACAGTTTAAGGTTAAAGCTTANTAAAGTTTGAANTGTTCTTTATTATTTTCAAGGATGTAATAAACCTTTATGGAGTTAGCAATAAAAGTTAAAGTNTTCAAGGAATTGTTCTTTATTCTATTTTGAGGATTCCATAATACNCCAACCAGTTTANGTANTACGTCATAGAACTTTAATTTTATTGTTGCGTACTCAATGTGNGTTGTGGATCAATTTAGATTGCCACTAATATTAAATGATTTGAGTACATAAAGGAAGTNAGGGCCAATCTAGACCCTTATGACCAATATGATTCAAAATGTTATGCCTTATGNGCACGCGAATGNGAATGTCTTCTTCNTGAATTATTGACGATTATTATTCGTGATGATTGAATCTTGTTCGTTGTNCCTCGGTCGAATGTCGTGTATGCGAATATCNTTCGTAAATGATTGTGTATTNATGTGAATANGTGTTTGTTGANGCGATCTCTATGGTCAATTCAAATATTANNTTGTANAGGATAACGTATAAGTGATGTTTCGAACCTAAAGTAGAGTATATTAATTNCAGGTCGCGTTCTAGAATGGCCAACAATAATGACTTAGCTGCTGCTATTCGCCTCTTGGCGGAAAAGCTGACCCAAGAGAGAACTGAGCGCCCCGATTCTGCNGGGGACATGTTTGAAAGACTNGCCAAAGTTAAGCCACCGTACTTTAAGGGGCAAGCNGATCTTACTTTTTAGAGAACTGGGTTAGAGAGTTTGAGAAANTGTTTGGGGCTGTGAACTGTCTTGAGAACATGAGAGTGGGTCAAGTTGTACTGTANTTGAAAGACGAAGCTGATTTATGGTTGAGAGAAAATGGAGCTAGACTTAGCGCTGTTGAGGGATTCAATTGGGATTCGTTTGTTACTGCCTTAAGGGAAAAGTTTTATCCTCCTTTTATGAGAAAGCAAAAAGCNCAGGAATTTATAAACCTTAGGATGGGGAGTATGACCATCGCTGATN
>rnd-3_family-429#LTR/Gypsy
GTTCCGGTGTTGTAAAGATGGAAACAATGGGCTTCGAATGAAGGCCCTTTCGTATGTGTTGAAGATCTTGCTTGTTTGAATGAGTNGAGTCCGAATTCACCTGCACAAGAGCAAAGTCACTAGCCTCGGGGGTGTTTCCGAGGAAAGCCCCTCCGATGCCTAAGTAAGAACGATGCTCGGATTCTAGAGAGAAGTTCTCTAGAAGAGTAGTCTTAAGGCGATAAATTGGACGTACCTTGAGGTGTGAGCCTTGGCGGCCTATTTATAGTGTTTGCGTAATAAATGCCCATAGGTCATTTATTGCTNTTGGGCCTTGGGCCTTGATGGATGGCTGACTAGCCATTGGTAGGTTTGATGCTGTTTGTTTAGAGCCATTGGGCTTTGGACTTAGTGGCCCAATTGAGAATCAATTGGGAGCCCAAACAACATGCCCCCCAGACCCGGTCCATTTAGAATTAAATGGGTGGGTTTCCAGCTGTCAGAAGTCCGAAAGTTCCCTCTCTTTTTTGAAAAGGGATGATTTGCATTGATGACAAGTGTTGGGANTTGTATTGTGTCGTGGAGATCGTGGGTTGAGGAAGTTGATGCGCCCCCTTTCTTTTCTATAAATACTGGGTGCNTTGCTCCTTTCGAACTTTTTACTCCTTCTTTCAAACCCATTCTCTCTCTAAATTCCGGCGATCGCAGTGCAATTTCAAGTTTCTTCAGATCTACGGAATTCGGCCAGCTTTAGACTTCGGGAACTTGTGTCGTTCGTTTTATCGGCGAATTCCGCTTCGGAAAAAGGTAATTTGTTTCTGAATTCTCCTTTCTTCTTCGTTTTTCCTTCTACCCCTCAATCTAAACCCTAGACCGAGAATTCGCGGCCATGGCAAAGAATAGGGGCAAGAGCAAGTTCGTCGTTGGCTCCTCTAGTGAGAGGGAGAACGTGCCTTCGGGAAGGTTACCGAAAACTTCGAGGGGTCGGCCTTCGGAGAGGCCGGTGGAGAGGCGTTCGACTGGTTGGGATGCTTCCAAAGATGATGTTGTTGGCGGGTCTAGCGTGTCTGAACGCGCAACTTCTGGTAAGAAGGCTGGTTCTTCGGGTGTNCGCCGTCCTTACCCTGAGTTTCCAGTTCATTGGACTGAAGCTGATCCGNAGGGCAAGTATGCCCCGATTTTGCACGAGACCACCAAGATCGATGGTCCGTTGGAGAAATCGGTCAGTGGTGACTGGTTGGTGGAGGCGAAGCTGGGGAACTACCATCGGAGGGCCGAGGAGTTATACGGAATCCAGCACGCCTTGGGGTACTGGTGCGAGCTTCCCGANCAGGAGCGTCCTCGGGTGACTCATCCGCCGAGGGGGTTCATCTCCGTGTACACTCATCACTTGGAGAACGGTCTCCGCTTTCCCTTGGATCCNTTCGTTTCCGAGCTCCTGGTGTCGTACAACATCAGTTTGGCCCAGCTTACCCCCAAATCTATGAGGCACATCATCGGATTTAGATGGGTGTGCGACTTCGTTAACTTTCCCTGCTCTGTCGCCGTNTTTCGGGATCTCCACGATCTGTCTTTCAATCACGCTTCCAAGGGNGATGGGTATGGTTGGTGGACCATCGTCAACAAAAAGTCCCGAAGGAGGGGGGAGCCGAACTACATTACGGCGTACCCTTACCTCAGCTCTGACCACAATTGGAAGACGGAGTGGTTGCTCGTTCGTGTGCCGACGGATCCGAAGCATCCCAATTTTTATCGCCCTCCGAAGTGGTTCGTGGCTCCTGATCCTGATATGNGGGGCGTGGCNGCTCCGGATCGGAACCATCGCCACTACGTGGATCTCCTCCAGTGGTTCTTGGCTCGGGAGGACAACTACAGACTGCCGTCTAGCTGGCTCCCGAACCTCAACTACATCTTGCGGGAGGACATTCTTGCTGTTGCCGGTCTCAGCAGGATTTTTGACAGGGGTAGGTGTCTTTCGGCTGGGACCGTGCTTTAGTGAGTTTGTCCTCCTCTTTTTTGTCTCGTTTTATTGACTTTGTTTTGTGCTTTGTTTCTGCAGAGTACGGCTTTAGCTGCATTGATCCTGNGGTNTTGGGCATTTCTTTGGATCTGAAGACTATTCACGACTCGGCTCCTGANTACAAGTTCGGGAAAGAGAATCCTCGTAATCCTCGCCTGAAGGATTACGTGTTGTCTCCNTCGGGTGTCGCTCGGATATCCGAAGTTCGAGCTGATCCGTGGGATTCTGCCTCTTCTCCCGAAGCTGTTCCAGTGAAGGTCGTGCTTCCTGATTTGAGGACAACCTCGGATCCGGTGAGTGTTTCTATATCTCGAAGTCTTTTGTTTGTCTTTCTTTCTGGTTGGCCGTCGGCTAACGTCTTGGTCCTGGACCATCTTTTTAGGGTCCTGGGACTGACGCTGTGCCGCGTGCCGTTCCTTCGGTTTCATCTCCGGCTCGGATAGATATCTCTTTATCTAGGAACCGGGTACTTCGCGNTTTTTCTTTATTTCTTCCTTTGTCTTCTTTTACGTTTATTGACCCTTGGTCTCCTCTGTTTAGGATCAACGCAAAAGGAAGGGTAGCACTCTTTTGAGGCCTTCCGCGCATCCGAAGAAAGCGAAGGCTTCTCAGTCCTCGGAGAAGGTATTTGCTCTGACTTGGAGTTTTTTGTAGTCCGTTTCTCCCTTCTTTTTCTTTCTCCTGAAGCTGATCTTTGAACGCCTGTTTTGTAGGAAGCGGTTTCGGAAGACATGCCTCCTCCCAAGAATCTCCTTCACTTCATGCCCTTGCCAGGGCAGAAGTTGAAGAGTGTGGTGGTTGCGGAACCGCCGCCCGTGGATCAACCGTTGGCCGAGGAAGATACCATCCCCTCTCCGCTGAAGCCGTCTACTGCTTTGGGGATCGAGATCCAGGATATCACCGAGGTGATGGAGGCGATTGAAGCCGACCTTGTTCCTGGCTCGGATGCCCCTGNNGTGGCCGAGCAGAAGGAGGAATCTGCTGACGTTCCTCTCGAAAGGGAGAAGAGTCCAGACAAGGAGATGGTGGATCTCACCGANGCTCGCATTGAGGTTCCCGAGGCTGAGAAGGAGGTTCCTTCTGCTGAGGAGGAGCAGCCCGAGCAGGGTCTGACGAGGAAGAGGCGCCGCTCGACCTTGGGCTCTACTTCTACCTCGGCCCTGGATAGGCTGATCCACGCTGACCCTTGCTCGGATGTTCCGCTGAAACGGATCCCCGAGGAGGTAAGGGAGGCGATGGCTCGNTACGCTAGGGCTCCGGTTTTGGGGGAGGACCCCGTGGCTCACGTGGGATCTTTGGTGGGCCCCGAAGCTGCNCGGGAGAACCTGCTTCGGGCCAACCCGCAGTGGAGGGTTCCTGGGGCCGAGGAGAGGAACCCGGCTATGATGGCCCAGTACTATCTGAACGAGGTAAGTGTTGGATATTTCGTTTTGAGTTCCGTTTTTGGTTTATTGTTTTCTTCTTTCCTCATTTTTTCTCNTCTTTTCTTCTTTCCCAGGCCGTTTTCTGGTCCTCGTTCGCTTCCGAGTGCAGCTCGGTTGAGGAGAGACGACTGAGGAGGTATCGGGAGGCTTATGCTCGTGATATTCCTATCTTGGACCAGAAGGCTGGGCAGCTCNTCTCCGAGCTTGCGGAGGTCAAGCAACTGTACCTTCAGTACAGTCGCGAGGCTAGGGAATCCGCTGAGGAGATCGGGGCCGAGGTTGGCAAGCTCACCTTCCGAGTCGAGGAGGATGCTGAGAAGATAGCTTCCTTCGACGAGGAGAAGAAAGANATGGCCGCCAAGTTCGCGAGCGAACTTGAAGAAAAAGACAGNCTTCTCAAGGAGATGACGTCTAAATTTGAGGCGGCCGNTAAGGAGAGCAAGGAGGCGGAGGCGAGGCTCCGGCAGTTTGTCGAGCATCGGGAGATGGTTCAGAACCAAGCTGACAAGGTGCCTGTTCTCCGGCTGAAGNTCCGGGAGAAGGATGCTGCCATTCGGAAGCTGGAGCAAGAGCGAGTTGACCTCTACACTGCTGATCAGTGTAGAGAGCAGTACTGGAATGGCATCCTGGGTGCTCGGCGGATGTTCGCGAAGCACATGCCTCATTTCCCTTGGAACGAGAAGGTTCCGCTCTGGATGNGGGCCCAGGACCACTTGGTGGAGTGCCAGGCCGATCGAGACGAAGCTGAAGCTGAACGCCAAGCTGCTCTTGCGGAGGCTCGGGCCCGGAAGGCGGCTTCCGAGGGTGACACCACTGCTGGGGGTTCTTCGAAGGATGCTCCCCTGGGGGCTGCTCCTGAGACTCCCAAGAGTTAGGGATTCGGGCAGTCGTCTTCTTCAGAGTCGGTCGGTTCCAGTTGAGGACCTCCGAACGTGTGCTTGNCTTTCCCCCTTTTGCCTCGGCGCTGCGTTGTACTCAATAATTTCTTTTTGCTTTCCTTAGTACTTCGGTAGGCCGGTATTGTCTGTTGATGGCTGCCGATTTTAACTGTTAGGTCATTTTGTTTTCAATTTTTGAGGGCTCCTCGTTCGATGTATTTGTACTTCCCCCCAAATATTGAATAAAAAATGAATGTTTGTTACTTGGCTGCTTCTTTTCAACTTGTGCTTTCGCAGTTTTAGGTCTTTGAATCCGTAGATTTCTCGAGCTCCTCNTTCCGTAGACTTGCTAAAAACCTTTTG
>rnd-3_family-588#Unknown
TACTCCCTCCGTCTCTTTTTGTTTTTTACGTTTGGTNTTTTGCACGCGTTTTAACGANTAATTAATGTGCATTGAGATTCCTCTATTTTTTTATTTAAACAAGANAAATTACGTTTATTTATAATGTTTTCACTTTTATCAAAATTCCGATATTGGGAAAATGAGAAAAATTTAATGTCCCAATGGAAAAGTGTGAGAGATTAAATGACCCAATGAATTTAATTGGTTAAAATAATAATTGGACACAAATTTTGATAGAATANTAAGTTATTTATGTGATAATATAAAAGGAAATGTAAAGAACATTTTGAAACACCCAAAAAGGAAAACGTAAAAAACAAAAAGAGACGGAGGGAG
>rnd-3_family-106#LTR/Gypsy
GATATGTTCATATTTTATAGTGTTTTTACCCCCGTCCCTTAGTACTTTTTGATCTCAAATGAGCTCTTCGGAGCGATTTTTAGTACTAATGTGCTCCTTGTAGTGTGTTTGTAGTTTCAGGTTCATCATTGTAGGAATTAGCATATTTTTTGTGCATTTCCTACTCATTTGAATCAATACAAGAGATTATGTACTTTCGAGAGCACAAACATTGAGTTGGAAGAGTTTTGAAGCAAAGCGAATAACGAAAGAAGTAGAAAANCGACNNTAGTCCACTATTTTAATCATAACTCAAGTTCTACAACTCCAAATGAAGTNATTCCAATTGGGTTGGATTCTAGACTTCAATAGCTTTCCAACGAGTGGTCACTCGCCTAATTCCGACGAATAACGAAGGAGATATGGCGTTTTGAAGATAGAGGATCGTGCAGTTTGTACGCGCGCCCGGCGGGCGGANCTGGCCGCCCGNCGGGCGGATTTCGAGCTGNTCGCCCGNCGGGCGGANGTTGCCCGACCGGGCGACGACAACCCCAGCGCGCGTTTTACTTGGTTATTTCCGGTTTTTNGCTTTATTTTGGGCAAACTATAAATACTAGCCCTTATTATTTTTAGAGACATCTTTTATTCTAGTATTAAAACTTAGTTTATTTTCTTAGCTTAGTTTTCTCTCTAAATTTGTTCAAACACTTAGTTTTTAATTTCAATCAAAGATTCAAGCTTTCATTATTCATTGTTCTTCAATTAGGTATTGTTTCTTATTTTTCTTTATTGCTTTATTTTAATCATGTTTTCCATTATGTTAATTGCTTTGTTATTTNTNATCATGNGTGAGTAGTTTAATTTCTAGGGTTTAGGGGATCCATGAATGACATGANGGGATATTGAATAATTGTTGATTGTTGGCATTGTNATTAATTCCTATNGNTTGNTTTNNTTGCTCTNCAATTNGGTTCGCGCNGGNCTAATTGTATTGAGTTTGATCAATNTCAGATTANGNNCCGAGAGGTGCAATCTGATGTTTTAGGCTTGTGTCAATAGGTAGAATTAGNNCTAGTACGTAGCGAGAGCCCGTTAATTCTAAGTCTATGATTAGTATCGATTCGAGAGATGCATGCTANCCTAGTTAATGATTGTTGATTGATTATTGTCGATCGTTTATCGTCCCGGATTGTTATTCGTTGGTGAACCTATGCCCTAGATCCCTTAATATTGGATTCTTCTCGTTTAATTATCGTCGTAGTCTTAGTATACAAACCAACCAACTCTTGTTCCCAATAGTCTAGATTAGTTAATTAATAGTAGAAAGAACGCTGTTTCCCTGTGGATTCGATCCCGACTTCCCTTGCTACCTAGTTAGTGGACTTAGGTTTATCTTTGATTAGGTGATACGACTTTAGCCTGTCAAATTTTGGCGCCGTTGCCGGGGAAACGGTTTAATTTTCTGCTATTAATTTTATGGTCTAGATTATTTTCTTGAGTCTCANAGAACTTCCAGTTCTTTGAGACCATGTATATATTTTATTTTCTTTAGTTTATTTTTTTATTTTTTATNATTATTTTTCCCCTGAAAAAATGGATTATTATTCTTTCCCTCAATTCGTAAATGAGCCTTTTTGGGTGTATTTCGATAGGCTAAATGATTTTATTGGTTACCACAATCTTAATCTTTGGGATTCTTGTGGTTTTGCTTATGGTGGTTTAAATGAGTATACAAGGAATGTGATAGAAANTAGATTTAATGGTGATTTTCGAGCCTTGTCTTTGGATGATGCGTGGGATTACTATATGTGGTTTGCAAGGGATTCGTATGAGCGTGAAATGGCCATTCATGTTACATGTGCTAATCCAAATTATGAGCATAATCTACATGTTTCTACCCCCTCTCCCTTGAATGCTTGTTATAATGAGGTGCATTCTAATGTTTATGATAATCATGTCTATTCTAATGACTTATCTAACCCTTGCATGGATATCAATGTTTTGCCTCATGATTCCACTGTTGCTTCTCCCGTGTATTATTGTGAACCCTTGCCCAATCCTGTTCAACCCGAATCAGAAAGCAGAGATAGCTTCTTAGAGGAATTAAGAAGATTAAACGCTGAGATTGAGATTCAGTGTACTAGATCTCAAGAGGCTACTAATGAGATTATTAAAGCTAGTAAGGCTACTCTTGAGAGATTTAGAAAAGTTCAAGAAATTATTGAAAATAATGATTCGAGTTGTGTTGGGGATGGGGGTCAACTGAGTGAACCCATAGGCAACCAAGAGTGGGAGGAACTTATAACGGAGGTTGAGGATGAGTTGGAGGATGATGATGTGACTGTTGGATCAATGGATGAAGGATTTNTTGAAACTGAAAAGCCATATGTTATAGAGAAAGTCCATGAGGAAGTTGAAGTTGATAAAACCCTTGTTGTTGTGTCAACCCCTACCCCTCATATTCCAAGTCCAAGAAGGGTTATTCTTAGCCCCGTTTACACCGTCTCACTCCCCTTCTCTTTCCCCATAAAACCTTTGCTTGAGGATCTTCCTCCTCCCCACGAAAATCAAAAGCCCAATGACCCAATAGAGTATGTTCCTCTTTGTGAATCTTTTGCAGGTACTTGCAGTACTTACAAAGAAGAGGTGGATGCTTTGCAGAGAGCTCTATATGGTGAAGAGCCTGTCCACCATGAATTCCAAAACACAGAGAGAGCTATTTCATTGATCATTGAGGTTGAAGAATCAATAGTCCGCAAAAACAACTTCCATAAGGAGAGTATGCCTACTTTCTCTTTTCCTTCNTTTTCTTATTCTTCTTTTATTATTGTTTTTTCTTTTTGTTCTTCTTCCTTTAGGCATCCTACTCCTTACTGGCATAGAGCTCGTTCGGACTTTATGCAAATGTTGTTGTTGATTATCGTGCATGTCTTGTTGCACGAAAGTTGTGCGAGTGCGCATGACAAGCTTNTGCGCTCGTTGGTTGGTTATTTACTAACCAATCTCTTTGCGGGAGGCACATAAGAGTTGGAGCCGGAGGGGCT
>rnd-3_family-977#LTR/Gypsy
TGATGTGGGCTTGAACAAATCTCCCACAAGGCCCAAAGAGGCAGCCTACGATACTCACACCGATCAGATGGGCCCAGGCCCGGAAAGAAGGCCCAAAGCCCCGCTACTCAANCAGAATAAAGACAGAGCCCCATTGGGCAAAGCCCACTATCTTTAAAAGCCGGCCCAANTGCGAGAGGCCCATCATTGCAGGACAAAGGNCACGTGTCCCAAATCCCCAAGGGGCACGCGTCCCACAGCTAGGGTTGAGGGATCAGTTCCCAAGGAACCCTAGCNCTATAAATAGCTCAGATCCCAAGGTAAAAGGGCAATCAATTCATTCCCACCAACNANAAACTTATCTTTGCTCTGCCTTCTCTCTACAAATTACTTCTCTCTCTAGCTTATACTTACTTAAGCATCGGAGGGAATATTCCTACGGGAATATTCTTGTTTTGCAGGTTGCCAGAGGTTCGTGCCAGCTCATACTTGATACCTCCGAGGAACGCGTGACACGTCATCACCGTAAAAGATCCCACAACATTTGGCGCCGTCTGTGGGGAGGTACAGTGTCATGGCCGAACTGCAATCTGAGCGCGGAAGAANCAAGGGTGAATCAGAACTCCCAGCCAGGAAGGGAGCCTGTTNAAGNACGGGTCCAACAATCANTGTGACGCGGCAGCTAGCCGGCCTGCCGCCGCGATCCCTGTTCGGCACTTGTTGGATGGTCCCCACGAAGCCAACCCTAAGCATGATAACGGCAGGATGGTGGAGCCTCTGTCAGANGATCCCGACCCGCCCATGAGGGGACGCAACCTGGAGGAGGANAGTCGGCATGTAAGGGAGGNNCGTCCAGGAAGGCGGACGAGNCGAATCTCGCAGAAGAANAATGCTCAGGACCGTCACTCTCTCAGGGGCTCCTGGAAGGCGGCATGAGAGCGTCGCCCGAAGGAAGAATGGCCGNGGCNCCGAAGNAAAAAGGGGGCGAAGGAGGNCGTCNTCTAGAGGTCCCTTTANGTTCAACACGGCTCTTGAAGANATCCTCCTNGCTGAGGGACCGAGTCTGGGAATAGAACCGTCCCCCCGACGATCGTCCACCTCCTGCCCACAAGTACCTTTCTGTGCTTTTCACAANGACGAAGGGCACGACACCCAAAGCTGCCGGATGTTGAGGAAGATACTGANTGGCCGCGCGGCTGAAGGACACCTNCGCCAGTACGTCCGTCTAGAGGACGCACACGAAGAGGCGAGCCCCCCCACCTCTAAGTACACAGACGAAGGANTCGTGGCGTAATATCNGGAGGAATAGCGGCAGGAGAACCATGTAAGGAGGGACGGCAANAAGGTCCGCCTCATCTCCGCCCAGCACAGATGGATCTACCCCCTGTAGAAATTTCCGAAGACGATTACNGAAGGGCGGCCGCACCATATGATGATGATCCTCTGGTTNTNGAGGTTAAGGTGGCTAATCTCAGGGTAAAGAGAGTACTGGTGGACACGGGGAGCTCGTCCGACATAATCAGTCTGCAATGCCTGCGGAAATTGAGGCACGATCCCGGAGACATAGAAAAAGTTTACGGGCCCTTGGTAGGNTTCGGGGGGAGCATCGTTCGCCCAATTGGCTCCATCTTGCTGCCGGTTTCTATTGGAATTCCCCCAGTGGCCAAAGAAGGTGCCATCCGGTTTATAATNGTGGCAAACCTCACCGCATTCAACATCATACTCGGTCGTCCAACACTCAACGACCTAAAAGCTGTGATCGTCCCCCATTTACTACTGGTGAAATTTGTNGGAAGCGACGGACGCGTTGGATCCCTCCATGGAAATCAACAGCTGGCCAGGGATTGTTACTTGTCGACGTTGGAGCCGNCGGCCTGGGGAGCTTCTCCGAAGGGAAAGGAACAANCTAAACCTCCGGCGAGTCGCCGTAAAACCCGGAAAACACCGACGGAGCACAATGCGGAAAGACGACCTGAGCCAGTGGGAGCACNCTATGATATAATTCTGGACTTAGCGGATCCGTCTCGAACAGTCCCCATTGGGATCCNCCCTGACGACCCCATGTCAGCAGCGTTAGTGCAACTGCTCCGAGAATACAAGGAGATATTTGCCTTCACGGTAGAGGAGATGCCNGGCATNGACCCGGCGGTGGCCGTGCACAAGCTGAATGTGGACAGTGCTGTGAAGCCAGTACGACAGAAGAAAAGGAATCATGGAGAAGCAAGAAATTTGGCCGCCGCTGCCGAGGTNAAGAAGCTAATGGACGCAGGCTTCATACGCCCATGCCAGTACCCAGACTGGGTAGCCAACGTAGTNCTGGTACCCAAGCCCAATGGGACGTGGAGAATGTGCGTCGATTACACCGATCTCAACAAAGCCTGCCCCAAAGACAGCTTCCCACTGCCGAAGATAGACCGACTCGTCGACTCNACGGCTGGACATGCCATGATGAGCTTCATGGACGCCTACTCCGGATTCCACCAGATTCCATTATGGCCCGAAGATCAGGAGAAGACGTCNTTCGTCACGGAGCAAGGATTGTACTGCTACAAAGTAATGCCGTTCGGCTTAAAAAATGCCCCNGCCACCTTTCAACGGTTGGTGAACACAGTTTTCGCAAAGCAGCTGGGGAGGAATATAGAAGCCTATATTGACGACATGATTGTAAAAAGCAAGCAGAAGANGGATCACCTCGACGACTTGNGAGAAACCTTTGAGACCNTCAGGACATACCAGATGAGACTCAATCCNAAGAAGTGCATATTCGGGGTATCTTCTGGCAAGTTCCTTGGCTTCCTGATTGACGAAAGGGGCATTGAAGCAAATCCGGACAAAGTGCAAGCGGTCATCGATATGACGTCGCCAAGGACGGTTAAAGACGTGCAACGCCTNACTGGGTGTCTCGCCGCCTTGGGACGATTCTTATCTAGAGCTGGAGACAAGTGTCACTACTTTTTCAGTACCATCAAAAAGGGNACCCAGTTTGAGTGGACGCCGCAGGCNGAGGCCGCCTTCCTCCGCCTAAAAGAACATCTGCACACCCTGCCGCGGCTGGTCAGCCCTCTCTCGGGGGAAGTTCTGTATCTGTACCTTGCCATCTCAGAATACGCGCTAAGCGTCGTCTTGCTTACAGAGAGGGANGGAACGCAACTACCTGTNTACTTCGTCAGCCACATGTTGCAGAATGCCGAACTCAAATATCCAACNGTCGAAAAATTCGGTTTTGCTCTGTTCTTGGCTAGTAAGAAGCTTCGTCCATATTTCCTGGCCCATCGGCTGGTAGTATACACGGATCAACCGCTNAAGCGGCCNTTCACCAACCTNGAAGCGTCNGGAAGAATGCTCAATTGGGCAATTGAGCTTNACGCGTTTGATATCTCGTATGAGCCGNGGAAGGCAATAAAGGGACAGGCATTTGCTGACTTCATCGCGGAACTGACCAAGCCACCCTATTTGAAAAATGAAAAAACTCAGTGGATAGTNCATGTGGACGGCTCTGCCACCCAGAACGGGTCNGGAGCCGGCATTATCTGCGAGTCACCAGAAGGGGATATCTATGAATATGCAATGCGATTCAACTTTCAGGCGTCAAACAACGAAGCCGAATACGAAGCCCTGATATGCGGAATTCAGATGAGCAGAGCNGCAGGGGCAGCAGACGTCCTNGTTTTGTCTGACTCGCAGTTAATTGTCAGTCAGGTAAAAGGAGAGTACGAGGCTAAGGACGACGCCATGATAAGATATTTGGAAAAAGTCCGCCAAGAAGCCCAACAGCTGTCTAGCTTTGAAGTAAAACACATNCCCCGGTCTGAAAACAACAAGGCNGACGCCTTATCCAAACTGGCNAGCTCAGCGTCCTGCGACACGCCACGTCATGTATTCTGGGAGGTAAAGCAGTCCAAGAGCATTGACGCCTCGAGAATAGACATCTTGGACCGAACGGCCACCTGGATGGACGACATTGTCAACTTCAAAATGAATGGAGTACTCCCTGATGATCCCAAGCAGGCAGAAAGATTACAAAAGAAATGTACCTGGTTCGAGATATGGAATGGAACTCTATACAAAAAAGCCTTCTCACGGCCNCTTCTCCGCTGCGTAACCCCCGAGAAGGGGCANGAGGTACTGGAAGATCTTCATCAGGGATTATGCAGCTCCCACATAGGAGGGAGGGCCCTGGCCGAAAAAGCTCTAAGAACTGGATACTATTGGCCCACTCTCAAAGAAGACGCCCTCGACNTGGTCAAGCGGTGTGATAAATGCCAACGATTTGCTCACCTAATTCGACGGCCGGCACAGAAACTGACGCCAATCACCAGCCCTATACCNTTTGCCAAATGGGGGATGGACTTATTAGGCCCCTATACGACGGCGCCAGGAGGACTGCGTTATGTAATAGTAGCCGTCGACTACTTCACCAAATGGGTAGAAGCTGAAGCTTTGAAGAACACTAAGGCACAGGATGTGAGAGCATTCATCTGGAAAAACATNATCACAAGATTCGGCGTGCCTCAGTCTATCGTCTTCGACAATGGGCCACAATTCAAGACGCCCAAATTGGAAGANTGGTTGGCCGACCATGGTATCACGGCATGTTTTGCATCAGTAGGACGCCCCCAAGCTAACGGACAAGTAGAGGCATTCAACAAGATCATCTCTGAAGGGATGAAGAAGAAGCTTGATGAGGCAAAGGGNTTATGGGCCGACGAGTTACCCAATGTTTTATGGTCTATACGGACCACGGCAAAAAATTCCACAGGAGAAACACCATTCTTGTTAGCCTATGGGGCTGAAGCCGTCCTACCCATTGAAATGTGCGAACCAACCCTGCGCGTCATGTTGTTTAATGAAGACGCCAATTGGGAAATGATGAAGGCGGCCTTGGATTTCTTACCAGAAACCAGAGGGAACGCGGCTCTACGACAGCAGCTATACAAACTCCGNATGACNAGGGAGTACAACAAAAGGGTTTCTAGAAGAATACTTAAAGTTGGAGATTTTGTGCTTAGGAAGATGGAAGCCGTCGGACGCGCCAATGAACAAGGGAAACTCACCCCTACTTGGGAAGGTCCGTACGAGATTTACGAGGAGGTTCGAGACGGAACATACCGGATCCAAGACATGCAGGGACGTCCGATTTTGCGTACCTGGAATGCGGACAACCTCAAGAAGTACTTTTTCTAAGATTGACACTTGTCTNGATTATATGCATTGTAAAGACGTCCAGAGCCTAGACGCACCGTGTAGCACGTTTTAAAACATTAAATGAAAAATTCGCTGCAAGCCGGTCTTGCTGGGAAATCCTTNTGAAAAGNACGTCATCAAANCTCTCGGAGAAATGCAAACTAACGCTCTCCCAAGAATAAAGACTAGTCGTTTAAAGGCCTAAGAAGTGGCCCAGACTAGCACCCTCACTAGGCTGATCACCTAGAACACAGGGGTCACACATTCCTAACAGCAGCTATATAAAGTAGCNAAAGACCTTGGCAAAAAGACCAGGGCAGACATCTGACGTCTCAANTTGGGGGCGTCGGACGTAATCATAAAAAAATACGACGAAAGCTAAAAAGCAGTAAGACGTTCAAAAGGGCGCCANGTCATTCCCAATAAGTTAGTCATAATTACAAGAATTATGCACAAAAGCCACCAAGCGNGGCGTCACAAAAACAAACAAAAACACATTAATAAANACAAAGGCGCNTAGGAACTCATTCCTCATCCTCGCCGGGNACGAACTCAGGAGGGGTGCGTCCTTCCCTCTGAGCCTTCTCCACCTCAATCTGATAGGTGAGGAACTTCTCGAACCAGCTGAAGGGACGTTCGCTNGCAAATTCGGCATTCCATGCAAGCTCCATGCCCCTTCGGATCGATTTCTCACCCAGCACGGCCGACTGGTCGAGGACACTCTNTGACGAAGCGACTTCCTTGCTAGCCGCCTCCAGCTGAGCCTCCAACTCCTTAAACTGAGTCTCCAGACGAGAAAACTCAGCCTCTTTCTCCTTTATCTTCTCGGAAAGATCCTCCATTTCAGAAAAGTTCTGATCAATATGCAGGAGACGAGCTGTGTTCTCAGCACGTTGAGAGGCCAGGGCGGTGGTCACAGCGTCAATCTGCTCCCGCCTGTCTAAGCGAAGCTTCTCCAGCGCAGCAAAATGCTGGTCGCCGCACTGACTGGCCAGAAGACGGTGNCGAGCCTCTTCATGCACCAAAGCAGTGCGCCACTTCTTCAGCGAGTCCAGCAGAATGAACATCTGCGCAAAAATAGTAAGTCAAACAAAAAGAAACGAGTGCGTAAAAATAAAGGTATAACGAAACTTACGTCCAGCGCCGAGGACTGCATGGCGGCAAGCNNATTCTCGGCCGCCTCGGGAAGGGTCTCAGCATACTNGGGAGGAATGGCACTGCGCATCAGCGTCATTATCTTCCTNCGGTCATGAGAATTGAACCCGCCTGAAGAAGGGATCTGATCCAATTCAGCATCNATGTCTTTCTGAGGGTCGGGNATTTCTATGGGAAAAACAACGGCCTTAGAATCCCTGGGGGAGACTATAGAACTGCTAGACGAGGAACGGCAAGTGGTTACGATGTTGGAGTAAAACTTACCCCCAGAATTCCTAGCTCTCTCCGCCGCCCTCAGAGGAATGTTCCGGCGGACGACTTCAGGAATTCCCGCAAGNGGATCAACCGTCNCTCCAGCTTTCTCGGAGCTAGGAGAAGCGGACGCAGCCTTGGGGACGGCAAANCCCTTAGANGCCTTCGACGCCGTCGACTTGAAGACGGGTTTCCCTGTGCCGCCAGCCCTGCGTTTGGAAGNAGGNGCCGCGTCCGTGNCCGCCTTCCTCGNNCTCTGAAAAAAAAAAATGATAAAACAAAAAAACATAGTTGCAAACANCGAAGGAAATCACGTCTGAAGGCTTAANCAATACCTTCTCCTCCTCAGCGGGAGGGGGAGCCATCTGCTCNGGGACGGCTTGCTCGGCTGCCTGCTGACGCTTCCAAGCTCTGAAGGTACTGGCGTCGAGTACCTTCGCCAACCAGGACGGCNTGTCCACTCGGCCTTTGGAGGCATCGTCCAGCTNACCCATGGCCTCGTCTGACAAAACGAGATGAAGACGTTTAGTGCGGTTTTGATTAAACAGAAGGATTNGAAGTATAGATACATTACCTCTCGGCATATACGGACACAGGCCCACAGCCGAGAGGAAAATGGGATCGCCCAGTTGATCCAGATGAGGCAACCACCCCTCGGGTATGTAGGCCGTCTTGTCCTCGATGACGAGCGGCTTGGCCNNGAACAGNGACGAGATCCGCTCCCAGAGNNCGGCGGAGACGGGAGGTAAAGAAGCACCTCTCCCAACGAAGTTGGGCTTGGCGTTCCAGCGTCTCATCCTCTCACACATCTCCAGATTGGTGGTTTTGATAACCACCCACTTCTTCCTCCAGTGATGCCACTTGGACGCCTTNCCCATCACCGTCCGATAGGCCCCCTTGTATGTAAGGATCAGCCAGCCCGCGGCGGCTTTCGAAACTTGGGACATNGAGGCGATTCTTAGGAACGCCGGGAGAGAAGGGGTGATGCCGNCAAGCTCGCANCGGGCAATGTANCCAAACACACCCGCCCAGGAGTTNGGGGACATTTGGCNCAGGCCAATGTTGAAGCCGTCCAGCAACTCCACCACAAAGGGGTGAGGGGGGAACCTCATGCCCAGCTTCAAAAANGAGCCGTANACGGCGAACTCCCCTTCCACCAGTCCAAAGCTGGTGCAGTCCATGCCAGCCGGCATGCGGAACTTGTACTCNGAACCTAGATTCAGAGACGCCCCATAAGCTTTCCCCTCTAGAGTGAGGAAATTCAGCCACGTCTGAAGTGGGAAGATGNCGCTGGGATGAAGGTGACCTTCCTCCCCACCTGACGTGCCNGCCGGCGCGGCATCGGCGCTTTCTGGGGACGTCCTCCTCTATGGGAGAAGAGGATTCCCCCTCGAACTGCTCCTCGTCTTCTATTCGCGCCATNANATCCTGCAACAGGCCGAAGANTTGNCTCAAAACGAGGGGCATAACTTGAAAANAGAAGACGTCAAAAGGACAGGNCGACGCCCTCAGTTTGACGAGACCCACGCAAGACTAAGAAGAGAATTNGGAAGAATCAAAATCAACAAACACGTTTTTCCAAAGAAAACCTTTACCTGATAGATCAAAAGAGAGTTTNCGAAAGAACTTGGATGAAGAACTGCAAGAACACGACTTTGAAGATCGTGGCGGTGCTACGGTGGATNTCGGTGGATGNNAGACGCCGGAAATCGCCTTCTCCTATTTGCTCTCAAGTGATCACTGGAAATGAGGGGGAAAATCACTCAAANTGGCCACTTATTTATAGAGGGGTAAGAAATGATTACCCCTGCCACGCGTCATCACCCTGTTGGACANTCCAAGAGCAGTGAAAACTAACGTCCGTTTTCACTCCTCATGAGGGGCAAATGATGTGGGCTTGAACAAATCTCCCACAAAGCCCAAAGAGGCAGCCTACGAACTCANACTGATCAGATGGGCCCAGGCCCGGGAAGNAGGCCCGAAGTCCTGCTACTCNACCAGAATAAAGACAGAGCCCCATTGGGCAAAGCCCACATCTTTAAAGGCCGGCCCAAATATGAGAGGNCCATCATTGCGGCCAAAGGACACGTGTCCCAAATCCCCAAGGGGCACGCGTCCCACAGCTAGGGTTGAGGGATCAGTTCCCAAGAAACCCTAGCACTATAAATAGCTCAGATCCCAAGGTAAAAGGGCANTCAATTCNTNCCCACCAACAACAAACTTATCTTTGCTCTGCCTTCTCTCTACAAATTACTTATCTCTCTAGCTTATACTTACTTAAGCATCGGAGGGAATATTCCTACGGGAATATTCTTGTTTTGCAGGTTGCCAGAAGTTCGTGCCAAGTCATACTTGATACCTCCGAGGAGCGCGTGCCACGTCAGCACCGTAAAAGNTCCCACAACA
>rnd-3_family-213#Unknown
TGATAAAGGTCGCAAGTTGCGACAACATTTAGTTGTCGCAATCTTACGTGTCGCAGTTTAATTGGTACATATAGGCGCCACGTAGGCTATGCGTCATCANAATATTTTTACTATCAATGCAATATTTTTACTATGAAAATATGTAAATAAGGTAGTCGATATAAAGAAGGAAACAAATTAGAATATTAAGATTTTCCTACCTTTTTTTGNAACATGTATAATAGGTTATATAAGTTAAATATTTTAGTTTCCAATTTAAATCATGACACATAAGCATGCCATGTCATCATTGTGACACGGCTTAAAGGTCGCATGTTGCGACCTTTATCATTTTCGTT
>rnd-3_family-123#Unknown
ATGTTACTCGGACTCTTCATTTCACCTCAAGTACCCGTGTCGGATCCTCGACACTCGGACATGGGTATGGACACTCGACACTTCATTTTGGACCAAAATCATGAAACTTTTCATAAAATAGCCGAGTCGGACACTTGGACACGTACCCGTGTCCGACACGGGTATCCGAGTCCGAGTAA
>rnd-3_family-118#Unknown
GGATTGTTCTTCCGATCTCTTGTGGTTCGGAAACCTGGGCAAGAGATCGCTAGTCTGCCTCTTAGTTATGACTTCGGCGATCCGTGGATCTGAGCCGGAGTTTTATAACTTGATTCGAGCGACTGTTTGTTGCGAACAAATTTTATTAGGGTACCGCGAATCCGAGGATTCTGGACGGTTCCCTGAGGTGTATGATTTGGTCATTTCTTGCATTTTATCAAGGAATGGGCAAAGTCGACCTGTTTTTAGTCTCGGATTGATCAGATCCGAGGCTGCATGTATATATAAAGGGACAATAAATATAGAGATAAGTTTAATGAAACACATGGTGCCAATGGCTTTCCTCTTCTCATTAAACAACTTACTTGGNTTACAGACGGAGATCATACAAAATATTTCTTGAGAACATCGGCATTCCAATGGTTCTTCAAGATTGTTCCATCTAACTGTTTCAGCATAAACGTGCCNGGCCTTTTTTCGGAATGGATGATGTATGGTCCTTCCCAAGTGGCCGAGAGTTTGCCGTGGATCCGTCCTTTCTGAACCGAGGCGGCGTTTCTGAGTACTAGATCGCCGACTTTTAGGGGTCTGGCGTTGACTCTTCGGTTGTAATGCTTGTTGACCCTCTGCAAATAGGCTGCGTTGAGTGTCCTTGCATCGTTCCGAGCCTCGTCTAGTAGATCGAGAGCTTCGGACAGAAGTTGGTCGTTGCTTTCTCCNTGGANTCCATCATACTTGTTGTATGCCTGGATCCTCAGGCTTTCTGTTCCGATCTCCACAGGGATGACAGCTTCGGATCCGTATACNAGGTGGAACGGTGTTTGTCCGGTAGCTTCTTTCTCGGTGGTCCGAAGGGACCATAGCGTTCCGGGTAGCTCTTCTAGCCATTTGTTTTTGTCGTCCTCGACTCTCTTCTTGAGTGCGTTGAGGATGAGTTTGTTNGCGGCTTCGGCTTGCCCGTTGCTCTGNGGGTGGCAGACTGCCGAGTACGCTAGGCGTATGCCGAACTGTTCGCACCACTTTTGCAGCGGGGTGTTGTCGAACTGTTTCCCGTGGTCGAAGACCATCAGTCTCGGTATGCCGAACCTTGTGATGATGTTCTGCCANATGAACTTGCGGACCTGNGGTTCGGTGATGGAGGAGACAGCTTCGGCCTCGATCCATTTGCTGAAATAGTCGACTCCTACAATCAACCACTTCTTCTGGTTCGCAGCTGAGGGGAAGGGACCGATGATGTCCAACCCCCACTGTGCGAATGGTAAGGGGTACAGTGTTGATTGTAGGGTTTGAGCTGGTTGATGGATNGCTGGTGCGAACTTTTGGCATTTCTCGCATTTCCTTGCCATCTGCTTTGCTTCGGAGACCATAGTGGGCCACCAGTATCCGGCCCGAAGGGCTTTGTGTGCCAATGTCCTGCCTCCGATGTGGTTTCCGCATATCCCGAGGTGGATTTCCCTTAGGATGTAGTCGGCGTCTGTTGGACCCACACATTTTAGCAGCGGAGCGGAGAATGATTTCCTCATGAGCTCTCCTTCGGCGCCGATGATGAACCACTTGTTGAATCTTTTCAGCTTTCTCGCCTGCAGCTTGTCTTCGGGAAGTTCTCCCCTTTCTTTGTACGCAATTACTGCGTCCATCCAGCTGGGCTCGGTACGTAAACTGCATACTGTGGGGGGTGGCANGTCGATGCTTCTCTCTTGGTGNACTTCCACGTGGACCGACCTGTTTAGGTCGATGAGCGTTGAGCTTGCGAGTTTTGACAGTGCGTCNGCTTGCGCGTTTTGTCCTCGGGGAATGAGGATGACTTCGAAGGATCTTAACTTTGACGTTAAGGATTTAATTTTCGCTAGGTAAGCTGTCATGCTGGGCCATTTGGCCTCATACTCCCCTCGGATCTGGTTGGCTACAAGCTGGGAATCAGTTTTGAGGCAAACATGTTCGGCCTCCAGGGATAAGCAAAGCTCTATCCCTGCGATCGCGGCCTCATATTCGGCCTCGTTGTTGGTTGCTTTGAAGCCGAACTTCAANGCATACTCTATGCTTTTCCCCGTCGGGGGGATCAGTACAACTCCTGCTCCCGAGCCGTTTACTGTGGAAGATCCGTCAGTGAAGACCTCCCAAGTGCTTTTCGTATCATCCAACATTTCCTGGTATGAGCACTCGGCCAAGAAGTCTGCCAGTGCCTGTGCCTTGATGGCTGTCCTCGGCTGATATTTGATGCCGAACTCTGATAGCTCGAAGGCCCAGGCAGCCAATCTTCCCGACCTCTCTATTTTGTCGAGTACTTTCTCGAGCGGTTGGTCGGTCAGCACCGCGATCTGATGGGAGTCGAAGTATGGCCTCAGTTTTCGTGCAGCTACCACCACTGCATATGCNACTTTCTCGATGAGCGGGTACCGAGTTTCGGCCCCTGTGAGTGTTCGGCTGGTGAAGTAGATTGGCTGTTGCTTCTTCTCTTCTTCCCGAAGGAGCACTGCGCTGACGGTTCCGGGGCTGACTGCGACGTATAGGTACAGGGTTTCCCCCTCCTTTGGTCTGGCCAGTGTCGGCAGTTGGGCTAGGTGGGCTCTGAGTTGCTGAAAAGCNTCTTTTTGCTCTTGTTCCCATATCAGCTCGGGGTCCACTTTCCTCGGGACGCCCTTTTTCTTGATTGGTTCTGCTTCTCCTCCGGGGAGGTTCTTTGGTTTNAGCGCTTTGAAGAAGGGGGCTCCCTTGTCCGAGGCTTTCGATATGAACCTCGNCAGTGCGGCTAACCTGCCGGTTAGCCTCTGCACGTCTCTCTTGGTCTTCGGCTCGGGTAGATCCAATGCCGCTTGGACTTTGTCCGGGTTCGCATCGATTCCTCTTTCGCTCACCATGAATCCGAGGAACTTCCCTGACTTCACCCCGAAGACGCATTTTTTCGGGTTCAGCTTCATGCTGTATTTCCTCAGATTTCCGAAGGTCTCGGCCAAGTCTTTGACGTGGTCCTCCTCCTTGATGCTTTTTACGATGGAGTCGTCCACATAGACCTCGACGTTCCTCCCTTTCTGGTCGGCGAAGACGTGATCAACTAGCCTCTGGTAGGTGGCTCCGGCATTTTTCAAGCCGAAGGGCATCATTTTGTAGTTGAACACTCCTGCGCTCGTGATGAACGCTGTCTTCGCCCTGTCGTCGGGGTGCATGAACACTTGATGGTANCCTGAAAAGGCGTCCATGAAGCTGAGCAGTGCATGGCCGCTGGTGGAGTCNACCAATTGATCTATCCTCGGCAGGGGATAGCAGTCTTTGGGGCAGGCTCGGTTCAGATCTGTGAAATCCACGCACATTCGCCANGAGCCGTTCGCTTTCTTGACCATCACCACGTTGGCCAACCATTTCGGATACATGCATGGCTCGATGAATCCGGCCTCTTGCAACTTTTTCACCTCTTCGGCGATGGCTTTGTTTTTCTCCGAGGAGTAGTTCCTCTTTTTCTGTTTGATTGGCCGAGCTTCAGCGTTGACGTCCAGCTTGTGACAAATCAGCTTCGGATCTATCCCTGGCATGTCTGCTGCTGACCATGCAAAGATGTCTTTGTGATCCCTGAGCAGTCGGATCAAATCGATTCGGAGCCCCGAGCTTAGGCCCTTGCCTATTCGGACGCTCCTGTCTGAATCNTCTTCGAGGAAGATATCCTCCATTTCTTGGTCTGGCTCGGGAGATAGGGTTTCGGGGCGGGCATCAACCTCCGCGGGAGATAGGCTGCTCGTGCTTGCTCTTCTCCTCTTTGCCTCGCTTTCCTCTCCCGNGGCTCCTTTTTCTTCCTCGGGGCCGTCCCCTAGTTTNGGCTTTCGGACGGCGGTGTGGCAGGTTCTTCTCGCNACCTCTTGATCGCCTCTNATTCGCTCGGCGAATCCTGCGTCCGAGACGTATATCATCAGCTGATGGTACGTGGATGGGACTGCTTGCATCTTGTGAATCATGGTTCTTCCCATGATNACGTTGTATACGGAGTCGCAGTCCATCACCAAGAATTCGTCCCGAAGGGTTCTCGCCGCCTGGCCTTCGCCNACTGTGACTGGTAGGGTGATCTTTCCTCGGGGGATAGCTGCGGATCCGTTGAATCCGATCAGNGGGTAGCTGACTTTCGTCAGTGATTCCTCTGNCTCTTCGAGGATCAGCTGCTCGAAGCAGTTTCTGAAGATGATATTGACGGCGCTTCCTCCGTCGACTAGTACTCTGTGNACGTTGTGGTTGTTGAGATCCATGGAAATNACCAGNGGATCGTCATGTTTGTACTGGACCCCGAGGCAGTCATCAGCGGTGAAGGTCATGTTCGGGGGGTGTGGCTGGTTNTCCCCCACGGCGCTGAAGTTGACTCGGTGGGAGAGAGCTCTTAAGTGTTTCTTGCTGGCGTGGCCGGACCTTTGCCCCCCGAACACCACNAGGATGGTCATTCTTCTTNTGCCCTGCGGCTTCGTAGACTCTTTTCTGGGNTTGCTCNTGTGGCTTGCCACTTGCGGCCTTTTCTTTTTCCTCCCTTCGGTCTAGCAAGTATTGCTTCAGGTAGCCTCGGCGAACGAGGTCCTCAATGTTGTCCTTCAGCGAGTTGCATTCTTCGGTGTGGTGACCGAAGTCGTCGTGGAACTCGCACCACTTGTTCTTGTTTCTCCGAGCTGGGTTGGACTTG
>rnd-3_family-406#LINE/CRE-II
TGTAAGAAGATTGGTTTGATGGCCATTACACTGCTACTGTCCGTGTTCTTTCTTCTTCTGGCGTTGCGCCTTATAATGAGGCCACTCTTGCGGATTTACANTCAAAACACCCTTCTTTTCCGGCTCCGTCCTTGCCTGATATTCCTGTTGATCACCATCACCTCACCGCTNCCTCCGCCGTTGTTTTGGANCGGATTAGGGGCTTTCCGCGTGGCACNTCNTGCGGNAGGGACGGCTTGCGNGCTCAGCACCTTNTGGATTGCTTGGGTGGTGCTGCTGTGGCTGTTTCTGATGAGTTAGTTGACTCCATTTCTNGGGTGGTTAATCTCTTTTTAGCTGGAAAGTGTCCTATGGGTTTGGGNGAGTATATTGCTAGTGCTCCCCTCACGCCTCTTGTCAAGCCCGGTGGTGGTATTCGTCCTATTGCCGTGGGCACTGTTTGGCGACGTCTNGTTTCGAAGGTCGGGCTGTTTGGTTGGTCCGTCGTTGGAAGTTATTTCGATGGTCTTCAATTTGGTGTCGGGGTNCCNGCGTGGTGGTGAGGCTATTCTCCATGCTGTCAATCGTTTGGTTGAGGCTCGTGGNGCTGATGTTGGCCTCTCNATGTTATTGGTGGATTTTCGGAATGCGTTCAATTTAGTTGATCGATCGGCTNTGTTGCGTGAGGTTCGNCTNCGTTGTCCNGNTNTTTCGCGATGGGTTGAATTCTGCTACTCTNCTCCAGCGCGGCTGTATTATGGGGAGCATACCTTGTGGTCNTNTCAGGGNGTGCAGCAGGGNGATCCCCTCGGCCCTCTNCTTTTTNCTCTGGTTCTACANCCNCTGGTNTGTCGAATCAGAGACGCTTTTGATNTATNTCTTCAGGCNTGGTACTTGGACGACGGCACTATCGTTGGTGACACCTTGGTGGTTGGGAAGGTCCTGNAGTTGATTNTGGAGGAGGGTCCTCGTCTNGGNCTNCATGTTAATGTNGAGAAGACNGAGGTTTTCTGGCCTNCGGAGGACCCNCGNAGCNGNCTNGNGGGNGTCTTTCCTTCGGATATTGCTCGTCCCGCGCNTGGTGTTAAGTTGCTTGGTGGTCCNGCCAGTNCCGATCCNNCTTTTNGTGGNGAGCTNGTNNCGCAGNGNGTGNCNAAGACCGTTGNGCTNATGGATGNNGTNGCTNAGCTTGATGATCCCCAGTGTGAGTTGTTGCTNCTTNGNGCGTGTACCGGAGTTTCTAAACTCTACTTTGCTNTGCGCACTTGTCCNCCTCGTNTTTTCGAGGCGGCCCAGTNNNCTTTCGATGNGGCTCTTCGGNCTTCCTTGGAGCGTATCGTNACTGCTTCGGGGCCTGGNTTCGGCGATTGGCAGTGGCGTCTTGCCACCTTACCTTTTTCTTTTGGCGGATTNGGTGTTTATTCCGCGGGTGATGTTCGNCATTATGCTTTTCTTGCNTCTCGTTTGCAGTCTTCTGGTTTGCAGACAAAGCTTCTNCGGCATGCTGGCGTTGTTGGTCCTGGTCGAGCATTTGANGATGCGTTNGGTCTNTTTAATAGAACGGTGGAGTACGACATTCTGAGTAACCCTAGTGAGGTCGCTGCCCCCANACTCATGAAGAAATTGGCAGATATATATTTCACGAAGGTTACTGCTNATGCGGAATCCGCCTTCTCTTTATCTTCTCGACATGTCGGCCTTATGGAAATCGCAGCAGGGAGATCACACCTCTGCTTGGCTTCGTGCGGTCCCCATATCGGGTTTGGGNCAGACGATGAACGCTAAGGCTTACCGNTGTGTNTTGTGTTATCGGTTGGGGGTTCCTTTGTTCTCTGNTNCGGCGCCGTGTTCTGCTTGCTCCCGGGTCTTCGANGGGGACATCTNCGGGGATCATGCNGTGTCNTGTGCTGGNATCGTGGGTATTAAACATCGGCATAATGTNGTTCGNGATACCCTTGTGGATGTTTGCTATCGGTCGGGGATTTCTGCGCGNAAGGAGGTTGATGTTGGGCTGNCTGGNGAGAGCGATGGAGCTCTTCGNCCTGCAGACGTGTTGCTCTACTCNTGGGATGGCGGTCGAGATGTGTGTGTTGACTTGACGGGGTCTTCCCCTNTGACGCAATCTGGGTTGTCTGGCTTCGTCCCGGGCCGGGTTGTGGCNGATGCGGCGCNTCGGAAGCGGGNCAAGTACGAAGCACGTTGCAGGGCNATTGGTTACGGCTTTCTTCCNTTCTCTTTCTCTTCTTTNGGGGAGCTGGAGAAGGATGCTGTTGCGTTGCTGAAGCGGGTCCAGAAGTTCTCCAGGGCTCAGGACATTGGGGCNCGNGCTGCTGCTCACATTTTCACCAGGATCGGNTTCGCCATAGCTAGAGGAGTGGGGGCCCAGATTGTATCTCGGCTCCCCNCCAACTTCTTGTAGTTCACTTGATCTTTGTAGCTTGTTAAGCTTGTAACGTTTTGGTGTTTTC
>rnd-3_family-323#Unknown
AGAGCANCTCCAATGGTTGTAGCTAGGGACTTGCTTGCAATTTNTAAAAGTTTCAAGCTANTAGCTNGACCATTGGAGTNAAAATAATAAATTAGCTTGGCCAAGCAAATTAGCTTAANCAAGCTAATTTGCTTGACAACTAGCTCCCAAAATTGCCAAATAATTAATTGACAAGTGGACAAGTAGGACCAATTTAAATAACAAGCTAGTTGCTAGCCATTGGAGCACAAATTAGCTAGAAAATGAAATAGCTTGAAATNTTATGTGGCATAACAAGCTAATTGTCAAATTAGCTTACCATTGGAGATGCTC
>rnd-3_family-423#Unknown
TCTATACCTAGTATTTAAAAAGGAAAACCATAGATTAGATGACACGTGTCATGATTAGATGACACGTGTCACCCCTTCTTTCATCCATCAATTTGTTTTTTATTTAATTTTTTCTTTGTTGTTTGATATATTTTACAACTTCAATCGCCTCTTCCACTTCATCTTCCTCATTCAACATCAATTCACCATATATATTCATTCAACCTCTTCCACTCCATCTCCCTCTTTAACACTCCAATATTAATTCACCATTTAATTTATATATTTTTTCAACCTTCAAATTTCACCTCTATTTAAATCATATATTCTCACTAAAATCACAAGCTCAATAAAATTAGAACTTTAAAAGACAGCTNAACAACCACTATATAACCGCCCGTTCTTTGAACGGGCTCAAAAGCTAGTTGTT
>rnd-3_family-193#LTR/Gypsy
CTCTTGCCTACTTGTTACTNTTGGATATGTTTGCCATTGCATATGACAAACTATTGCGATCGTTGTCGGGGTATTTACTAGAGGTAAGAAGTNGATGCCNCAANNTCCCATCNTNGAGCTGGAAGTGTNTGATGTNTTGGGCGTTGGCCATGTGGCCCTTGTCTACTAATTTTTCNTGATTNTTTTTGAGGTTTGTGGCTCAAGCTTTCTTGATGTGGAAATCTTTGCATCCACCTTTGCCNTGTCCGGCTATTCTTTTGGTGAGTTCGTTCGTTNTTACGGTTCTTTGCGGGACTTGCTCCCACGACATCTCCGGTAATATCCTTCTAACTCACATGCATTCTTTGGGACGGGCATCTTTCNTGTGGGGCATTTGGTTGGATGGGTAGTTGTGCCCCTCCTAGTTTCGTTTTAGGCCTTGAGGACATGGCCTAATTCGAGCTTGGGGGGAGATTTTATTGTGTGGTTGCTACTTTGATCTCCGTGATGGATTGCTTGATTTTGTGAATATTTTGGATTTTGTGCATATTTCTTGATTAGTTTCATTGATTTTGTGAGTTTTCTTTATTTTCNTTTTTTTTATTTCCTTTTCTTTTATTTTTCCTTATTTTCTTTCTTTTTTTTTCTTTCTTTTTCCTTTTCGATCTTTGTCAAGGCAAGTTTTTCTAGNTTTTTAGGCATTATTCTTGATTTGGGCATAATAAAATTGGAACTTGTAGGCTAGAATGCTTTTATTCCTAATTGGTAGATGTTTGCACGGTTTTCAATGTCTTGGGTCGAATCTAGGATTTAGGTGTTAAGAAAGTCGGTTAGAACTTTGGGTAGCATGCGTCTTGAACCCTTGGCTTGTGGTAAGATGGTGTCGATCTCTCTAGTGACTTGAAACCGGAGAGAGTGGTATTTGCTCCCATGTGAGGATCATGTTCANATTAGCCCAAACACATATACATATATTGAGTGGCATGGATCCTTGGCATTGACTTTCTTATCTCCCGAATTTGACTATTTCCTTCCCGAGACCGCGACCGAACTACTTTAGGGGACGATAGAGGCATTTCTTTCGGTGACTATTTTTCTTTTTAGTTTAGGACTTTATTTTCTATTTTTCTCATATATTTTTGTTTGCATTTGCCCCCTTGCTAGCCATTTGAGCCTTTCCCCTTCATTTCTTATGAGCACATTACAAGCCTAATAGCCTTTGTTTTATTTTCACCCTTAGAAGTGATAGTGAAGCTTTGAGTTATGATGCTTGTTGGTTTTGAATGATTATGCAAAGTTGAGGAATGATTGTTATTGGTATGAATGGCAAAGTTTGGGAAATATGTTGTATATAGTGAATAAATGATGCAAAGCAAAAGCAAAANGAGAAAGGAAAGTTTTGAAAAAGCCAAAAATAGAGAAAAACAAGGCAATGAGAAAAGTTTCANTTGAAACACAAAAAAAGAGAAAATCAAATCAAGAAAAGTGCAAAAAGAGTTGTAGTTTAGAATTGTTGTTGAATAAGCTTGGGGGTACCCCAAATAAGTGGTATGAGTTTGTTTTTGGTTCGATTTGCTTGAGTTGAGTTCTTTCATTGCGCTTCACTTTAGGTATGAGCACCAAATACCAAATTTGTTCCACACCTTACCCCTAGCCTACGTTACACCCTAAAAAGTCCTCTTGACCCTTTTGAGTTGAGTCATTGTCGGTGGAGGGAGGATTTGGTCAAATTTATGGAATGGGATTGTCATGCTAAGATGTCGGGTAGCCTAATCTTGTTTTCCGGCGCCTTCGCGGCGTCTCGAGACGCTATTCTCAAGGGTGGATAGGATCTAGAGATTTGACGTGGTATGCTCGGTTGAAGGGGAATTGATTAGTGTTCGCCCTTAGTTCGCTTTGCTTGGCGCTCGAATCTTTCACTCGACTTAGGACATTGGTTAGCGTGCATTCGTTTATTTGGTTAGTAATATTAGCGTTCTTTTGTGCTCGTTCCATAATAAAGGCCCTTNTCTTGAGTTTTGTAGTTTAATTTTNCATCTTTNNNNNNTCCTCTTCTTTTCTTTCTTTNTTTATTCTTGGTTTGCTTTTTCCTGGTTTGTTTTTCATTTTAGGTCTTGCCTTGATTAGATTTTTGGAAGAGTTATGGGTGNTTCTCTTTGGAAACCCTTGCGAGATCCCACTCGCCCTCATGAGCGATTGTGGGGTTTAAAGAGCTTGTTGCATGCGCTTAAATGCAACCGTGATTCCTACGAAAGTGAGTTAGTGTGCATTCTTGTAGTTCTTGTTTTCGTAATTTTTGATTTTGAATAAATAAGCTCATTCTCCTCCCCGTTTCTCGTTCTAGCTTTGCTNGAGGACNAGCAAANGCTTAGCTTGGGGGAGTTTGATGAGCGACATTTATGTCTCTCTTAGCTTAGGATTTTGGTNCATTTTATTAGCGTNTTATTATTGTTTTCGCTTAGTTTTATCGTTTTTAGTTCGTTTGTTGCATTTTTGCATTAATCGTAACATTTTCTCGTCTTGCGTATATTTTAGTCGTTTTTGCTTTAAACGTGCCTTTTGTGCGCATTCTCATTGCGTAAGGGTCGTTTTGAGTATTAACGTGTTTAATANTGTGTCATTATGCTTAGACGATGTTTAATATGGTTTTACGATTTGTAAAAATGCGANACGAATTAATANTNCGNTTTNCGATTTTAATAANGTGCTCTACGATTTTNNTAATGTGCTATACGATTTTTNGCGTGCNGCGACGATATTTTTGGGCCGCGGGCACCACGTGCACGNGCAACACAACACGCGAGCGCAAGNACAGCAGCTACGGCCGTGGCAGCCACACACGAGCAGCACTCGAGCANCNCACACAGCTACACGCAAGCACCACAGCTAGCTGCCACTCGAGCATCGTTGCTACTCACCGAGCGCCTTCGCAGCAGCCTCGTGTGCCCATTTCAGTGCCNCGACAATCCTACAGCAGCAACACCGAGCCNTGCACGCAAGCGGAACAGCAGCAACAGCAGCTAGCAGCAACGCAGCCGCAAGAAGNCGCAGTCAGCAGCCACGCAAGAGCANCGGCAGTNCTGTTCGGTCGCACNAGCCNCCTGTGCTNACCAAAAGGCTCCCTTGCAGTCCCTTGTAGCAGATACATAACAGCAGCAACTCGAGNGGTNCAGCAAGCAATAACAGCNGCCANGCACGAGCATGCGGCAGCCACACGCGAGCAGCCAGCAACGCACATCAGCCGCTGTACTCGCCAAGCAGCATAGCGCTCACGTCGCGGCACTTACGGCAGCAGCTCTGCCCTCCGTAGCTCCCTCGCAGTCCCTTGCAGCANCAACAAGACCAGCATCGCAGCAAGAGCAGCAGCNCAGAATCGCAGAAACGCAGCNCGAACAGTGCANCGCAGCAACAGTGCAGAACCGCCGGCAGTGCTGTTCGGTCGCACAAGANGTGCTGTGCGGTCGAACAAGGCCTGCTGTGCGNGCGAGCCCACGGAACGCCACAACTGGATCAGGAACTTCCGANNTTTGGTGTGCGACCGAACGNCATTTCGTGCGANCGCACGGCTACGCGGGGCTGATATAAATACGNAAATCGCAGCAGTTGNTTAGGACGTAATTAGATTTTCATTCGCAATTCTTAGAATTC
>rnd-3_family-134#Unknown
TTTTTTTTTTTTTGAAAGNAAAATTAATTCATTGATAAAAAGTCATACGACATCTACAATAGAAATNTAAATCTAACAAATACATAACAAATTGAATCAAATAAAGGTTTCCTTCGNCAAAACTACGATCGTTGAATGAATCTTGCACTGNNGAACGTCTCTCGTATATACGCTGGAACATACAGCCTTTTCAGACAGAGGGTCTATCGATCTGTTGTAGCCGCGANGATGATTTCCGCTTGATTCATCTGATTGTANTCGAAAGATTGACATCTGTTGCGATCCCGCATAAATCTTTACCAACGAACCAATTCTACATAAATCCACTAAACGACAAACCAAACNTACTAAAACTAACTCCACCATAGGGGGACTAACTAAACAAGGACGAACTCCGCCCATATGGTGAAAATTTATTGAATTTAGGAGACAATAGCTGAATTAANTGAAGGAAAAGGGTCGGAAATAGTCTAATTTCCGAAGAAATTAGACTATTTCCGGCCTACGACGGCCAAGAAAATAAACCCTAAAAGATGAGAGAGAGAGAGAGAACGGGAGAGC
>rnd-3_family-1073#LTR/Gypsy
TACCAATTGCCTGTTGGTTCAGTGGTGATTGGGGCTGAACTTGGTAGGGAGGACCCGTGTTCGATCCCCCGCAACAACAATTGGGAGGGGACTGGAACCTATCCACCCAGAACTCGCCCCGAATCCGGATTAGCCCTAAGGGTGAACCGGGTGCTAACACCAAAAAAA
>rnd-3_family-94#DNA/hAT-Ac
GACCTGTCAAAAATCGACCCGACCCGAAAACCGACCCGAACCCGACCCGAAAATACTGGGTCTTGAACAAGATTTTGTGACCCGTAACCCGATTTTATCCGAACCCGAGCAACCCGAAAAGTAATGGGTCAAAACCCGACCGAACCCGTTTTGGACCCGACCGATTGAAAATCGTTGTATTTATAGTAATAAATGAGATTATGAGAAAATTTAAGCATAATAAACACGTTGTTTTTACTATTGTTGTGTGTAATATGATTTTAATTTGAATTATACGCCATTTTATGGTTGAATTTGACTAAATATAAACTTGTGTAGGAAAATTTGTTAATTTGTGCCCATATTTTGTATATTTATCACCTAAATTAATGAAAATATAATGCGCGTTTTAAAATCTCTCAACCCGTTGGGTCGACCCGAACCCGAAAGTTCTGGGTCTTGAACAAGCATTTGTAAACCCGAACCCGAAAGTGACCGACCCGATTCAACCCGAACCCGAAAATAATTTTTTACAACCCGACCCGACCGACCCGTTTGACAGGTCTA
>rnd-3_family-27#LINE/L1
GGGCCTTCGAAGAACGAGGCCGCTTAACCAAGCTTTTTTAGCNAAACTTGGNTGGAAGATCCTCCAAAATGATNANAGTCTTTGGGTCTCNTTGGTTAAGAAAAAATACCTTGCAAACACAACCTTTTTTNAGTACGCNCCCAAACCNAAAGACTCCGCTATCTGGAAACATATNCTTAGCCAAAGAGAAATTCTTCGCAAAGGAATCCGTTGGAAANTCGGAAATGGCTCTTCAATCAATTTCTGGTTGGACAACTGGGCANTGCAGGATAACCTNCTCAATCACCTGAATTTGAATATTAACGANGTCGATNCTTCCCTCCTTGTCTCTGATTTTATCCTCCCCAATCATGAATGGGATCTTTCNAAACTAGCGACTTTGGTTCCCCCTTCNTTAGTCTTAAAAATCAAAGGACTCCCTATTCCGCTTTCCATGATNTAGCTGATACCCCAATCTGGGGGGCTACNTCTTCCGGGGANTTTTCTGTNAAATCGGCATCTTGGTTAGCTCATGGATTGCTCCCNTTCCTCGAAAATGGAAGCACACCTGGATCTGGAAACTNGACATTCCTCCTAAGATTGCATNTTCTTGTGGCAAATATGTCACAAAAGCATNCCAGTTCGNGACACNCTGCACAAAAGGAATATTCTTCCCTTCGATGTTTGCCCNCTATGTGANACTTACATAGAAACGATTAATCATCTTTTCCTNCAATGCCCTTCAGCCAAACTATTATGGAACCNCNNNCTAACTAAGAATTGGCTNGATTACTACTCGGTCTCACACGATTTNCTTGACAACATTAAATTACCTNAAAAATTACCNTTCTTCCATATGTAAATTCTCATTTCTCGTATGGTCGCTCTGGAAGGAAAGAAATAATTGTATTTTCAACAACGCTACTTTCAACCCCTNTAGAGCGTTTCACAAAGCTAGTTCGGCTTTCCANGAATGGCAATTTCGACTTCTTNTAGACCANCACCAACTCAAGGGTACCCCTTTCACCNCTCACTCACTCCACTCCTNCCTCTCCACCTTCACCCCCTATCCTGGTTCGNTGGCACCCCCCTCCACCGGGTNNCTTCAAACTCAACTTTGACGGTTCNTGTAAATTCTTCAGCAACGGCAAGAATTATCATCCGCGACAGCGCAGGTCAACCCGGTCACGGCCTGTACTTTCAACCTNGGTCACACTCAAGCGTTCATGGCNGAAGCTNTCGCTCTCCACAAAGGTNTCCAAGAAGCTCGTCGTCTCAACATTTCTCACATCCACATCGAAGGNGACAACCTNCTNGTCATCAACTCGATCAAAGGAATCGTACGCTCCTCCGTGGAAAATTCACAACATCATTNANGACATCAAGACTCTCCTCAGCTCCTTCGACACTTGGGAAATCAANCATATCTACAGAGAAGCNAATNGAGCGGCAGATTGGATNGCNAATGTCGGNCACCTCGTTCAGNNANAATGTATATTGATCCTTGTAATAGTCCGCANTTATCTTCNATTNTTCGTAACGATTACTTAGGAGTGACCCTCGTGCGGAGGGNCTCCTAATGTATNTTCTTCTTACCTTTCAAAAAAAAAAAT
>rnd-3_family-535#DNA/hAT-Ac
GTCAATTCTCAACCCGAACCGTTGAACCCGNTGGGTTNGTCCGACCGTTNAGAACCCGAACCGTTNANAACCCGCGAGTTGGAACCCGAAATCCGACCCGATCCGATTATATTCAACCCGAACCCGACCCGACCCGAAATATTGACCCGATTAAGATCCGAACCCGNTAACAAACCGATCCGCGACAACCCGAATCCGTTTNACCCGANCCGAANNGACCCGAAACCCGTTAATGACCCGATCCGTTTCAATCCGAACCCGTTCCGACCCGAGGAATATCCGATTTTAACCCGTGACCCGTTTAACCCGAACCGTTTCAACCCGTNACCCGTTTAACCCGANCCGTTTNCAACCCGATCCGTNAATCCGTGACCCGTTTAACCCGAACTAATTCCAACCCATCGATATAATAATATATTCGATAACTTATATTACTAATCTTAAATTCTTATTACTTTTAAAANTTAGTTATTATCCTCGTCCCCTAATTAAGNCATCGATATNATAATATATAATTTGGAACCGAACCGACCCGAATTNCAACCCGTACCGAATAACCCGATCCGATAATTACCCGAACCGATATGAAACTGAACCCGATATAACCCGGCTAAACTCGTTTCAACCCGACCCGTTTTAGCCCGATACCGATTCGACTATAANCCGATCCGACACGACCCGACCCGANATGAATCCGACCCGACNCAACCCGACTATGACCCGAACCGACATGAACCCGANCCGANATGAACCCGACCCGATATAACCCGACCAAACCCGTTNACAACCCGACCGGATTCCAACCCGACCCGATCCGACCCGAACCGACTTCAATCCGAACCGTTTACAACCCGACCCGATCCGAACCCGTGAACAAAAAATCCGACCCGANCCGATCCGTTAATTTTCAACCCGATCCGATCCGANCCGACCCGTTAGCCAAATTAACCCGTTCGATCCGATCCGTTCGACCCGAATCCGATGAACCCGACCCGAACCCGATCCGNTGACCCGATTTGA
>rnd-3_family-1122#DNA/hAT-Ac
AGACCTGATCAACACGAGCCCGGCCCGTCGGCCCGAAATTTAGCGGGTTTTGGGCAGAATTTTTAGGCCCGATTTCCGGGCCCGGCCCGACCACAAATTTTATTTTTTTTGGGCGGGTTTGGGCAACGCAAAANTACAATTTTTAGTTATAAATTTGGCCCGGCCCGAAAATGGCCCGAAAAGCCCGNTATTTTTGGCCCGAAATAGCGGGTTTGGGCACAAATTTTCGGCCCGAANTTTGGCCCGGCCCGGCCCGACATAACGGGCTGATTTTTTATGCCCGAGCCCGGCCCGCCTTTTGATCAGGT
>rnd-3_family-591#Unknown
AATTCTTAAATGGACTTGGTCCACACTAAATTTATTGTGGACCATGTCTTAAAANAAAGTCAACAACTTGNTCCTAATTTATTTTGACGTGTTTATTAGGATTATTATGAAANAAATATCAAATTGGTGTCGTTGATACATGTTGTGCTTGAATAATGTGATTTTAAGTCACGATTCNCTTTTAAAAACATAGGGTTACTATGATTCAAAAAATGGTTACTATATCTAAGAANTTTGGTGTTTAATTTATTATAGTCACTATATGAACAATAAAGGTCNCTATGTATGTAAAAANGGTGCTAGAGNAAACTATTGGTTTTGGGTCCACANTAATATTATTGTGGACCAGGTCCACGCAAGAATA
>rnd-3_family-107#LTR/Gypsy
TAGGTAGCCTTCAGATGAATTTAGATACATTTGTTCCCTCCTTTTCTACCCATGTTGTTGCTTGTGCCCTTTATTCGGTGACTAGCCACATTACAAGCCCGTGAAAACCCCATTGGTTACTAGTCCCAAGCCTAGCTTGGGGGAGCTAATAGTAGTGAGGTGAGGGAGTTGTAGTGTGCTACATTTTGAGCACAAAGTGAGTATTGAAAAAGGAGTTCGTCTTATCATGTTTGTTGTTGAAAAATGAGTTGAAAATGAAAGAGATGAAAGAACAAAACAAATGTGAAGGTTTCTAAAAGAAAGAAAAAAAGAGAGATTGAAAAAGAAAAGAAAGAGAAAAATCTATTACTCTCAGAAAAAGTTCAAAGTATTGTTTCAATCAAGTTTTGCAANTTCNTATCCTTATGAGTGATTGGTTATAATTGTGAAAAAGGCAAGAAAGTATGGTGTTGGTTGTTTGTTGTTTCGTCATGTGTTGAGTGGGAGGGTTATGGTCATTATTTTGGTTGATCATGGTTGTATTTAGGATTTATGCTCCCCAAAGCCAAGGCTTTAAGCTCACATTTTACCCAAATTTACCGCACCCTTACCTAAGCCTAACATTACAAGCTTTGAAGACCTTCCGACCTTTGTGCATAGAGTCGTACTTATGTGAAAGTAGTTGTTTATCAATGCAAGTTATGACATGACACATTTCGAGTCGACTACTAGGTTGAGTGTATGTTTTTCTAGACACACGAGTGTTGTGAGTTTGGGAGGGCATTGTTCACTTATATGTTGGGAGGAGAGCGAACGGGTACATCTTTTATCCGCCACATAAATGAGTGACGAGTGTGTGAGCACTAGTCTTGAATTCCATTGTGCATTTGTGGTTCGCTTTGCGTGACGATTGTTAAGGNGGATTAGCGGTTGGATGGATTTGATTGGTTGACATTGATGCATGCTCGTTGGATTTTGCCTTGAATTATGTNTTTCGTTTTGAAATATGTTGGGGGTGAAGTTGGTCTTGTATTCATCGATGATTTCCTTGCTTAGGGACAAGCAAGGATCTAGCTTGGGGGAGTTTGATATGTGCGTTTTATATAGTGTTTTACCCCCGTCCCTTAGTACTTTTATGCGTCAAACGNGCTCTTAGGAGCCGTTTCTAGTACTAATGTGTGTTATTGAGTGTGCCTTGAGTTTCAGGTTTGATTATGAGAAATTGGTCTTTTTAGACCCGTTTCATGTTGATCTAGGCCACTACACGAGCCCGAGGAAGTTCGGGACCTCCATCGTCGACTTTCGGGAGCCTTAGATGCTTATGGTTGAGCCCCGGGAGTTAGACTCGGTGATACGGGCGAAG
>rnd-3_family-49#DNA/MULE-MuDR
ATGGTCGGGCTTCGGGCCGAGCCCGCGGGCCGTGGGCCTGAACGGGCCCGGCCCACGCCAAGCCCGCTTGTTTCGGGCCGNGCCGGGCCGAAAANTTCAAAAAGGCCCGGCCCAAGCCCACGTGCCCTCGTGCCGGGCCGGGTCGGCTCGTCGTGCCTAAGCCTAATTTTACTAAATTTAGCGTGCTTTGTCGTGCCGGGTCGGGTCGTGTCGTGCCTTGTCGTGCTTTTTCCAAAAAATGCGGCCCAGGCCCGGCCCACGACTTCGTGCCCGTGCCGGGCCGTGCTTTTTTCGTGCTCGTGTCGGGCCGGGCTTTTTTCGTGCCGGGTCGNGTCGGGCTTCGGGCCGGCCCGGCCCACATCTT
>rnd-3_family-121#LINE/L1
TTCTCTCTCTCCCGNGCTGAGAGGGTGCACGTTAAGGGTGTTTACTAACGTGCGCACACCTCCATCGATGGCGAAGAAGAAGAAGGCTAGCTCGATTGTAACTTCACCGATGGCTTCGGAGGATGATTCCGCTCGGTCTAANCCTAGAAATGAGTCTCTTTTGGTTCCAGAAGGGGGCCGAAAATCGAACCCAGNTGCTGCAAATAGCGCGACGAACTTGAGAATGAAGAACTCGTTTACTCCGATCTAGTGCACTCNTCGGCTGGTATGATCCCTAAAGCTCTTCATGACGCCATTATTGCTTTGAATCGATCGTTGGGGCTCACCGGGGAGGGGAGTTCGATTCACAGTGTAGTACGGACTCTGTTTTCTCACAATCCCCTGCTGTTATCCCTGTTGTGACTGAACCAAGTAATGGAAACTCTAATAACAGCAATGCTAATGCTCATGTGATTATTGACCCTGTTGTTACTCTTCCTACTGACCCTTGGAAAAAATCTATTTGCTGGGGCTAAGCTTGCTTCCAAAGGAGCTCCCCTGGAATTTGTGACACCTTTGGTTAAAGATGGGAAAAAAGTAGCACAACTGCAGCAATCTGAGCTTGCCACTATGGCTGATAAATGGCAAGCTTCTTTAGTTATGTATGTTGTAGGAGAATCACCAACTTTGGCCTCTGTAAGGAGATTTATGGCTGCTGTGTGGAGCGANGTNGCTACNACCNCAGGTNTTCTNCCATGATGAAGGTACTTTATCATTATNTTTGAGTGCATTGAGGACAAGAATCGCATTGTTGCAGGNNGNCCCTACACCTTCTATGGTAAGCCNGTNATCATTAAGCCNTGGGCAGCAGATTTCAACTTCTATGAGGAGGTTCTCAAGGTTATTCCCCTGTGGGTTAAATTTCCTAATTTNCCTTTGAACTGTTGGGGTAGTGATTCTCTNAGCAGGATCGGTAGCTTGCTNGGAGTTCCTTTNTGTGCAGATGAGTGTACAACAAAACAAGAAAGGGTTTCCTTTGCNAGGGTTTTGATTGAAATGGATGTTACTAATGCGCTACCAGACCATGTTTGGATTGAGGATACTAGGGGAAGNTGTTCGAGCAAGCTAGTGGCGTATGATTGGAAACCNCGNTATTGTAAATGCAATGTAGCGGGCCATGACTGTCNATGACCTCTAAAAGGTAACTNCTAAACCAGCTGCTAAGAAAGTTTGGGTGCCAAAGCAAACCAACAGCATGCTGCAGCCCCACAGCAACNGACAGGGGGGATCGTTANTNCCNATGCACGTGNNCCACCTGTCACTCAAGTTGTTCCACAAGCTAGTGGCCAAATGTTGANTGGNANATTGTAACNAGGAGGACCAGGGGGCCTNNCAGGATGAGGAACNTGAGCCCTAGTAATCCNTTCACNGTNCTCTCNGGTGATCTGGGGTTCAAGGAGATNNCTGATGGGGATATGGAGTGAATGGNGATGACCCANACTNTCTCNCAAACCTGGCCATGAAGAAGGTTAGTCTTTGTACATGGAATATTAGAGGCCTNAATGATCCCGCTAAAGTCGCTGAGGTAAAGCGGCTTTTANATANNAATAATATTAANGTTATNGCTTTAATAGAAACTAGAGTNAAAGAAGCAAANNTCAGGNTNTGCTAATAAGTTTGGTAGNCACTGGAANTGGGGNAANAACTATGNGCATANTCCTAGGGGNAGGATTTGGTTNGGTTGGNAGCATCTGANGTTAGTTTGTCTGTTCTAANGTGCCATGAGCAGTTTATNCACTGTGTGGTTAGGGATAGAANTGGGTGCGTTTNTTTNTCTTCACTGCAGTNTATGGTTTGCATACCGTNGAGGNTAGGAGANNTTTGTGGCAGNTTTGTTAGAGATTCACGCTAGTGTTGGTAATTCCCTTGGCTNTTATCGGGTGACTTTAACGCNATCTTGGCTNACGNNGATAGAATAAATGGNNNTCCNGTTACTGNNGCTGAAACTAAAGATTTTGATGATTNTGTTGNGNCTGCTGGGCTNTNTGAGCTNNAGAGTGTGGGGGTCACTTTTCTTGGCATAAAGGGGCAGGTGACGGGAAAATAGCAAGTAGAATTGATAGGGGCTTTGGTAATGCTGNNTGGCATNATAAGATTTAGTGGTGTTCCTGTGGANTATTTGAACCCNTCCATTTCTGATCACTCNCCTNTGNTGATCTCTTGTTTGCCCGATGTTCCGGGAGGGGGNAGACCTTTTAAATTTTTNAATTACCTNGCTGATCATGNTNAGTTCGTNTCTGTAGTTGAAAACGGGTTGGGGGNAGTGGNATGTCGTGGNTCTGCTATGTTTNAGTTTTGGNCTAAAGCTGAAANCGGTGAAGNACAAGTTGAAGAGCTNCATCANNAAGAGTTTGCTGGGATTNANGAGAGAATTGAANATGCTAGACCGNAGGATCTGTNCAACCAATCGTCAGGCTGCTCCTACCCTGAGTTGCTTGCAAGAGAGAGCTTGTGTTGTAATCTGAGGAAGTGGCTTAGGNTGANGAGATTGCTTGAGGCAAAAATCTAGAATTCAGTGGCTNCAAGCGGGGGACTCTAATCACCACTANTTCTTCTCTNCAGTGAAGGAGAGGNACAGAGAAACAGGATTNCCGTCCTGTNTGATGATAATGGNAACAAATTGGTTGAACNTGAGGCTATTCAGGAAGAAATTATCTNTTTTTATAAAGNNTTNCTTGGCTCTGCTGCTCTCCTCTNCCTGCGTGCACTTGNCTACTCAAAGTGAGAAGNGGGNACACTCAGCNTTCTGCTAAGAAGTGGCTGTCTCGACANGTNACTAATNCNGAAATTGATNNAGCTCTTAAAGNATTGGTGATGACAAGGCCCCTGGNCTNGATGGGTTCAATNCTGTTTTTTTTAAGAGATCTTGGCANGTNATNAAGGATGATGTTTATAAAGCGGTAAANGAGTTNTTCNCGCCGACGCTATGCTGANGCAANTNAACAGCACTTCTATCACTTTNGTTCCTAAAGTTCCTAACCCTACTAAGGTTAAGGATTTTAGGCCNATAGCATGCTGCGCTGTTGTCTATAAGATNGTCTCAAAGATCCTNACCGCNAGANTGCAAGGGTNATTGGTGGTGTTGTGAATGAAGCTCAAGCTGGTTTCATTCCTGGNAGGCANATTTCTGATAATATTTTGCTGGCNACTGAGCTNGTCAAAGGTTATACTAGGACNCACGTTTCCCCAAGATGTATGCTNAAGGTNGATTTGAAGAAAGCTTATGACTCCATTGAGTGGCCCTTCTTGAAAGATGTGATGNCGGAGCTNGGNTTTCCTGAGCGNTTTGTNGGNTGGGTTNTNNCTTGCGTCGNTACTGTTTCTTACAGCATTCTCGTCAATGGCNNNCCTACTCTNCCATTTAGAGCAAAGAAGGGCTTGAGACAAGGTGATCCAATGTCNCCNTNTCTGTTTGCTATTGGGATGGAGTATCTTNCNAGACGCTTACAGCANCTGCAGCTCTCCCTGATTTCAANTTCCACCCNAGATGTGAGAAGCTNGNCNTCACNCACNTGATGTTTGCTGATGACTTGCTNATGTTTGCAAGAGGTGATNTNCGCTCTGTCACTTATGCTTTTTCAGCTTTTANTAANTTTTCTGAAGCTTCTGGTCTTGAAGCTAATTTGGACAAAAGTAATATTTACATTGGTGGNGTTNCTGCACNAGACAGATATTTTATNCGGCTCAGATCCCTGAGGGNCGGTTTCCCTTCAGGTATCTGGGNGTGCCACTNTCTACNAAGAAACTCGCCTATACTCAATGCAAGCCTTTGATNGACAAGGTNNTNGCNAGAGCTAAGAGTTGGNCAGCTAGGCATCTCTCTTATGCTGGNAGACTNCAACTGGTTAAATCNGTCNTNTTTGGTNTNCAGNCTTACTGGTGCCAGATCTTCATNCTNCCNAAGAAAGTNATNAAGGAGGTTCANAGAATTATTGTAGANGNTTTCTGTGGACTGGTNACACTGAAGCTTCAAGGAAAGCNCTNGTTGCTTGGGGTAGCTGTGTTTACCTAGAAGTGCTGGTGGGTGGAATTTGAAGAATATTGAGTTTGGAACAAAGCNGCCGTCNNNAAGCTGCTNTGGGCTCTTACTCGCAAGAAAGACAAGCTGTGGTGTAGATGGGTNNACGCTTACTATATGAAAGGNAATATCCGTTTCANTGCNCCATTCCTGGNAACTGTTCNTGGGCTCTNAAGAAGATTTTTAATNGCAGAGACGTTGGTTCACAATTGGAGGGTGGGATAACGTTGTGAAAGNNGGNNAATTCTCTATCAAAGCTATGTACCAGNTCCTGATGGGGGATCAGCTAAAGTTNCTTGGAGGAGAGTTGTTTGTAACAATAGAGCTANTCCNAAAAGCNNNTTCATTNCTTGGCTGGCCGTTATAACAGGTTGTCTACTACNGATAGGCTTCTTCAGTTGGAAGGTTGCGNNTNATGATCGNTGTNTGTTNTGTAANACTGGCGATGAATCTGTTGAGCATCTNTTTTTCGAGTGCGNTTTTTCTNNTGAAGTGTGGCAGAAAGTTTTGCAAATTCACATTTTACAGAAGAGCTATGTGGNTTCGCCGATGAGCTGCAGCGGATATAAAAGCAGCAGAGAGGTGGTGGAAGACATAAGCTGTATGCTTATGTGCTTCGCTGAATGCATTTACGNTATNTGGCTNNATAGGAACGATAAGGTNTTTAANCANCATTGTAAAGNTNCTGATGTTGTGTTTAAAGAAGTCNNNTTTAGAGTTGCTNGTAGAGCTCTGATGANCTNAAGGANTTNTTATTNAGTTAGGTTTGTAGTTAGNGTTGTTTGTTGTTTGCTTTGTTGTTTGGCTGGTTTGTGCTCTTGGTGTCTTGTAAAGTTGTTGGGTCTTCTTTCTTTTGGTAATAAAATCATTTTANTTGCCAAAAAAAAAA
>rnd-3_family-719#LTR/Gypsy
CAAACAAATACCAAGAGACCNAAACACNCAAGCCGACGCCCTNGCCAACCTAGGATCCGCACTCAGAANATCACCATTCTCGACCATACCTCTAGTACACCTACTGTCGCCCGCCGTCGNAAAAGACAACTACCACNAGACGCCANCCTCGCCCTATCAACCTCGAACACAGACATGCNNGACCAGACCCATCTTCGACTACCTCAAACGCAACNCCACCCNACGACTGAACTAGACGCCACGAAAGATACTTTCGTATNAAAGCCTCACGATATGTCATCTTGATCCAGGACGTACTATTCAGGCGATCAGCTGNACGGAACGTTGATGCGATGTGCCGACGAGATCGAGTNGGAAACGCTATTGAAACAATACCACGAAGGAGAATGCGGAGGNCACGNNGGAGGACGAAGCTTACCNACNAGANTCNAANNATGGGATACTATTGGCCAGCNATGNNNAAAGACGCNATGANNTNCGCNANAAAGTGCGACAAGTGCCAACGGCNCGCAGGTATGACACACAAACCATCCGAATTTTCGCACCCCACCCTGNCCCCGTGGCCCTTCATGAAGTGGGGGATGGACATCGTCGGCAAATTGCCCGTCGCCCCAGGACAAAAGGTCTTCATGTTGGCACTGACNGATTACTTCTCCAAGTGGATAGAAGCAGGTGCGTTCNAACGAGTAAGGGACAAAGAGGTCATGCTCGTTCATATGGACTAACGTAATATGCAGGTTCGGAATACCGTCAGAGATCGTCTGCGACAACGGNTCNCAGTTCATCAGCGACAAAACNAGGGNATTCTGCAGNAGATGNAACATCGNNCTANANACNTCGACGCCNAGATACCCTCAAGCAAACGGCCAGGCCGAGTCAAGCAACAAAATNATCATCAGCGNCGCTNAAGAAGCGNCTNGACGACGCGAAGGGGCGATGGGCAGANGAACTACCATCCATCCTNTGGGCCGACAGGACGACGCCCAGGACGGCGACCGGNCANACTCCTTTCTCNCTNGTTTNCGGGTGCGAGGCAGTCATTCCCCCCGAAGTCGACGCTNCCCANNGCAAGANGCGGNTTCATGACGCCAGGAACGAAACGACGTGGAACTCAGTCCTACGACNTCGACANCGCNGACGANCTCAGGGAAGCAGCGCTGATAAGGATGGCGTCCCANCAACAGACCGTCGCGAANNGCTNCAACAAGAACGTCAGAGTTCGAGGATGTTCAAGNAAGGAGATTGGGTNCTGCGCAAAGTATTTCAAAACACGAAGGAACTAAACGCAGGTAAATTGGCACCGGCNTGGGAAGGACCGTACCNGATCGATAAGATCGAACCGGNAANGGNGCATACGGACTCGTCGCCAAAGACGGCAAATCGGTCCCNCGAAGCTGGAACGCNACACACCTTAAACTTTACCATTTCTGAANACTCGTCGAATCCAGTTTTATCAGTCTTCGTTTCTTTCGTTCCTNTCCTTCGTCTCTTTTTTATCGTTTTNTTTCCTCANNACCATTACTGACTTAAGCATCGGAGGGCCGTTGGCNCCACCAACGGCCAATCCTCCTAGCGACCCATGTTCTCGTTTTGCAGANCACAAGACGCCGACGACGAACGACANCTAGAGAACAACGACGTACGACGCAGGACGAGAGCGCGAGAAACAGCGAAAAAACAGCGCAGGTACGATTTTACACATCAGTCGATCCAATACTTATTACTTGACAGTTCCACTTGGTTGCAAAGCATCTACTACGCGACGGGGTAACCATAAGAAACAAACGACTAAGGAAAAGAAAAACANATTTATCACAAACACCACACAACGCGCGACCCCAAAGGCCACGACTTTCAACGCAACGNAAACACAAACACACAAATTATCCAAACCACCTCGTCGCCGCCATCGACGACGAGTAAAGACGTCCAAAATGCAAAACACAAAAACCAACAGAAAAATCNAAAACTACAAACTATTACATCNCTTCTTCTTGAGNAGAGGCCACGACNTCCTGCTCCGGCTCTTGCTCCGGGGGCACGTCACACCGGCGCCTCCGCCGACGCCACGTCCANCGTCTCGTCTTGAGGAGCGACGACGAGAGCNTCCTCCTCGCGCCCAACGGCTAANACCTCCCCCTCTTGGTCCGGAACAGGCGCGCTCGCCACCAACAAGGCCGCATCCACCTCNGTCGCCTCAGTACTAGCAGTGTCGGCCGTCTTCGCCAACTCCTCCGAGTCCACCACGGGCACCGACAGNTCAGCCATGGTACCGCCATTAGCCAGATAGTCATCCACCTCCTTTTGACACGGCCAAAGGCTAGTCTCCCCAATCAGGCAGGAATACATCATCTGCGCCCNCGTCCTCCATATAGCNAGAGCCTCGACGTCCTTCGCCTCCTCCTGCAGGGCGTCGTACAAGCTCCTCAACCCATCCAACTCCTCCGTNGTCGAGGCCAACTCCCCCTTCACTTTCTCCAGNTCCTTAGCCGCGTCGGCTANCTGCTCATCCTTACCCTTCAACTGATCACCCTTNGCCTTAACCACCGCGGCAAGATCCACGACCTTCTTCTCAGCAGCCTTCCACTTCGCCTCCCACGACGCGGCCGCCTTCTTCGCCGTCGCCGCCAGCTGCCTCGCATTCGTCANCTCGTCGCACAGCAACGAACACTGCCTACGCACAGCCAAGGCAGCCTGCGACGCCTGCGCAAAACCAATGCCAAAACAGATTTACACAACATACATCTTACAGCAAANANAANGAAGAAAAAACTAAATAAAACTCACCCGCAGGCTAAGTTCAGCGGCGTCCGACGCGACAGGAAGAGGNTCCACCTCGTGATATCGTCGATACGTCGTAGGCAAGATCAAGCGATCGGCGAAAGGCCANATAACNGACGCCTCTTCGTCGCCCAAGAAGCTCGGGGGCAGAGTGATAACCGTATCCTCGACGGGATTCGTCTCGGCAGGACGCTTCTTGGCCGACGCAGCGGACACCTTACCAACGTCGACAGCAGCAGACGACGCCTTAAACGGCTTCGGAGGCGACGACGAAGCGATCGGATGAAAACCTTCGNCNCCTATGACGACAGGCGTCTCAGCCGACGAACCTATCGCAGAAAACCGAGGTACGACCGTCANACCTTGCCCACCAGAAGTCGAGGACGACCTCAGTCGTTTCCTCGCNCGCTCCTGAATCTCGCTCTGAGACATCCTCGACACAGGCTTAGACGACAAAGTATGCTCTACACCCAATACAAAACGCCATCAAGTCAAACACTACCCGAAGCAAAAANCAAAATATATACAAACCCNAAANTAAACAAACGNCAAATACCTGAGTTGTCAGCCATATCGCCTACTTCTCCTTCGGCGGACGACGAGTTCGCCACTACCTCCTCGAGCAAATCCAACCTTCTTCGACGACGAGTCAGTCGACCCGATTCCTCGTCTACCTCCTCCTCCTCGGCGACGTCGCCTGACCGGCTCGCCTCTTGCTCGTCTAAAAACTCCCCGTCGCGACTGAAAGACCTATCCTCGACAGAATAACCCAAGAACTTCCGATACTTGTCGTGAGAATCAGCGTTCAACTCAGTCAACGACGACGCCTCGACAACTGCAAAACAAAACCAAGTAAGGCGACGTTCAGTAAAACGNCGAGAAACAAAGACAAAAAAACACATATACCTCCCGCCGTCCACCCCCCAGCCAGAAGTCGCCCTTTCTCGCCCAGNGAACCTTTGCTCACATANACAAAACGACTCTGCCAACCCCTGTCGTTCACANCCAGACCAACGCGCAAATCCTTCTTCTCCTTCTTCGTAACCAAGGTATACCTACAGCACTCCTNCANTGCTAGGTCGTAAGTGTACGTCAGGTCAGCCAGGTCAAACGGCGTCCGCCAATCCGCAGCAACCACGTGCACNACCGCGAAAACCCGCCAGACCTGNGGCATCAACTGACCCGGACTCAGGCGAAACGCCTCGATAAAGGACCTAGCCAGCGGCGTGAAAGGGNACGTGNACCCGATTNTGAANGGGTACTCGTACATGACCACATACCCCTCCGGGCAATCGGCCTCCACGCCTCCTACCAGGAATCNTCACTCCGCCGACGGCGGCAGACCGGCAAGTTCAACAAAAGCCGCCGGATCCGCNACGGTAGAGTANATCGGGTTAAGGGACTTAACCCGANTAGANCCCGACTCTCCCTTTCCTCTAACCACNACCGNCTTAGATCTAGCCATCTCNCTTACAAAAATCTACGAGAAAATCGAAAGAAATAAGCAAATTTTACCTGAGTTCGGCGGANTCGGTGCGAAAATCGACTCCTTCTCTCCTTTTCTCTCTCTTGTNTTCAGATCTGGAAATTTCTTCGAAAAATTCTTGTGTGAAGAACTTTATTGCATGTCGCGAATTGGTATTTATTACTCTGGGATTCTGAACGGTTCCGTCCCACGAACTAGCGGTTGTAGACGGTTTTTTTTTCGAATTTTGAATTGTTTCTTTTGCTTTGTGTGACTCCGCAAATTCACAATTGGGGGCAAACTGTTATCCCACTTTTTGGACTAACGACATAACCGCTCTAACGTTTGATCNTGTCGTGTCAGCCAGGTNCCGTCGTGTCGCAGGTAAACGTCGCGCCAGGTGAGACGCGTCGACGTGGAGTGACGTGCGACGAGGCATAGNCGACGAAGGACCGGCGACAANGCACNGGCGACAGAGACGCGCCTCGAGAGATAGGTTGACGAAGACAAGTTCCAAGCCCAAAGCCCAAGATAGGCAGCGCCGTCATAAGATNGGAANAAGTCCAAGNTNCGACCGAGGATCGNGGAGTTNGTTGAAGACGCGAGNGACGTGCGAGGAGGAATCCCTATCTTTTAGGGATTCTCCCAACCAACAGAACCGTTGGNGTTTANCCTATAAAAGCACGAAGAACGGCGACACGAAGGGACAGTTCACTCAAGCACTTAAACTCTTAAGCTATCAANTGTCTTTAGCGTTCATCATTGTACTTTAGATTTTCAGTATCGATTCTCAGAAAAGAAGAGCATAAACAATCATATAGAATACTTAGTGGATTGATAGCCTCATAGCTATCCGCGGTTTTTTACCTTATTCCTGGGTTTTCCGCGTCAACACTTCTCTGTGTCGTGTCTCCTTTATTTGTGTTATTAATTCTTTGCTTAGTTAGTGTCGATCCTAGCCGAAAGTCGCCTCCANACGAANTTTGGCATAAACA
>rnd-3_family-526#Unknown
CTACCTCCGTTTCATAANGATCTTTACGGTTACTATTTGCACAAATATTAAGACAAAAGTAGAAAAGTNGGTTGAATATAATAAAATATGGATAAAGTAAGAGAAATGTGTAAAAAAGTGGGTGGGTGTAAGAAAAAAGAATAAAGTAAGAGAAAGTGAGTGGAAAATTGTAAATATTGTGGGGTAAGAGGGGTAAGGTAGTAAATTTTCATGTCCAAAAATAGAATAAAGCAAATGTAAAGAACATTATGAAACGGACTAAAACGAAAAGTGTAAAGATCATTTTGAAACGGAGGTAGTATATNGTAANTTATTTGAATGATTATAATTTANTTGAACGTTCCTTTATTTTATTTTGTGGTATTTAGATATTTCCTACTTAATTT
>rnd-3_family-105#LTR/Gypsy
GTGGATGCTCTGGAGTTGGCTCTTAATGGTGGAGAATCTGAGCCGGAGAGCACCAAATTGAAGAGGTTAGTTCGGCCGGTTTGTTCTGTTAAAGAGGTAAAGAAACCCGAACTTAAGCCTCTTCCTGCTAACCTTAAATATGCGTTTTTAGATGATGAACAACTTTGCCCTGTGATCGTCAGTACTGCACTCGATGCAGACCAGTTATCCCAACTTCTTATTGTGTTGAAAAGGCACAAAAAGGCCATTGGGTACAGTATTGATGATTTAAAGGGTATTAGCCCTGACTTTTGTATGCATAGGATACATCTAGATGAAAATCATAAACCATGCATCCAACCCCAGCGTCGTTTGAACCCTGTCATGCAAGATGTTGTAAAAGCTGAAGTTATGAAATTGCTTGACGCGGGTATTGTNTATGCTGTGTCTGATTCTAAGTGGGTGAGTCCCGTTCAGGTAGTNCCTAAGAAAGGGGGGACGACTGTGGTGAGAAATGAAAAAAATGAGTTGATACCAACTAGGGTAGTCACAGGTTGGCGCATGTGCATTGATTATAGGCGTCTCAATGTTGCTACTAAAAAGGACCATTTTCCCCTTCCCTTCATTGATCAAATGTTAGAAAGGCTAGCCCGTCACAAGTTTTTCTGTTATCTGGATGGTTATTCCGGTTTCTTTCAAATTCCCATACATCCGGACGACCAGGAAAAGACCACCTTCACCTGTCCCTATGGTACCTTTGCATATCGTAGGATGCCNTTTGGTCTGTGTAATGCNCCCGCTACTTTCCAACGTTGCATGATGAGTATCTTTTCTGATTTTATTGAGTCTATCATGGAAGTGTTTATGGATGATTTTAGCGTCTATGGTACTTCTTTTGATTCTTGCTTGCTAAATCTGACTAAAGTCTTGAAAAGATGTGAAGAGTGCAATTTAGTCTTGAACTGGGAAAAGTGCCACTTCATGGTGGANGAAGGAATNGTTCTNGGGCATAAGGTNTCTCACGGCATCCANGTGGATCGAGGTTGATAGAGCGAAAATCGAGGTCATNGAGAAGTTGCCTCCCCCGGTGAATGTTAAGGGGATCCGGTCCTTTCTTGGGCATGCCGGGTTCTATAGGCGATTCATTAAAGATTTTTCCTNAATTGCTAGACCCCTTACCCAGCTCCTCCTCAAGGATGCCCCGTTTGTGTTTACTGATGCNTGTCTCGAGGCCTTTGACAGGATCAAACAGGCACTGATTTCGGCTCCCATCGTTCGNTCTCCCGANTGGGATCTTCCGTTCGAGATAATGTGTGATGCAAGTGATTATGCGGTTGGGGCAGTTCTGGGTCAGAGAAAGGAGAAGGTTTTACATGCCATCTATTATGCANGTAAGACCCTNGATGAAGCTCAAGCCAATTACGCTACTACCGAGAAGGAGCTTCTNGCCATAGTCTATGCCTTGGANAAATTCCGCACCTATCTGGTTGGNTCCAAGGCGATNGTCTACACTGACCATGCGGCCCTTAAGTATCTGCTCTCTAAGAAGGAGGCCAAGCCTAGGCTTATTCGATGGATACTACTGCTACAGGAGTTCGATCTNGAGATCCGNGACAAGAAAGGGGCCGAGAATGTGGTTGCAGATCACCTGTCTAGATTGAGGTATGACGATGGTAAGGGATCTACACCGATCGATGATTCATTTCCGGATGATCATTTACTTGCGCTTGCCAGTCAGTCACCNTGGTTCGCAGACTTTGCTAACTACATTGTGGGGGGAATTCTTCCGGCCGATCTTNCATATCAACAGAAGAAGAAATTCCTACATGATGTCCGGTTCTACTTTTGGGACGACCCTTATTTGTTTCGTGAGACTGCCGAAGGGTTGTACAAGCGTTGTGTTCCGGAATGGGAAGTTCAAGGTGTTNTCAGTAGGTGTCACTCTTCACCTTGTGGTGGTCACCATGGACCGTCTAAAACAAACGCTCAAGCTGTCACAACGTGGTTTTTACTGGCCTACTATGTTCAAGGATGCNCGGGCTTTTGTCANGGCTTGTGATGCGTGCCAGAGGGCCGGCANTATTTCGAGGAGGTATGAGATGCCACAGAACGGGATCCTTGAGGTTGAGGTNTTCGATGTGTGGGGAATCGACTNCATGGGACCATTCCCNTCGTCCAAGGGTAACCTGTATATCCTTGTTGCTGTAGATT
>rnd-3_family-334#SINE/tRNA-RTE
ATTTCCGATGGAGCCAAAGATTCATTTGTTCTTTTGGCTGTGGGATGTAATGGACTAAATCAAAATGGCTCTTAAAACCTCTTCGCTTCCTTTCCATGAAGTAGAAGATGGTCGTCCCGTTGTCGTCCCGTTATCGCTTTTGGGTCAATTGGAAACAACCTCTCTGCAATTGCAGGGGTAAGGTTGCGTACGTCCGACCCCCCCTTACCCCGCTTCTTGCGGGAGCCTCTTTGAGGCAATGGGGTAATGATAATGAT
>rnd-3_family-957#Unknown
TCCCTCCGTCTCTTTTTGTTCTTTACGTTTGGTATTTTGCACGCGTTTTAACGACTAATTAATGTGCATTGAGATTCCTCTATTTTTTTATTTAAACAAGACAAATTACGTTTATTTATAATGTTTTCACTTTTATCAAAATTCTGATATTGGGAAAATGAGAAAAATTTAATGTCTCAATGGAAAAGTGTGAGAGATTAAATGACCCAATGAATTTAATTGGTTAAAATAATNATTNGACACAAATTTTGATAGAATATTAAGACATTTATGTGATAATATAAAAGGAAATGTAAAGAACATTTTGGGACACCCAAAANGGAAAACGTAAAGAACAAAAAGAGACGGAGGGA
>rnd-3_family-90#Unknown
CTAGTGTGTGGCCCGGGCGATGCCCCGGTTGCTACATTGAATAGTTAAAATTTTAGATTTTTCTTGAGCTCAATATTTGACCAAAATACNTGTATNCCATAGAGTGAAAAACATCCATTAAGTTCGTCAACTACACAGACACGCTACGTCATTTATCATGNCAAATAATTTTTCAATTANATCATCTTACAATTTGTATAATTTGTTTTCTCGTGGAACTAAGTGCGTCAAATTAATAAACACCAAATTAGATATANATGCAGCTATGCAGGGCANTCCTATAGTTGATGCTTATGAGACTTATGACATCATGTTTCTTCATGGTTGTCNTAATNCTTTAATTTTATTTTTTTCCCCAAAATAGTCCATAGAAANTAAAAAGTCACATAAAAATTTAGTTGTTTTAGACTTCATGTTAACATTTATTTATAAATTAATGTGAAGAGATAAACCACAATTGGTNGTTGGTTAAGATGGTAATGAGAGTTATCATCCACACTCGAGGTCTGGNGTTCGAACCTCATCGTATTGATTTTTGGTTGTCCATGTATGACATGACATAACACTTGGTGAGTGGATGATGTGGCGTAANGGGGAGAGTACTACGTGGCACATAGACGTTTTTCACAACGCCTTTTAATATATTAGTATAGATTACTTTNATAATATGTTT
>rnd-3_family-320#Unknown
ACGAGTTTAAAAACTCGTTGTATAAACAAGGATAGTTGATTAACAAGCTAGACCTTTAACTCGTTGATCGTGAATGCAAGACAAGACCTATTGACTCACAATCAGTTCTTTGAATAGGAAACGCGTCCAAAACAAAGAAAAAGGCTGAATTATAAACTATAATTCGAAATGTAACAAACAAGTGTTTTAATCATCCAGTTGGTTGTTTATTCCAATCAAGAAGCTGACTATAAATAGCCAAAAACCAACAGCTACAAGAGCTTTAAACGGCTAATTAAGAGCCATTTAAGAGCCTTTAAAACTGGCAGTTACAAGCTCTAAAGCCTCCTAATTCAGTCACTAAATTGGAGGTTACAAAGGCTTAAAACTCTCCTTACAAACAGCAATAATCAAAGCTAAGTAATGACTGAATTTAAATTGGGGATTTAAACAAATATCCCTTTATTAAACCGACTTTAACCAAAGCAATTAAAAATAATAAGTGCGTACAATCTGTTTAAACAAGCGGACCAATGTGATTAAACGGACCAGTTTGATTAACGTACCACCTTGATAATAAGGACCATATAACGAGCTCACTCAATCCAAGTCACCATGCACACAAAATGAGCCATTGAACCCAAATCAGTTTTGGTTCCAATTGCTAGCATAAGACTATCACTTTCATCCATAACCGTATCATCCCCTCCCCCTTTAAAAGGAATTGACCTCAATTCAGCAAGGCCATCATCATCAAGATAAGGTGAAAGATCACCTACATTGAAAGTAGCATGGACACCATAGTCTCCCGGAAGCTCAATCTTGTAAGCATTATCATTCACACGTGCAACCACCTTGTAAGGACCTTCAGCCCTAGGCATAAGCTTGTTCTTGCGTTTGCTTGGAAAACGCTCTTTCCTTAAATGAACCCAAACCAAATCACCTTCTTCAAACAACCTCGGTTTGCGATTCTTATTTGATTTCTGTTTATAAGAGGCATTAATAGCTTCAATTCGCTCACGAACTTGTTGGTGCAGTTTCATCATAGACTTTAACTTAGCATCGGCATCCTTGTGAACCAACTCATCTTTTGGTAATGGAATTAAATCCAAGGGCAAGTATGGATTAATCCCATATACTACCTCAAATGGAGAATGACCAGTAGCATAAGTAGGAGACCGATTATAAGCAAATTCAGCGTGAGCAAGCTTGACATCCCAATCCTTTTGCGTTTTACTTACCAACCCTCTCAATAGCGTTCCCAAGGTTCGATTTGTCACCTCTGTTTGCCCATCAGTTTGAGGGTGATGTGAAGTGCTAAACAACAACTTGGTTCCCACCTTTCTCCACAATGTATTCCAAAAGTAACTCAAGAACTTGGAATCTCGATCAGAAACAATAGTCTTTGGAATTCCATGCAAACGAACAATNTCCTTATAATACAAATCAGCCACATTACAAGCATCATCCGTTTTGTGACAAGCAACGAAGTGAGCCATTTTTGAAAATCTATCCACCACGACCATAATAGCATCCTTACCTCTTTGAGTACGAGGCAAAGCCACTATAAAATCCATGGATACATCTTCCCAAGGGCGAACTGGAACCGGCAAAGGCGAGTATAAACCGGGTTTGAAAGAACTCTCGGCCATATGACAAGTCACACATTTATTCACAATGTTCGTTACATCACCTAACATTTTAGGCCAAAAGAAATGTTCTCTCAAGATTTCCAAGGTCTTGGCTATGCCAAAGTGACCAGCCAATCCTCCACCATGAGCCTCACGCACTAGTAACTCACGAATTGAATGCTTAGGAATACAAAGGCGATTACCTTTGAAAAGAAACCCATCTTGCAACATGTACTCCCCATAAGCACCAACTGCACATTTCTCGAATGCAACTCCAAAATCACCATCATCATGATAATAATCTTTTAAGGTCTCAAACCCCAACAAACGAGCATCAAGTGTAGCGAGCAAAGTGTACCTTCGTGATAATGCATCAGCCACCACATTGCTTTTACCATCTTTGTATTTCGAAGAAAAATGAAAGGATTGCAAGAACTCAACCCATTTAGCATGCCTTGGGCTCAATTTTTGTTGCCCATTAATATACTTCAAAGATTCATGATCAGAATGCAAAACGAAGTGGCTAGAACGCAAATAATGACTCCAATGATCCAAAGCTCTAACAATGGCATAGAACTCTTTATCATAAGTGCAACAATTCAAACGAGCACCCCCTAACTTTTCCGAAAAATAAGCTATGGGACGCTTACCTTGGATCAAAACAGCACCAATCCCCACTCCACTAGCATCACACTCGACCTCAAAAGGTTGAGA
>rnd-3_family-474#Unknown
ACTAGTAGAAAAAACCCTTGTTGCAGCGGGCTTTTAGACCCCTGTTGCAGCGTACATCGTACGCTGCAACCGGGGGGCCTGCAACAAGTCTGAACTTGTTGCAGCGTACATCGTATGCTGCAACTNGGGGGCCTGCAAAAAGTCTGGACTTGTTGCAGCGTACATTATGTNCGCTGCAACAAGTGCCAAAATTGGCAAAATTTTGGACTTGTTGCAGCGTACATATACATGTACGCTGCAACAGACTCGACTTGTTGCAGCGTACATNTATNTGTACGCTGCAACAAGCTGCCCAACCTTTTGCAGGGTACATTTATTTGTACGCTGCAACAAGTCTGGATTTTTGCGAAATTTTNCGCCCTTGTTGCAGCGTACAATATATATGTACGCTGCAACAAAGCACTTTTGGCGGGAAAATTCTAATTTTGTTTAGGGATACCTAGAGTGCCTTGCACCAAATATAGAAACCTGTCANAACAATAATAGAATATCGCAACCTGTATAACAAATATAAAAACAACAACTGGNGTTTTGTATACTATATATCCCAAAACCAAAGTGCACGTACCTACATTTAAATATATGTCGTTCCAATTTCAACGTACGCATACATTTTAATATAAAAGATTGTTCTATAACATCTAAACCAACTCGATCAAGCGCGCTCAGGCCAATAATAAATACTTGCTGGTAAAAAACTTAGCCCATTGCTCACGAACCACATCAATTTCCTCACTAGCATAAGGCGCATTCCTCGGAGTATAGACCTTTACAAAAACAAAAATTTGATGGAGCATTAGATGATTAAATACAAATNAAATATCACATTTTAACATTCAAGNAACTAATGACAATGTCCTAATAGTCTAAAATA
>rnd-3_family-273#LINE/L1
CTCTTGCGCGGGTTCGAAGAGGNGACCTCCTTCTCCCTCCTTCGACGCCATGGCAAACACACGTTCAAGCAAGCTANGAAACNCNNCAATGGNGGNAGCAAGNNTAAGAACNAGNCNGCGACGGTCNNACGTGAAGGTNCGCACTAAACCCAANCCNNAGCTNGACNTTGGTGAAATCCCCTGCAATGGCGGATTCCGATGACGATCTCTCGTCGCACTCAGAGCGAACACCCAGANGNCCGAGAATTCGATGATTTCAATNAGATTTTGACNCCNAAAGCNAGCCTGCGANATCTGCAACAACAATCACAGGTNCGAGGCGACTTCAATNCGTGGCTGAGTGNNCTNCACAGTGGTAAGGATGTTCGNACCCACTTTCGATCANATTCAAANNTTGGCGNGAATAGCCATGCTNTNTTGCCTGATTCTNTGCCTAATTCGATGCTGTGCNAATGAGATTGAACACAATGAGGTGATCATTAATANTGACAATGATGATAATACTGATCCTAATAATCAACCCCCGNTCCAGTTTANATTGANTTTGATGATATNNAGGATGAGGTNGATTTTTGGGANTCNNCTGTNGTATGCTATGTTGTTGGTGCTAACCCCCCCANAATGTNATGGAAGGGTNTGTNAGGAGAATCTGGGGGAAATTTGGGTGGATAAGGTGTCACAGGTGGGGAAGGGAATCTATTTGGTGNGATTCCGACNATGGAGAANNGCTNTAAGGTCTTGCAGGGGCCATTATTTCTTTGACNNCAAACCATTGGTAGTGAAACCTTGGNCTGCTGATGTNGATNTCGANAAGGAAGNGATCAAAACTGTCCCCATTTGGATTCAGTTGCTGGGTTGGATGTTAAGTATTGGGGNGAGAAAAGTCTNTNCAAAATTGTGAGTCAANTNGGNACANCGATTAAGGTGGATCATGCNACAACGAGTAGGGATAAACTCAATGTTTGCTAGGGTGNTGGTTGAAGTTCACGTCGATCAAGACTTCCTGATCGGATGTCACTTTCATGAATGAGCATGGNGAGTTGATCAAAAGTCGGTNTGAATTATGAATGGANGCCNACTACTTGCGNTAACTTGCAAGGNGGTGGGTCATACACTTGGAGAACTGCACCGAGCTGCAGTAAGAATGGNAANTCTAAGAAGATNTGGGTGCAGAAGAAACAGTNCAGGCCATCACAGTCGTAGAGCAAGTGGCGGAACCAGGGGTGGCCCACTACCAGCTGATGGGTTTACTCAAGCTACCAAGTTCAGCAAGAGGTNGGCGAGCAACTNAAGCCAGTGGTGACCACCAACTCTTTCCAAGCNCTGTGAATTTGAGTGTGAAAGGACTGCAGATGATGGAATAAGGGGGGATGTGTTAGTGGGGGTCCATTAGACAGGGGGTGGGANCCCCTANACCCAATGGATAGAGTCCTNTGCTGGAATGTNAGGGGGCTAAACAGACAAGCTAAACAAGAAGAGGTGAGGAAATGATTCACNCTCACAANATCGGGCTGTTTAGTCTCCTGGAAACAAGGGTGAAGGCTTCTAANATGGGGGACCTGTACCTNAANGTGTGTCCNAACTGGTGTTTCACCACTAACCTNAGTTNTCACAAGAATGGTAGGATTGTNNTGGCTTGGGATCCTTCTTGTTTNCTGTGAACATCGTCCGCATGTCAAGTCAGATTATCCATTGCCGCGTTACTCCNAGGAGTTCAGGTATGTGGCTTCTTTTGCGCTTTCGTCTATGNTTTCAATGCGTTGAGAGAGAAGAGCTGTGGAANNANTTAANGNCTNTNNCCGACCACAGGCCATCAGCTGGGTGATCGTGGGAGATTTCAACGCCGTNATGGNAATNGANGANAGAGTTGGNGCNCCTGTTAGACTNCATGATATCCAAGACATTNATGAATGTATGNANTNTTGTAGTCTCANTGAGGATATCAAAACAGTGGGAAGACACTTCACGCTTGGAATAATAAGCAGGANGGGGAAGCTAGGGTTTTCTCTAGAATTGACAGAGTACTNGCTAACNCNGGATGGGATGATAGGTGTTTCCCACTGCTGAAGCTATGTTTCTACCAGAATGAAGTTTTGATCATTCCCCTATGGTCTATTACAGTGCTACCGCCAGCATGCTCAAGGGAAGAAACCTTTTAAGTTCTATAACATGTGGTTGAAGTCTNCTCAGTTTATGCTACTAGTCGAAAGTAACTGGAGTAGTCATATTTCAGGGTGCNANATGTTCGGNGTAGTTCAGAAGTTGAAAAGGATNAAANNAGCTCTTAAAGACGCTGAACAAAANAGGTTTCAACTCTATTGAGGCTGAAAGCTTGAGATCGCATAAAGAGTTACTACAAGTTCAGAAGAAATGCACAGGANCCCGNTGATAGTTACTTTAGCACTTCTGAAAAGGCGGCAGGTCATGCTTACAAAGTTGCTCATCGAGTTATTTATCTTTTCTTCATCAAAAAGCAAAGGTTCATTGGTTGGAGTNGGGTGATGAAAATANCANANTGTTTCATCAAAGTATCAAACAAAGAAGGAAAACTAATCAGATCCACTCAATCCATGACTANTGATGGGGTATGGGTTAAGACACCTGATGAGGTTCAAAATGCTTTCTACGGTTTTACGACTCTCTTTTTTGGCTCATTATGACCGATAGAAGACAGGTGTACCTATCATCTTTGATCGAGGGNCCAAGTTGACTGATGNNCATAGACAACTCCTTCANTGCTCCTTCACTGNGGATGACGTCAAGAGAGCGTTGNTTTCTATTCCTAGTANNAAAGCNCCAGGGCCGGATGGTTTTAGTAGTCATTTTTTCAAAGCCGCTTGGNACATNGTAAGNACTGACATACGTGCAGCTGTTTCGGATTTCTTCATAACAGGCAAGATGCTNAAGGAAGTTAATGTNACTTCNATCACTTTGGTTCCCAAAGTAAGTGTACCTGCTTCAGTGGGNGATTTCAGACCTATTNCTTGTTGTNCTGTTCTGTACAAGTGCATCTCTAAGCGNTTGTGCGGNAGATTAGGAGTTGTNCTNCCTGATATTATCGCTCAGAATCAAGGAGCNTTTGTTCNTGGNAGGTCNATTNTNCACAATGTCATGGTNTGTCAAGATNTNGTNAAGCATTATGGNAGGAAGGAAGTTAACCCAGTTGTNTNATGAAGNTTGATCTNCGGAAGGCNTATGACACNGTNGANTGGGANTTCCTTNAAGAAACGATGCTGNATTGGGCTTCCCTGNTNCTTTCGCGAAGCTGGTNATGGCGTGTTGACTACTACNCAATATTCTTTNATGATNAATGGNACGCCTACTGGGTTTNTTCAACCNAANAGGGGGTTAAGACAGGGTGATCCCCTNTCCCCCCTGTTGTTTGTCATNTGTATGGAGTATTTCTCCAGAGCTATGANNACAGTNGGTGATCATCCTCGGTTTNAGTTCCACCCTAGGTGCAAAGANNTGAAGCTCAATCACCTNTGCTTTGCTGATGACTTGCTCATGTTCTGTAAAGGAGATATCGATGTTGTNCAACTAATGTTGGAAGGNTTTCAGNTGTTTTCTGAACTACTGGTTTAAAGGTNAATTCTGCNAAGTCTTCCATCTACTGTTGTGGTATGAATGTCAAAAGGTAGTTGAGGTGAATCTNCTGGTTTTAANCGNGGTTCGCTCCCNTTCAGGTACCTGGGTGTTCCCATCAGTCTGCAAGCTNAAAGCTAGTGATTGTGANGTNCTGGTGGANAAGATGATNGCTAGGATTAAAATCTGGAGCTCAAGGAATTTNTCCTTTGCAGNNAGGATGCAACTCGTCAATTCTGTNTTGATGAGCATCCGTGTGTACTGGGCTCAGATNTTCNTTCTCCCCAAAGCTGTGCTAAAGATCAATGCCAGATNTGTAGAGCTTTTCTGTGGNNTGGACANCTNTGACGAAAAACCAAGCAACATTGCTTGGGATAANNTCTGTTGTGATAAGACGCGTGGNGGTTTGGGTTTTAGGGACTGTCGGCCTTGGAATCGGTTGCCGTGGGGAAACATGTTTGGGCTATTGNTCAAAAGCAGGATAATNTGTGGGTCAAATGGATTCACGCNGTNTACGTCAAGGATGGGGATTGGTGGGATTACCGGCCTACNNCTNCTGCTAGTTGGTATTGGGAAGCATATGTGCAAAGAAATCAGCGNACAATTTTTTGCTCAGTGGCTTGCATGCCTCANTATTCNGTAAAGAAACGTATCATGAGATACTTNGGAGCTAAGGTGCATTGGGACAAAATGGTTTGGAATAGANTGNCTATCCCTAAGCATAGATTCATTTGCTGGCTAGCTATGCTAGGCAGGCTNNAGACTANAGCCAGATTAGCCAAGATNGGGATTAGTCAANATGNTANGTTGCCCGATTTGTGGNGTGCAAACTGATGAAGATCACGAGCATCTGTTCTTTCGGTGTCAGTNCAGCAACAATGTAGGCATTGACGTCGCGNTGGTTAGGTTTCTCATTGGCTGGTCACTTTGCTCAGTCGNTAGGAAGACGGTATAGCAGAGTCAGCAAGTTCGGGAAGCGATTTATCTTTGCAGCTGCTAGTGCTGCTGTNTACCNNATTTGGAAGGCTAGGAATGCAGTTATTTGGGATANTCNCGTCCCCACTGTCAGTCGGTAGTTAAAGTCATTCGAGCAGAATGTTAAGGGTAGAGTTCAGTTTGTTAAGTAAGAAAGCTAGATAGAGATANNGANTGGTTCGTATCTTGTAATAGCTTTTTGCGCTTTCTAGCTCTGTTTGGTTTGTTTGGCTAAGTGTTCTTAGCCCCTAGTTGGTTTGCATCTCTTGGGTTGTAGCTAGGTTGTAACTTGTTTTGGTCGATTAATATNATTCTCGCTTGCTTACCAAAAAAAA
>rnd-3_family-637#Unknown
TCCCTCCGTCCCAAAATTATAGTCCTGTTTTCCTAAACGGGCGTCCCAAAATTATAGTCCTGTTTCTANTTTTGGCCATTAANGTCCCCACTTTCTCATGTACTATATTAATTAAAANTGAATTGAAAACCCCACCCATGTACTATTTCCNCTTTTCCCATGTACTATATTCTCTTTCCCATGTACTTTATTCCACTTTTCCATACAANTCAATCATCANTGTACTNTATTCCACTTTTTCATGTACTATATTCCACTTTTCTTAAAATCCGTGTTTTTAGTCAAACGGGACTATAATTATGGGACGGAGGGAGTAT
>rnd-3_family-400#Unknown
ATGTTTGGTTGACATGAAAAATATGGGAAGTNNGANTTCCTAGGAANTGGAAGATTAGGGTATTGTTTGGTTGACANAATATGGGAAGTNAACTTCCCACGAAATGGGGGAAGTTGCTTACCTAGGTCCCCCTAGGTAAGTGGAACTTCCCATGTTTAACCAAACAATATCACACATTTCCTAGGAAATGCTTATNCATGATAAGAACTACTTCCTAGGAAATTCTACTTCCCACGATCAACCAAACAACCC
>rnd-3_family-616#Unknown
AGGGATGGCAATGGGTCGGATTCGGATCGGGTGGAGCNTCACCCGCATCCATCCGCTCCACCCGATCCATCCGTCACCCGCTTNACCCATCACCCGCATTCCGTCCATCCATCATCCGCGGATGAACCGGGTGGATCGGGTGATNANCGGGTGAAAATGGTAAACTATTAAAAAATCACCACCTAATAATATGCATAATAATTAACCAAAAGAAAAAATTTATATACCTACATTCATCTCCGAAACATATAATTATTTCTCATCACGCATAACTTATAACTAAAAAAAATAAACAAGCACTAACTTTAATAAGTAATGGATTTATCAACACATTTTATGTTTAAATATAAATATAAATAATATATTTAAAATAAACGGGTGACGGATCGGGTGGTAAACGGGTGATGGATCGGGTGATGGATAAAGAACNTCACCCGCATCCGACCCGCATCCATCACCCGCTTCACCCATCACCCGCTTNTCATCCGTTTAATTCGGGTTTTCATCCGTTTAATTATAGCGGGTGACCGGGTNGATGGATCATCCATCGGATATTTCCATCCCTA
>rnd-3_family-294#LTR/Copia
GTTGTTGGATATAATGCAAAGAGTGAGTTTTAACCATTTTGTGAAAATGGTTGTCCCACATTGGTAGAAATGCAAAGTANGGATTTNAAGCTTACTATTTAATGAAAAGGGTTTTGTCCCACATTGAAAGAAAATGAANTTTTCCCTTTGTTTAAATANAGGGAAGTGATGTTTATACTTTGAAGTGCTTCCCCTAGTGGTTTGGGCTAGAAGGGGGCATCCCCACGCGCGCCGCCGCCGCCGTCCGGCCGGTTCGGTCGTGGCACGTGCGCGGTGCGGTGGGGCCTCCTTTTTGGGGGGCCAAGNCGTAACTGACNGTCCGNTCATTATGAGACTTCAGTTACGTAGCCCACTCCNTACTTAAAGTCGTAACTGTCGCTTGATTTACGAAACGNTTCCTTGATTTNCGTCTCCGTTTTGATTGCAGATTTTCCGTTTTGATTATGGAATTGATTTCTGATTTCGGTTACAAATGATGTTGCCTTTATAAGTCGGTTTTGGGAAGCTCATTTGAATACACACGAAAATATTCTAACTCTCCTTCTCCTCTGTTTTCAAACCTATTATTCTGAGCATATTATGAGTTCCAAATTCCGTCTTATTCGAGTGCACATTTTAGAGGAACGCTGTGTNAAATCTTGGGGGGCAACGCCATTCCGATTGCACCGTAGTCGGGGCGAATTTTGCTTCTAAGACAGTGTTCTATAACACGTCACAGCTTTACATACATCAAATATTCGGCCCACATTTTCTTATCATTTTCGGATTTTACAGTATTATTTCCTACAATTTAGAAGCAAAATTCCTACTGTGAAATCTGATTATGGATTCATCACTCGTCAAAACTCTTCCTGATCTCTCCAAATTGGAACCTCTCGATGGTACCAATTACAAACGATGGGCTCAAAAATTACTGATTTTTTTTGAGCAATTNGAGGTTGATTACGTCCTCGTTCAAGACTGCCCTCAACGTCCTCTCACCGAGACATCTGATGCTGCCGCTGCCACACCAAATNTTGATGANCAGATCGCCAAGTACGAGAAGCACAACAAGTTCGTTAGAGGTCACCTTCTCANTCATATGGGTAACTCTCTTTTTGATCTTTTCATNAATAANAAATCTGCTAAATCTGTTTGGGAGACCTTGGAAAAGAAATATGGTACAGATGATGCCGGCAAAAAGAAGTATGCTACGGGAAAGTGGCTACGGTTCAAGATCGTTGATGACAAGCCAATCATGGATCAAGTCCATGAGTACGAAAATCTGGTTGCTGACATTCTGGCAGAAGGTATGAAGATGTGCGAGGTGCTGCAAGCCAATGTTCTGATCGAGAAGCTTCCTGATTCGTGGTCCAATTACCGCAATCATCTCAAGCACAAGAAGAAAGATATGTCGCTTGAAGAATTGGTCAGCCACATGAAGATCGAAGAAGCCAACCGNTTGAAGGATAAGGATTCTTCTCCTTATGAACTTTCCGTTAAAGCTAACATTGTGGAATCTTCTTTCCCAAAATCTGACAGGTTTAATAAACAAAACAAGAATTCTGGAAATTTCAAGAAGAAGAATCAGAATACCAAGCAACTTGGTGTTCAAGGTAAGAAAAGCGGAGACTTCAAGAAAAATGGGAAGTCAGAGAAAGGATCTGGTGGTTGTTATGTTTGTGGTAAGTCAGGCCATAAGGCTTAGCAATGCTACAACCGCAAGGATGTTGCAAGCAATGGCCAGAAACCGGATCAAACTAAGAATCAAGCTCATATTGCTGAAGATACTAATGAAATTATTGCTGCTGTAATTTCTGAAATTAATTTAGTTGATAATAAAACTGANTGGATCGTTGATACGGGTGCAACTAAGCACTTNTGTTCAGATAAGGAACTGTTCGCAGAATTCGAAGAAGTTACGGGAGGCGAACAGGTCTTTATGGGAAATTCAAGCAGTTCTGAGGTGCTCGGCAAAGGAAAAATTCTCCTAAAGCTGAATTCTGGAAAATCTTTATCGTTGCAAAATGTACTGTATGTCCCTTCTCTTCGCAGGAACTTAATTTCTGGCGCTCTNCTTAACAAAGCTGGTGTGAAACTTGTTTTTGAGGGTGATAAACTTGTTTTATATCGTAATGGGGAATTTGCGGGGAAGGGATATTTGTCTGGTGGTTTATTTATTTTAGAGACTGTATCTGTTGTTGATTTTATNAATAAGACTTCTTCTTCTNCTTACTTGCTTGAGTCCGTTG
>rnd-3_family-75#Unknown
NNNNNNNNNNNNNCCNAAATCGTTNACAATACGAATAAAAGAAAACTATAGCTATGATGAATAAATGAAATCGTTTGACAGGTATTTTTTTTGTGCGAATGAGCCACAAGGGCAATACAAATTACAAATGGGGGNGGGGGATTCGAACCTGAGACCTATCGTACACANGCCCTCAGTCTTAACCACTAGGCCAAGACCTCATTGGTAAATTAGATNACAA
>rnd-3_family-1113#Unknown
GCCCTGTTCGGCAAAACTAGCGGTAGCGGGTAGCGGTTAGCGGTTGAGTAGCGGGTAGCGGTTAGAGTAGCGGGTAGCGGTGAATAGTAGCGGGTAACGGTTAGCTGTCAAAGTAGCGGGTAACTAGTATGAGTGTTCGGTAAAAGTAGCGGTTGATATTGTAAAATANAATAAAAGNTANAATATTATTTAAAACTTTATTATAAATTTGTCAAACGCTACCCGCTACCTTAAACGCTACTAATTTTAACGTTTGACAAAAGCTACCCAACCGCTACCTCTACCGCTAACCGCTACCTAAACCGCTACCTTGCCAAACACTTACAAATTTTACAAGTAGCGTCTTGACTAGGTCAAAACGCTACCCGCTACCTCAAACGCTACCGCCGAACACGCCCATAG
>rnd-3_family-187#LTR/Gypsy
TATAGNGTTTTTACCCCCGTCCCTTAGTACTTTTTGATCTCAAATGAGCTCTTCGGAGCGATTTTTAGTACTAATGTGCTCCTTGTAGTGTGTTTGTAGTTTCAGGTTCATCATTGTAGGAATTAGCATATTTTTGTGCATTTCCTACTCATTTGAATCAATACAAGAGATTATGTACTTTCGAGAGCACAAACATTAAGTTGGAAGAGTTTTGAAGCAAAGCGAATAGCGAAAGAAGTAGAAAANCGACTNTNGTCCACTATTTTGATCATAACTCAAGTTCTACAACTCCAAATGAAGTGATTCCAATTGGGTTGGATTCTAGACTTCAATAGCTTTCCAACGAGTGGTCACTCGCCTAATTCCGACGAATAACGAAGGAGATATGGCGTTTTGAAGATAGAGGATCGTGCAGCTTGTACGCGCGCCCGGCGGGCGAATGGCTGCCCGACGGGCGANCGTCTGCCCGACGGGCGGGAGCTGCCCGACCGGGCGCGTGCCGATGATTTCCANAATGTCTCCCTNCNCCCGGCGGGCAGACCTGCGCCCGATCGGGCGGATTTCGAGCTGGTCGCCCGTCGGGCGGAAGGCCGCCCGACCGGGCGACGACAACCCAGGGCGTTTCTCGCGNTTTTCTTCCGGTTTTTAGGCCTTATTTTGGGNAAACTATATAAACAAGCTTAGTCGTTTTATTTTTGGACATCTTATTTTTCTAGTATTAAACCCTTAGTTTTATTTTCTCTTAGCCTAGTTTTCTCTCTAGATTTATGCAAACACTTAGTTTTCAATTTCAATAAAAATTCAAGCTTTCTATTTCTTTTGTTCTTCAATTAAGGTATTGTTTTCTATTTCGATTCATTGTTTAGCTTTAATNATGTTTTCAATTATGNTNATTGCTTTGTTTATTGTTAATATGCTTGAGTAGTCTANTTTCTAGGGTTTGGGGATCCATGAATAATATGAAGGGATATTGAATAATTGTGATTGTTGGCATTGTAATTGATTCCTATTGATTGGTTTATTTCACTATACAATTAGATTTGCGCAGGTTTAATTGTGGTAGTTATGCAATATCAAATTAAGATTCGAGAGATGCAATTTGATGTTTAGGCTTGTGTCAATAGGTGGAATTAGAGTTAATACGTAGCGAGAGCCCGTTAATTCTAAGTCTATGATTAGTATCGATTCGAGAGAGCATGCTAGTCTAATTAATTACCTTGTTGATTATCGTGATTGTTCATTGTCCTGGATTATTATTTGTTGGCGAACCTATACCCTAGATTCCTTAATATATTGATTCATACTCGTTTAATATTCGTTCGTAGTCTTAGCATACAAACCATCAACCAACTCTTGTTCCCAATAGTCTAGATTAATTAATTGATAGTAGAAAGAACGCCTGTTTCCCTGTGGATTCGATCCTGACTTCCCTTGCTACCTAGCTAGTGGACTTAGGTTATTTTTGATTAGGTGATACGACTTAAGCCTGTCAAANTTTGGCGCCGTTGCCGGGGAAACGGTTTTATTTTCTGTTGTTGATTGCTTATCCTAGATTATTGTTTGTTACTACTCAAGGAACTCACGTTCCTTGAGACCGGATCTCACATTGTTTTGTAGTTTCTTTGTCTATGCCCAGGACCGTAGGTACTAGTAATCTTACTCCATTCGATCCTGAGCCCGAAAGAACCTTTCGTAGACGAAGAACTTTCATTGCACAGTGTGGGAATTACTCTGATTCTGATCATAATATTGGCGATCTTTTTCCTTCAGATACAGATTCAGTTTCAGAGATAGAGATGGGTGACGAAAATCTGACACCACCGCCACCTACCCCACGGCTTACAGACTATTCTAAGCCAAGTCTGTCCGTGCTACCAAAGGCGATCATGCCTTCTATTGCGGCCGAGANCTTCAAGATCGAGCCCGCAGCTGATNAACATGATCGAGAGACGCCAGTNCGGTGGGGAANCGGGTGAAGATCCNAATCTCCACATTCAGTCCTTCATCCAGTATTGCGCCACCANCAAGCAGAAGGGNTTGACNCCGGAGCAGACNATGGAGATACTTTTCCCGTTCTCNTTGAGTGGGAAGGCNAAGCTGTGGATTAATGGNCTNAACCGCGCGGCTNTGAAAATCANCGACTGGGANTCCTTGGCTCTTGCTTTCTATGTNAAATACTTNCCACCTGAGAAGACGGCTCGTCTGAGGGGNNAGATANNNNNNNNNNNNNNNNNNNNN
>rnd-3_family-348#Unknown
NNNNNNNNNNNNNNNTAAAAAATATAAGTTGTTAAACTATTTCAGCGCGTCTCCTGTGTGACCAGCCACACCATCAACTTGATGGTGTGACGCGTNCGCGCAACTCTACTACTATGGAGAAAGTTATTGACTGGTGTTACTTGACTTTCTATGCTGGTGTTACTTATACATTGTATTCGTTGTTACTTTTCTTGTTTTATTGCATCTGCAGTTTCTTNAATTTCATGTTAGAGGTTCCTTGTATAGACCGGTGTTACTTGTACATTGTATTTGTTGTTATTTTTCTTGTTTCATTGCAGTTTCATGTTAGAGGTTCCCTGTGTAAACTGATGTTACTCGACTTTCTATGATGGTGATACTATTACATTGTATTCGTTGTTACTTTTCTTGTTTTATTGCAGTTTCTTCAATTTCATGTTAGAGATTCCTTGTGTAGACGTACTGGTGTTACTTGACTTTCTATGCNGGTGTTACTTATACATTGTATTCGTTGTTATTTTTCTTGTTTTATTGCAGTTTCTTGATTCCATGTTAGAGGTTCCTCGTATAGACCGTGTTACTCGACTTTCTATGTGGTGTTATTTATACGTTGTATTCGNTATTACTTTTTCTTGTTTTATTGCANTTTCTTCAATTTCATGTTAGAGGTTCCTNGTATAGACTGNTGTTACTTGATTTTCTACGNTGGTGTTACTTTTAGTTATTGCGATTTCTTCAATTTCATGTTAGAGGTTNCTTGTATATATACGGTGTTACTTGACTTTCTATGCTGGTGTTACTTATACATTATNTTCGCCGTTTACTTTTCTTGTNTTATTGCANCTTCTACAATTTTATGTTAGAGGTTCCTTGTATAGACTGGTGTTACTTTATTTTCTATGCTGATGTTACTTTANATTNCATTACCGACGCGCTGGGCTTTAAACGTNTTNTGATTTATTTATAAGTGTGAACTGGTCTCACCATCAAGTTGATGGTGAGGACGGTCTCATATAAGAATTGAG
>rnd-3_family-773#Unknown
TCAACTAGCTTAGTTGGTAAAGTCTTGAGAGGTGGTACCCAAGACCTGGGATCGAATCCCGTCTACATCATTTATCGCCTTGCCCTTTGTGGCTCTCTCTACACCCAAAAAA
>rnd-3_family-443#Unknown
GCGTCACACAAGCCATGGTGTATGTGACCTGTTTTGCGAGGGTCTCACGAGCCCCCGAGTGATAACATTTGACTTAAGGGTCATCACTTGAAGTGTCGACATATCCCTCACGTGTCATTGGGATTTGTCAACTGATAGTATAGAAACTTCCTCACTTTGTCATTGGAAGGATCTAAAGGTGCGTAGAAACTCCCTCACTTTGTCATTGGGAGTAACTACAGATGTTTTCGAAATTAAAGCTGTAAAGTGTAATTGGGCCTGGCCAAGCCCAATCACGAGGTAAAACGTTTTTAAAGATTCTCATTTTCAGGGCTAGCTAAACGAGAAAACCCCCTTGTTTTTATAGGACGTAAAACGAAGGAAAATCCAACAAACCAATCCTTTAATTTTTGGAAAAAGGGAAAACCAATAAAAGTTATCGCTGCAGCGACTAAGGACCTGCGCTGTTAGTGACGCAGACCCCGCCCGCTGAAGGTGGGCGAGCCTGTCCTCTGAGGGTGGACCCCCCGTCCGATAGAAGTGGACGAATCTGTTTTGATGTTTTTGAAAATAAGGACCTACGCGGTTTGTGACGTAGACCCCGCCCGCTGAAGGTGGCGAGCCTGTCCGCTGAGGGTGGACNCCCCGTCCGATAGAAGTGGACGAATCTGTTTTGATGTTTTTTTGAAAATAAGGACCTACGCGGTTTGTGACGTAGACCCCGCCNGCTGAAGGTGGCGAGCCTGTCCGCTGAGGGTGGACCCCCCGTCCGATAGAAGTGGACGAATCTGTTTTGAAATTTTGTTTTTTTTTTTGAAAATAAGGACCTACGTGGTTTGCGCCGTAGACCCCGCCGGCTGAAGATGGCGAGCCTATTTTAAATTTGAAGACTTTATTCTTTGAAAAACTGAGGACCCGCGCGGCTGAAGATGGCGAGCCTATTTTGAAGACTTTATTNTTTGGAAAACTGAGGACCTGCGCGGCTAGTGACGCAGACCCCGCCCGCTGAGGGTGGGCGAGCCCATTTTGAATTTCTTATTTTGCCTATGTAGAAGAGCTTTTGGTGATTACAACCTGTTGGTGGGTCGTAATATTTCCTGATTAGATGTGTCCTATAAGTGGGTCCACACTGTGTATATTTTTTTAACAATATATTTTTTTTGAGATATCCAAACATGATATGGTGCGTGGCGCAGTCTGGGAATGTGATTTTGATTGCGCGCTCTTTGTTGGAGTCCACTTTTCGCGAGCCCCCAAGCGTTGGGGCTCGTCGGTTGTTTTTCGCGTCTTGTAATCATGTTTGGGGTCACGCTCGTATGTGCGAGCGACCTCCTATAGTAGTGTGCTATTTTAGTGAAGCCGTGGAGTGCGACTTTAGCTTTCAGGCGACATCCGGTTTTGGCTTGGCCCGGATTATCCCTTTGACAGACAGACATTTTCTATTTGGAAAACCAATGACTTGACGACACATATTTTTGGTGTTTCGAAGAATGACCATGATATTTAACTTGCTTTTTTTGAAAAGTGTACATGAGCGTTTTCTGAGACGAGTCTAAGTTTCGACCAAGTTTCAATGTTATTATTATTTTTTGCTTATTTGGGAGCTAAAGGTGCTTTGGGCTTGATCTTACTTGTAATAGGGCCTCGTGTTTTAGCAACACGGTCTTAAGTCCTTTCCTATTCCGCGTTTTTGTGAANTCTGGGCCTTGGGCTGCATTTTCAGCGCCCCAGCTCAGGCGTTAAAAATTTCGGCGCCCAGAGGTGGGCGTTGAAAGTTCTTTCCTGGTAATATTTGATTTTCGGATTTCTAAACACGTTTCCGAATGGGATCAGGATGTTTATTGGGTGCGTTCAGCTATATATAGGGGCTAGGTACGTCCTTATTTTCCACCACTCTCAAATTCTTTCTCTCTTTTTTGCTGTGCTCTAATTATTTACCGCTTTTGCCATGTCGATCCCTACTTTCTCACTCCAACGGACTGTTAGGCGTTGGCTACGAGCCCTTACTCCCACAGAAAAAGCTTTGTTAAAAGAATACCACTTAGAGGCACTTTTAGGCTTACAACAAATTAATATTGATTATAATTTTCTGCATGCTGCCCTAAACTTTTGGGACTCCGATCATCATGTTTTTTCCTTTCGGGGCAATGAAATATGTCCTTTGCCTGATGAATTTGCTGCGATCCTTGGTTATCCTACTAATGCTACTCCTGTTACCCCTGGCACTATTGAAGAGGGTAAAACAACCATAAGGGCTTTCCTAGGGCTAGATGATAACATGTTTGCTGAACTTGTTGTAGACGATAAGGTTAACTTGGCAAAACTCGTAAAACATCATTTTAGGCCTAGTAAGAATATGACCGAACAAAAATTGAACATTCGAGCCCTTGTATTTTGCTTGTTGAATCATTATTTGCTGTCGAATAATAATGGTGAGTTCGGTGACATAAGGCTGATCCCCTTGATTAGCCAGATGGAAAGTTGCTATTCTATTATGCCGTTGGTTGTTGCTGAGACTTTGCTGAGTGCGGATGAGCTGAAGAAGGATGCCAAATCCGAAATTTTTAAGGGAAGCCCCCTATTACTGCAGGTAATCTATTTTTTTCTTTGCGCACACATACGCCACTTTTATATATTTCTTTTTGCCTGGGGCTGAGTTTCAGCGCCCAGGACTGGGCGCTTGAATATTCGGCGCCTGGTCCTGGGCGTTGAAACTGCGCCCCAGGAACCTTTTTCTTTCTTTTCATTCTTTTGATTCGATCGTACCTGTTTTTGCAGATTTGGCTTGCGGAACGGCTTAGACTTGTGGAAGCTCCTGCCGATCCTAAACATTATCGCCCTATAGCTTTGGGTAACCGAAAATACTTGCACCAAGGCCAGGACGAGGCCGAATGGACCTCCTTTTTTACTTATGGCATTTGTTCTATTAAGTGGGTGGTACCATGGTGGGGTTTGACTACTATGACAGGGGGGTCTGATGTATCGGTTTATGTTTCTTTGTTGGGGCTATCTTGTCCCATTTATATTTTCCCTTACCGAGTCATGCGTCAATATGGTTTAAGGCAGACTATCCCCTTTTCTGATACGGTACCACCTAAGGTAGCGACCTTTGCACAAACACGGGTCTTAGCGTGGGCTAGGTATTATGATGGTCTCCCGCGTTGGGCTGTAGCTACAAATGGGTTTGTGGGTCTTTCTGAAAACTATAAGTTGTGGATGAGTTCCGATGACAAGGATGTGAGGACCGAGGCTCGTAATGGGGAGCCGGCTGAGCTTTTGATACCTCGTATTCGTGTTAAGTATGAGGGTCCTGATTCTGCCAGACCTCGTACCTATAGTTTTAAGACTGTGAAAGCTCGTCCTGATCGAAAGCGAAAGGAAGTTCTTCCCCGTTCCAGTGTCAGGCCTAAAAAGATGCCTAACATGAAGGGGCCTGCTGTTGTTAAAAGAAATGCAA
>rnd-3_family-202#LTR/Copia
AGAGGAGGAAGAGGACACAGGAACTANGCCAGTTCCACAGGAGAAANAGGAACTGACAAAGGCTCTTAGGACCAAATCACCAGTTCCTAAGAAACCTGCGTCTGTTCCTTTTACCAAAGGAACTGGAACCGTTCCTGTTCCTCAAGCTGTTTCTNCTAAGGCTCCAGGATCTCTGGGTGGNTTTGCTGGTTTCGCTGGTTCCTCTGGGTTTGGAATACCACCAGTTACTGCTGAAAAATTTCAGGAACTCCAGGGTTCGTTGACTCGCTTAATGGCACTGCAGGAAGGNTCNAACCTTCGAGTTCAACAAATGCAGACNCAANTGAATGCCTTGGTCAATGCTGTTCAAACACTCCAATCCAACCTNCAACAATATGCTGATCAAGCCAACGNCACTCGCACTGAGATTCTGCAGAAAATCAACAACCTTGAATCCTTTGAGGAAGTTGTGGTGGAAGAAACAGCTGCCTCAGATTCTCCTACCCAAGNCTAAACAACCCTTCCNATCTCTTTTATTAACTGCTCTGTTTNTGGAACAATTTTTTTTTGGGTTTTGTATAACTAAACAATGGGAATCTTCCCTTTTTGATTTAANTTTTTCAAACTTGCTTGGTTGAAAATCTACATATTGCTGGTTTATATGGTTGTTGCTTCTCGGATTATTATGTTGTGTAAGCAGGTACAATACTTTGAGGCTAGCTTGACTTGCCAAACGTTGATCGTAGGGCACTGTGTTTGGAATATATGTATTTGCGTTGTTCTTTTTGTTAATGTCAACAGGGGGAAAATCACTTGAGCAAACTTCTTAAGGCGATCAAACTTGGTTTGANACTCGGATTCCTCGTGTTCCAACCTTAAGGGTAAAGGGTAACAATTTTTTTAATTTTATTTTNTTATTTTTTTATTTTCAGTCTAAACTTCACCAAATCTATGTATGTGTTTTAATTTCTTATAGTAAAACGTTTGCGTATGTTTTCATCACCAAAAAGGGGGAATATTGTTGACCCTAATTTTGGTTGATGACAAATAGCAAACTTCCTGATAGTTTCTGGTTGTGTCTACAAGTAAAGTGCTCGTTCCAAGGAACTGAGATGGCTGCTGATGTTCCTGAGGTGGAATGCGCAAAGCTAGGAACTACAAGCTAACACACATCAGAGGAACAACAAATGCAAAGAAGGATGAAGTTTCCTTGTGATGAGTTCCTCCGTCCCTTTAGAGGAGCTCACNTGTTCCAGAGNAGGAACCATTGCAGCTGCTGAGTTGTAGCTCCAGTAAAAGAGNAAACACGAAGCTAGGTAGTTAAATNCTCTTAGATTTCTGTGTAAAATAATAACAGCTATAAGATACATTGTGGAACTAGGATGCTTGATTAAATATTTATTAAGATTTTATCAAATTATTTAGCAGCAAGTTTTAAGGAAAAATTACATAAATAAATTGTCGTTTTATTTCCTTAAATAAAATCTGATTTTATCTTTTAAGCCAAAACAGTTTTACTNCTCCTAAAACTTCTCCTAAAATCTGATTTTATTTCACTAAATATTTTTCACAAATCTTTAGTGGTTGACAAAGTCCAAAACCACGATTTTCTCTGAAAACAGTTTTAAAGGGAAGTGGTCTTCCCTTGATCCACAAGTCATGGATCGTGGAGACCAAGTAGTGTNGGTGCGTGTGGGCAGTTGAGATTTGAAGGGAACTAACCCTAAGGATTNTCTCTATAAAAAGGGTTGGTTTTCTTCTGGTAAAAATACACAAACATTCTACGAGCTTTCTTATCTATAAAACGCTTTCAAAAGAGTTTATAAAAGCGGTTTGTGTCCTAGTAATATTCAAGTTCCTAAGTTCCACAAATATCAGAAAAGCNTTATTANTATCTAGAGTTTTCAAAACACGAATTGTANTCTGAGTGAGAGGAGATTGAGTNATCCTGTAAAGGCTTNGAGTTNAAGTCTGAGAGAGAGAGAAGAAGTAAGAGAGTGTAATCGGAGTAGATTACTGTGAGGAACTCGAGTTTGAGAGGAACTCGAGTTGNAGATATTATTGTAATCGAGGNATTACCNTAATATAAAAGAGTTTTGAGGTTTTCTCTTCTTGATTAGTGTCAAGAAGTTTCCTCACAATTGGTNGCNTTTGTTTCTGTCTATTCTCAGTTCCTTGTATTGCTTCTNAAGTTCCGCAAGAAACTCAAAGTTCCAATTACAATTCACCCCCCCCCTCTTGTGCGTGTTCCTACTGGANTA
>rnd-3_family-158#Unknown
TATCTCCCCTCGGTACAGNGGAGGCTTACTTTGGGCCACCTTCTTAAACATTTCCCCAGCCGGATCANGCNCCGGGTTGTTCCTAGTCTGTGCTAGGTTCCGCACTACCTCAGCTAGTTGCCTAACCACATCGGNAATCCCTTGGNTAGCCATNTCCCTTCTCCTGAATAAAACAAAAGACTAACTTTAACGACTGGGTTGGACACGACATTACTAAGGCATTGCACCAACGAGCCACACAATNAGNACACATACAGAAATTTCGGACCCTAGGGAAGATTGGCGCCTATTNTTGGGCCGCTTCTCCCCTTAGTCCGCATCACAAAGTTTAAGTGGTGAAAATTGAACCACCTTGCACGTANAATTTCATTGAAGAAATACACGATAATCCCTTTGCGATAACCGCTCAAAGAGAACNTAGACTTAGAATTAGAGGTAACGGAAAGGAAATTCTAAACTTTTATTACTTCAATGAGAAAGTNNTACATCCTTTGGATCGTACTTTATTCGANAAACCACAAAACTGAACTACTAAAACCATAAATAGTAGCTTTGCTACTTTATTACTCNACTAAAATTTAAGCTATTACATTGAAAAGTCTCTAAAATGCTAAGCATCNCGACTATCCAACCTCCTCTGCATGANCTGGTGNAGAGTGCTCTGGTCTTCAGGATCATCCAAGTCTTCTTCCGGATCAGACTTCATACTCCATATCCTCATCATTCTGTTGTGGCTCACTGTTNACTTCATCATTGTTAGCTTCAGGCTCAACTTCAGATCCACTGGANATCTCAATAGTNGGTTCAGGAACGATAGGATTAGGATTTTCAATCTCAACNACATCATCATCACTATCCTCATCCTGATCATGCCANCCTCANTATCACTATCTANTCCTNCATGGTCNATACCTAACCCGCAGTACTTACCATCCTCANAACATTTCTCCGCAANCTCTANGATAGTGGTCATAACCTCCGAATCATACCTCCACCTACCATCTNNAGTACCATACTTGTANCAATTAGGGGTACCATCNTCNANATGCATATCACTGAACTTGTTCTTAAGGTCTATGTANGGGTTCTTATGGGGTAAGCAATGAATAACCATCTCNGCCATAACATCTTTNTTCCTTAGNTGGGGCANGTTCTTGACCGTAGCAAAATAGTCGCAAGCAAACTCGATCTTCTTCACATANATGTGNGGGGTCTCACNATCCAGCTTCTCTAGGTNTCCTAGATTNGCGAACTTTGAAGGCAACATCTTAANTCCTGAAAATTCACAACTANAAAGTCTTACTAACGCGTTCCAAAAACAAAGTAAGTTCGTGGAGCCATACAATTTCAATGCACAAGTATATGCTTAATCATGAATCGTGATGCAATTAATCACATAAAGCAAGACAAAACATGATCAAACTTAAACANAAGATCACATAATCAATNANTAATCACATAAGCACTTGATTAAAATGCATACTTAACTTAAACGCATACTTAGCTAAATATGCCCTTCTTAATCTACCCTTTCCTCACTTAGAGTAAATAATAATTTTCGAAATTAATTAAATAAATAACTCCNAACATAGNCGAAATTATTAAAATTAAAATCGAAAATTAAAATAAGTAATCGAATAATTTAANTAATTAATTCGATTATTTTCGAAAATAATTAAAAAAAAAATAANTAAATAAATAAATAATTAATAAATATTTCGGAAAAATAAATAATTTTTTTTCTTTTTTTTCGAAAATTCGGAAAATCCGAAAATAATTCGATTTTTTCGAAAAAATTCGAAAATATTTCGAAATTAAAACAAATAATTCGAATTAAATAAAAATTAAATAATTAAAATGATTTTCAAATACTCGAAATAATTGGTATTTGACCTTTCAAAATATTGAGTACTCAAAAANAACGTTTTGACTTTAGGAAAATAATTTTCGAAAATCCTAAAGTTCCGCAATCGTAGTTTAAGGATTTACCACTTTGCACTATTAATTAATGCAAAGCAGCTCTCAAACTAGAGCTCTGCAAATACCA
>rnd-3_family-244#Unknown
TACTCCCTCCGTATTTTAAAAAGAGATACACTTTCCTTTTTTGACATGTCTTGGTCCCCACTTCCAATTATATTAATATTTCTCTCTTTCTTGTGGTCCCCACACTTACTCACATCATCTTTTTACTACAATAAATAATTCACCCACTACCCCACTTTCATCTTATTATAATAAATTCAACTCANCNCCTCCTAAAACTACGTGCCGNTCAAAGTGTATCTCTTTTTAAAATACGGAGGGAGTA
>rnd-3_family-11#LTR/Gypsy
TTCTGGCGACTCCGCTGGGGANTTTTCTAATTTCAATTTCGAAAATGCGAGCAGATTTCGAGCAGCAAGCCACTGATCTGCTTAAGTACTGGATGCCAGCACTGGCGCCAGGCGCAGCCACCTGCGCCCAACGCCGCTGCCTGCATCCAGGACAGTGGCTCACAGTGGCTTGTCGCCCACTTTTGCTCAANTTTTCGTGTTGGGAGTTAGTCTATTTTTGAATCTTGAAGGACGCTCCCAAACCTCGAGAACGAATGTCGAAAAACGAGCTTTNCAAATACAATATTCGAGTGCGATTTCAANTTTCAATTTCTAGGCATTTCATGCATTTTTCGAAAACCATATTTGTGCAAAATGAATTTCTACCTTGCCCAAACGGATGTGTTCTACATTCGGGCTAGCCCCGGGGGCAACGAAATGGTGACTCTCCATACGGTTCCCGACCAAAGTGTGTGACCATTTCCGCGCCTACCGAAACTTGGCATTTGCTTGACATTCCCGATGTCAAGTATGGAGGCCGTCTGCCGACACACACGTCCCTTAGGCGGATGTGCAAGTTGTCGCCGGATCCGTCTCTTAGTCAAGTACCTTTTGACACCCAAAGCCGACCACTTGCATCATACAAAAACTTAGACCGACCTTAGGTTGAGAACTTTGCATGTCGCATTCATATNCATGATTAGTGTGACAACGTGCTACTTGTGCATTGTGTGGGCGTCTTTGCACGCGTGAATGGCTAACCTCGAGTTCTAGCTTTGCCAAAACCAATTAGCCTCCAACTAGGAAACCAAACCCCTAGGAGCATCATTCAAACCTCATGCATCTAAATCGCCGATTTAAGGTCTTTTAGGAGTGCCACTCCATTTGATTCAAAACCCTCAAACACGCCTCACGCGCAAATGCCAAATTCNAAATTNCAAATCCAACGGCGTCATAATGCCGGATTTTCAAGTCCAAACTCCAAGTTCCAAGTTCCAANTTCAAAAATACANTCCAACGGCGTCATAATNCCGGATTTTCCACTCCAACCTCGAGTTTCAAANTTCAAGTTCAAAATGCAATCCAACGGCGTCATAATGCCGGATTTTCCANTTCAAACCTCAAGTTTCAAATTCAAGCTCAAATCCAACGGCGTCATAATGCCGGATTTTCTAGTCNAAACTTCNANTTTCAAGTCCAAAGTTCAAATTCAACGGCGTCATAATGCCGGATNTTCTAGTCCAAGCCTCAATTTTCAAGTCCAANTCCAACGGCGCCATAATGCCGGATTTTCTAGTCCAAATTTCGAGTTTCAAGTCTCGAGTTCAAAACTCNAATCCAAGCGGCGTCGTAATGCCGGATTTTTCTAGTCAAAACTTCNANTTCCANATCCAAAACCCAAATCCAACGGCGTCATAATGCCGGATTTTCTAGTTCAAACATTCAAGTCTTCAAACCTCAAGTTCGAGTTGCCAATTCCAATCTCAAAACCTCAAGTTCAAATGTCCAAACTCATGACCGGCGTAATGCCAACCTTTTCGACTTCAATCTTTCAAACCTCAAATCCCATGTTCAATCTTTCAAGTTTCAAGTCCTACGCTCAAAGTTTCAAGTGTCCAAATTCATGCCGTCGTAATGCCGACTTTTCCCATTCCANATTTCAAACCTCAAGTTCGAAGTTCAAAATTCCAANCCTTCAAATCTCAAGTCCTATATTCGAAGCTTCCAATTCCAAATCCATGACGGCATAATTTCCGNCNTTCAATCTCATTTTCAAACACTTCAAAGTTCCAAGTCCACGGCGGCATAATGCCGGACTTTCAAATTCCCANATTCAANGCCTCAAATCCATGGCGGCATAATGCCGNATTTTCCATATTCAAAGCTTCANATTCTATGTCGAAGGCGCGTCTTTTCCATTTCAAATTCAAGCTTCGAATCGAATTCAAACTTCAAACTCATTTTCGAGCTACAAATCCTTGCCTTCCATTGCTCTCAAATTCAAAATTCNAATCAAATTTCCAATGGNTTNAAANTCATCCCTGAGNTAATACAAACCCCTGCTTTCCANTACTNCCAACGGGTTNAAAATCCCCTGAAATAATACAAGTTCAATTTTCCAATGGGTTGAAAATCCCCTGAAATAGTACAAATTCGGAATTCCGCATTCTATTCTCGGGTTGAAATTCCCCTGAAATATTCCAAATCCAATGGGTTGAAATCCCCCTAAAATATTGACGGGTTGAAATTCCCTTGAAATAATACAAANTCAATTCCCTTTCAATCGGGTCGAAATTCCCTTCAAACACTCCAAGTCCAACGGGTTGAAATTCCCCTAAAATATTGACGGGTTGAAATTCCCCTGAAACANTACAAGACGGGTTNAANCTCCCTTGAAATAATACAAAGTCCAATTTCCAAATTGGGTTGAAATTCCCCTAAAATAGTTCAATTTCCAAAAGGTCGAAATGTCCTTTTTCGATATTCCAAGTTCTAGTACAAAGAGTCAACTTCTACAAAAGAATGAAGGCTCCTCTCAAATATTTCCAACGGGTCGCAAATCCCGAATACAAGTACAAAATCCAAAATCCCGAATCTTCGGAGTGGCACTTAGAGTCAAGTCTAAGTCTNNNNNNNNNNNNNNNNNNNNNNNNNNNNNNNNNNNNNNNNNNNNNNNNNNNNNNNNNNNNNNNNNNNNNNNNNNNNNNNNNNNNNNNNNNNNNNNNNNNNNNNNNNNNNNNNNNNNNNNNNNNNNNNNNNNNNNNNNNNNNNNNNNNNNNNNNNNNNNNNNNNNNNNNNNNNNNNNNNNNNNNNNNNNNNNNNNNNNNNNNNNNNNNNNNNNNNNNNNNNNNNNNNNNNNNNNNNNNNNNNNNNNNNNNNNNNNNNNNNNNNNNNNNNNNNNNNNNNNNNNNNNNNNNNNNNNNNNNNNNNNNNNNNNNNNNNNNNNNNNNNNNNNNNNNNNNNNNNNNNNNNNNNNNNNNNNNNNNNNNNNNNNNNNNNNNNNNNNNNNNNNNNNNNNNNNNNNNNNNNNNNNNNNNNNNNNNNNNNNNNNNNNNNNNNNNNNNNNNNNNNNNNNNNNNNNNNNNNNNNNNNNNNNNNNNNNNNNNNNNNNNNNNNNNNNNNNNNNNNNNNNNNNNNNNNNNNNNNNNNNNNNNNNNNNNNNNNNNNNNNNNNNNNNNNNNNNNNNNNNNNNNNNNNNNNNNNNNNNNNNNNNNNNNNNNNNNNNNNNNNNNNNNNNNNNNNNNNNNNNNNNNNNNNNNNNNNNNNNNNNNNNNNNNNNNNNNNNNNNNNNNNNNNNNNNNNNNNNNNNNNNNNNNNNNNNNNNNNNNNNNNNNNNNNNNNNNNNNNNNNNNNNNNNNNNNNNNNNNNNNNNNNNNNNNNNNNNNNNNNNNNNNNNNNNNNNNNNNNNNNNNNNNNNNNNNNNNNNNNNNNNNNNNNNNNNNNNNNNNNNNNNNNNNNNNNNNNNNNNNNNNNNNNNNNNNNNNNNNNNNNNNNNNNNNNNNNNNNNNNNNNNNNNNNNNNNNNNNNNNNNNNNNNNNNNNNNNNNNNNNNNNNNNNNNNNNNNNNNNNNNNNNNNNNNNNNNNNNNNNNNNNNNNNNNNNNNNNNNNNNNNNNNNNNNNNNNNNNNNNNNNNNNNNNNNNNNNNNNNNNNNNNNNNNNNNNNNNNNNNNNNNNNNNNNNNNNNNNNNNNNNNNNNNNNNNNNNNNNNNNNNNNNNNNNNNNNNNNNNNNNNNNNNNNNNNNNNNNNNNNNNNNNNNNNNNNNNNNNNNNNNNNNATCATGCCTTACCCTCTTTTATGGACGGGTATGCAGGCTACAATCAGATTCCCATGGCAGAGGAGGACATGGAGAAGACAACCTTCATCACTAAGTGGGGTACATATTGCTACACAGTCATGCCGTTCGGACTGAAGAACGCAGGGGNNACCTACCAAAGAACAGCCACANCCATCATGAGCGATATGATTCACAGGGAANTTGAGGTATATGTCGACGACATGATTGTCAAATCCAAAGAGCGACACGAGCATACCTCGGTACTTCGGAAGT
>rnd-3_family-30#DNA/TcMar-Stowaway
TCCNTNCATCCATCCGTCAAAATTATTAATNTNTTCATCCCGGANTCATCCCTTAATATNAANAGTAATNCTGTACTTCCTCCGTTTTTTAATACTCGACACGTTTGAACTTTTGACACTATTCACACATNCTNCTTTGACTTATTTTTGTGNTTTATACATAAGAAAAAACGTAGTCATGTGGGATCTTGTTAGATTCGTCTCAATGTGTATTTTCANAATATCAANTTTTTATAATTTTTTCTAATACATAATTAAAGATATTAATGGTCGAAATCGTGCATTGGCAAACGTGCTTAAATGATTGCAGTCATTTAAAAAAGAACGGAGG
>rnd-3_family-248#Unknown
NAATTCCACTAATATAAACCCGGTCCACGCTAACTTAGCGTGGACCAGGGCAACGGAGTAATTTNTATGGGTAACATATGTAACTGTCACGTGACAGTTATTTTGTAATTTTAAATAGTAACTATATGCGTATTACAGTAACTATGAACATAATAATGATAAGAATAACTATTCTATCCAAAGAGTAACTGTATCATATAGAAAAATAATTTTAACTGTAAAACAATTACTACTATATATTCATTCTTGCGGACAAAAAGAGTAAATTATAGAAACTATAGGTTCTGTAAAGTAACTATATTTTCAGAATAGTAACTATGAAATAAATAATAATAATATAGTAATTTCGATGAGAACAATTATTCTATCCAAAGTTAACTATATTATATAGAAAAATAACTTTAGCTGTAAAACAATTACTATATTATAAAAATAAACGATATGATATAGATGGTTTAGAGGTCATATAGTAATTTTTTTCTATTATATATCACATAATTACTGAAATATAAAAGAGTAACTATATCAAAAGTAACAGTAATTATAACTCTCGAACAATAATAAAGAAANCATTAACTACTTGGTTAGTTGTTTTAGCTACGACATTCTAATTNTTTGCATCTATTAAATAAACCACGTTAAACTCAAATGTTTTTTGAACTAAAAAATACTAATCGACACGTCCACGTGGACCGCGTCTCTTTTTTCCACCAACGCGTCATGTCCTCCCTCTGCCACGTCCTTGGTTTCCATTGTTGTCATGATTTTCTTCTTCTCCTCCTGCTTTTGTTTTCCTTGCAGAATTTATTCTTTGCACGATTTCAATTCTGGGTGCATCATCTTTGTATTTCTGAATCAATAATATTTAAACTAAGTTAATAATTTAACATTTAAATATGAAAAAATAACATAGTAACTACGTAAAACGTGTAGTTTCTATTATGCATCATATAGTAACTCTTANAATTAACGATGGTAAGATACTCGCAGAATTGCANATATAGTTATTGTTATTGTTATAGTCATATAGTTACTGTCANAATAATATAGTCACTTTTATTANTAATAACATGGAGTACAAAGAAAGANCATAAAAAGAACATAATGATAAAATAATAACTATTAAAAATATATAGTTACTATTATACATGATATAGTAACTCTTAATATTAATGATAGTCATATACGAGCNAGGTGGTAGATATAGTTATTGTTATGATCATATAGTTGTTGTGATCATAACATAGTAACTCTTATTACTAATAACATAGAAGACAACAAANAACATAAAAAGAACATTATAATATACATAAAAAAACTATACCAAACATATAGTTACTATAATACAAGATATAATACCTATAAATATTATTGATGGTCATTTAGTCACAGAGTTGCAGACATAGTTGATGTGATAATAATATAGTAACTCTATCCATAATACAGTAACTATATCATTAAAAATATAGAATAACATAAAAACATGCACATAACATAATAAACTAACATAGTACCTATTTCAAANATATAGTAACTATATAAAACGTACAGTAACTATTGAAGAAAATAAACATATGGTAACAAATCATGATAAAATAAACATAGTANCTATTTCAAACACATAGTAACTCTTTAAANCATATAGTNACTGTANTACNCATATAGTTACTATTTAAAATCGCGAAATAACTGATCGATTCGCGAAGTGACAACGATATTTCGGTAAAACACAAACATAGTAACTNCTTCAAAACAACAAATATTTTCAATTTTAAATAGAAGCGGACAAAAAATACTCTAAATAACATAGTACATAATGTAATCGTATAGTAACTATTATTTATCAAAAAGTCACTATAAACTGTTCNTAACATAGTAACTATCTTAAACACATAGTTACTGTTTTAAACTTNNNNNNNNNNNNNNNNNNNNNNNNNNNNNNNNNNNNNNNNNNNNNTACTGTTTTAAAGTTATAGTAACTTTTTAAAAAAATATAGTTACTCTAAAAACTACTACTAACATAAACACAACGAACATTCCAGTGACTATTAAAAACACTATTTCGCAACATAAATTAAAGGTAACTATATCATTTATATACTAACTATGTGAAACACTAACCCTAATTTCANCNAAACAACAAACACTATTTCTACCTCTTGTGCTTTGCTGCATCAATTCTTAAAGTTCACAGCCTTTGTCTCTTTTTTCTAAATTTAAGGCATTATTTCTTCTTATACAAATGATATTGTAAAGTATTTTTGGAGATTCGTCACTAGATAGCGCAACTTTAGGACCTGGAATAACATGTGATTGATACTTCGTATTATTTTCTTATACAAATATCAAA
>rnd-3_family-624#LTR/Copia
TCAAGAGAACAAGGTCTGTAAGTTGGTCAAGTCGTACGTATGAAAGACTTAAGCAAGCTCCNAAGCGACGGCANNNCAAGTTTGACAAGACCATGNNTGGTAATGNGCTTCATGTNANNGAAGGTGACTCTTGTGTTTACCCTAANCATGATTCTNTTGGTTGTGTGATTATTTGTCTTTATGCGGATGATATNNTAATNTTTGNNACTGACTTGGATCGAGTAAATGAGACAAANGAATTTNTGAGTTCGAAATTTGAAATGAAAGACATGGGTGAGGCAGATGTGATTTTGGGAGTAAAATTATAAGAACTCCAAATGGCATTTGTCTTAGTCAGTCTCACTATGTTGAAAAATTNCTTAAANAGTTTGACTCATTCAATGTCGATCCNGTTAGGACTCCTTATGATCCAAACATCCACTTAAAGAAAATAAAGGTGATCTNATTGTCAATCTGAATATGCTAANATTATTGGTAGTGTTATGTTTCTTATGAACTACACTAGACCTGACATCGCTTATTCTNTGAGTAGNTTGAGCAGGTACGCTCATAACCCAAGTAATGATCATTGGGATGCTTTGATAAGGCGGTTGCTTAGGTACCTAAGGGGTATCGTGGATTGGGGTTTGCACTACTCCAAGTTTCCAGGAGCGTTGGAGGGATATGTGATGCCAATTGGGTATCTGANAATGATAAAGTCAACTCCACCAGTGGTTATGTCTTCACCCTAGGGGGTGGAGCTGTATCTTGGAAATCTTGCGAGCAATCTTGTAACTGCTATGNCTANTATGGAATNTGAATTTATTGCTNTTGAATTGGCAGGTTACGAGGCAAAATGGTTGAGGAATGTGCTTGCAGATATTCCGNTGTGGGGGAAGCCAGCTCCTTCAGTTGCACTTCATTGTGATTCGCAAGCGGCTATTGCTGTGGCAAACAACCATGCCTACAATGGGAAGAAAAGACACATTCGTTTGAGGCATAAGGCCGTCAAAGAATTGTTGTCAAGTGGAGTGATATCACTAGACTATGTAAAGTCTGAAATGAACATTGCGGATCCGTTAACGAAAAGGCCTATGTAGAAAACTAGTTTTGGAAACATCGGAAGGGATGGGCTTGAGGCCCATTGGATGAATTGTAAAGTAATGAACTCCTACTCNCAGAGTTCAAAGGACGACATTATGTATAATTCGGAAGCACAAAATTTTATTTTTTGTCCATCCCCTAGATGTTATNACGTGCTTGCTACAATCGGAAAGAGGTTGAGCATACGGCTCTTAATGAACCCATATCCATATTTTTGGTGGTGTGAAGGTAGCTCACACTTGATGGGATTCACCTACGTAGGTGTGGAAGTGTGGCCGCTTCCTATGAGAATTGCGATATGGGCTATTCTCTAGAGCACCTATGAGCATATCCAGGTCGGACGTATGGCCAGTATAAGGCGTCACTTTATTCGCGGAGTCAGAATATCATACATATTCAGTTGCGTGCTTTGAGTGACGGGTTTCTAACTCCCTATCAAGTTCAATACGAAAGTCACTTGGTAGGAAAGAGATCATAGCTCAAATGTCACTAAGTGTTAATTCAAGTCGAAAGACATTGACACCTATTCAATTGTTTTGTTTTGCCCAAAATCAATTCTTTCTCTTCTTTCTTTTCTCATCTTCGAACCTGTGGGGGATTGTTGGAAGTTCTCGTTGGGAAACACAAAAGAAAAGAGTGTAAAAATGTGAAAGGTTGTCCCACATTGAAAAAACTCTTCATNTTCTCCTTGTTTATNNATTGGGGAATGGGTGTAACTCTTGTTTAAGAAAGTGTGAGAGTGGTATGGGTGGACACATAACACACACACGCGCGCGCGCGGCGGCCGGGTCGGGTCGGGCCTGGGCCTTGGGATCTTGGGAATGCGGTNCGCGGGCGTGGGGTGGGTTTTGTGGGCCTTACCTATTCTTTTCGGTACCGGGCCGTTTTGGTTAAGTCATTGTTACGGGAATCTGTATTGATTACGTAACCGTTGGATTAATTAGCCTTAATGGCGTCCGTTACAACCTTCATTATTTCTGCCCGTTTTTGGTATCTTGATTTCCCGGNTTTGATTATTTAATCAGANTTTGTTCACTTCCCGAAACGCATANACAATACACATTTCCAGAAAAACTAAAACACATTCTTTCTCTCNCACAAAATTGCTCTCGGTTTTGGGCATATGTTCTGACTCCATCCGGNTTTGTGAGTGCACACAAANTCGGAGTTGCGCTAATCCTGGAGGGCGACCGCATTCTGTTCTACTGCACCGGGAGGTAGCGCGGAATCGTCTTTTAGGACAGTGGGTGTCCACGACGCAACAATTGTTNTTCGTCCGGTTCGTCGCAATATCCAGATAAGTTTGTTCTAATTTCGNTNTTATCGCAACAN
>rnd-3_family-270#Unknown
GACCTGGTTATTGGACAGGGTAGTCCAATGGATATAGGGTTAGGGTCAAGTTAATAGGGCTTTTATTGGGCAGGGCTCTTATTGGACAGGGCCTTTATTGGACAGGGTCATTATAGGGTCAAACTTATACTACAATNATTTTGAAAATTAAAATAGTAATGATACAAAAAATTACGTGTATAGCTTCGTATTTACTTGTACTTGCACATGGCTCTTTTGTTTTTCATTTTTCATTGCTCGTTTATTGACCCGCCCACTAACGACCCGCTATTGACCCGCGACCCGCTTTTGACCCGCCCATTATCGACCCGCTAAAAATGACCCTTTCAATACCCGACCCTCTTTTGACCCGCACCGACCCTGACCCGNCCCGCCCGATAACCAGGTC
>rnd-3_family-16#Unknown
AATTTCATAATCTTAGTCTTTAGTTTCCTCATTTATCGTACAAGCTCATATTTNGGCTAAAATGACNTTTTCGNNCCCAACTTTGAACTAAAGAACCTAAGGAATNATTTCAAACTTATTACACGATTAATATGCNTAGTTTTAAGTTTCTAAGACTCATTNCAACCTATTTATGCACATTTAAGGCTCGTTGGGTCGTTATAGGTCGTATTTAGGCTAAAATGACNTATTTCGCTCCNAACTTTGAACNAANGAACCTAANNANNCATTTTAAACCTNTTAAATGNTTAATATGCATAGTTTTAACTTTCNAAGACTCATTCCAATCTATTTATGCACATTTAAGCCCGCTATATGCATAGTTTTAANTTTCTAANACTCGTTCTAATCTACTTATGCACATTTAAGGCTCGTTNGGTCGTTATAGNTCATATTTAGGCTAAAATGACNTTTTCGNTCCCAACTTTNAACTAAAAACCTAAGGACTCATTTTAAACTTATTANATGTCTTATATGCNTAGTTCTAACTTTCCAAGACTCGTTTTAATCCATTTTACATGTTTNATATGCTTAGTTTTANNTTTCNAAGACTCATTCCAATCTATTTATGCACATTTAAGGCTCGTTTGGTCGTTATAGGTCATATTTAGGCTAAAATGACATTTTCGCTCCCAACTTTGAACTAAAGAACCTAAGGACTNATTTCAAACTTATTACATGNTTAATATGANTATTTTATTAAACTTNTTACATGATTAATATGCNTAGTTTTAACTTTCTAAGACTCATCTATCTATTATGCACATTTAAGGCTCGTTNGGTCGTTATAGGTCATATTTAGGCTAAAATGACATTTTCGCTCCCAACTTTGAACTAAAGAACCTAAGGACTCATTTTAAACCCTTTACATGNTTAATATGCNTAGTTTTAAGTTTCTAAGACTCATTCCAATCTATTTATGCACATTTAAGGCTCATTGGGTCGTTATAGGTCATATTTAGGCTAAAATGACATTTTCGCTCCCAACTTTGAACTAAAGAACCTAAGGACTCATTTTAAACTTATTACATGTTTNATATGCTTAGTTTTAACTTTCTAAGACTCATTCCAATCTATTTATGCACATTTAAGGCTCATTGGGTCGTTATAGGTCATATTTAGNCTAAAATGACATTTAATCTAGTNNTCCNATCGAANTTTCTGCTTTTGTGAAGGTCTATACTNCGAGGAATGCGCCTTATGNTAGTGAGGAAANTGATGTGGTTCGTGAGCAACGGGCTAAGTTTTTTACCAGCTAGGAAGTATTTATTATTTAATTNGCCTGAGCGCGCTTGATCGAGTTGGCTTAGATGTCATAGAACAATNTCTTATATTAAAATGTATGCGGTACGTTGAAATTGGAACGTACATATATTTAAATGTACGTGGTACGTGCACATTNNTTTTGGGATATATAATATACAAATCAAAGCANCAGTTATTGTTTTTNATANTTGTTGTACAGGTTGCGATATTCTATCATTGTTGTGACATGTTTCTATATTTGGTGCAAGGCACTC
>rnd-3_family-60#LTR/Copia
TGTTAGAATAATGCCTTGAATCGGTCAAGCCCCTTACTGCAACGCCCCANCACGGGTATATCTGTTTTGGGCCTATTTTCTGGGCTTTTCCGCATCTGTCTAGAGAGTACTATATAAACTCTCTAGGTCATAACCTAGTTGTATTCTGTAATCTGTACTCCTCAAGATCAATAAAACTTTCCTCCCCTCTGCCTGTGGACGTAGCTAACACATTGTTAGTGAACCACGTTAAATCTCTGCGTTCTTTATTTACGTTATTTAATCTTTCTTTGCATCCGTTA
>rnd-3_family-65#Unknown
CGCAAATTTTTGGCTGTACCCGGGTACAGCCAAAGCTGGCTGTACCCCCATCCAAAACGACGTCGTTTTGTGTTGTTTAAAATGAACATTAATATACTGGTACGAAAATGAACATTTACTATTTCGGAAATGAACATTTATTTATTTATTTGGAATGAACATTTACTATTTTGGAAATGAACATTTATTTATTTATTTGGAATGAACATTTACTATTTCGGAAATGAACATTTNTTTATTTATTTGGAAATAAACAATACAGGCGCTTGTAAAAACATAAAAGACCAATGAAGTGANCAATTTCATTATGAACATTAACCATATATTTATTGTGAACAAACAAATAAACAAGAAAGAACAAATAATTCAACAAAAAAGAACAAACAATATAAAAAAGAACATAAAATTCCAGAAAAAAGAACAAACAATACAACAATTATGAACAATTTTATGATGAATTTTAAAGCCAACATGAAAGAACAAACAATACAACAATAAGTTTGATGAAGAATTAAAAACAACAAGAAAGAACAAACAATACAACAAGAAAGAACAAACAATACAGACGCTTGTGAAAANATAAAAGATTAATGAAGAGTTTAATTTCATGAACATTAACCATATGATTATTATAAACAAACAAATAAACAAGAAAGAACAAACAATATAAAAAAGAACATAAAATTCCAGAAGAAAGAACAAANAATACAACAATTATGAACAATTTGATGATGAATTTAAAAAACAACATNNNNNNNNNNNNNNNNNNNNNNNNNNNNNNNNNNNNNNNNNNNNNNNNNNNNNNNNNNNNNNNNNNNNNNNNNNNNNNNNNNNNNNNNNNNNNNNNNNNNNTTCGACAAGAATGAACAAACAATATGAGCGCGTCGTTTTTGGGGGGTACAGCCAGAGCTGGCTGTACCCGGGTACCCGGGTACAGCAGTTAGCGA
>rnd-3_family-12#Unknown
GTAGACGCNTACATTTGTCCCTAGGCCCGACGCGGTGTGTTCGATGATGAAACCAAACACCGCTCGACTAAGCTTTCCTAAGTATGCAACGAACGACCCATGACTGACTGAAGATCCCTAAACCAATATTTCCATTTTTAGTAACTACTATTTATAGTAACTGCTATGCTTGAACGCTGCCCAGAATAGCAACCGTATAAGATAAAATATCTAAGTGTTTGAATCGCATTACGATTTATCGTTGGGTAAAGGCTAAGAGTTGCATCCCAACTCGTATTCCTAAAGGATAGAAANCGTGAGTGAGATTCGGTAAAAACCGATAAGACTGGAAAAGTGAAGTAAAACACCAGCGCTGGAAAATTCCAGCTATTCTAGCGCTGGCATNCCGAGCGCCACTATATTCCAGCGCTCAAACCNTAAGCGCCGTTNTATTCCGGCGCTGCAGTTTGTTTCTTACACAATCACGCAAAAGATAGTATTGATCCAGCTGTCGCCAGAACANATCTGGCGCTCAAAGTGCGAGCGCTAGAAATNNCTAGCGCTCCTGATCCNAGCGCTGGAAAACTCTCATTTCGAAATTTATCTTATTCCGGCCTATTTCACTATAAATAGGGCCTCTGAAANCCGGAAAATAACACACATTCCTAACCTTAAACCCTTAAGCTTGAGTATTGACCGAAGCTTCTCTCTGTCCCGTATTCGCGCGTCTGCCGCATTTAACACACTGTTAAGCAGACCCTGCCCGCACGACCGCCCGAACTAGTCCGAATACTGCCGAAGTGCTGCCGAAACCTAACCCAATCCCTAAGCCTAAAACACACAAAAACTCTGGAAG
>rnd-3_family-410#Unknown
TAGGGGGCGTTTGGTTGGGGGTATTCANNAAAGGGAAAGGGAATGAGACTGCNTNATTCCCTTTGTTGTTTGTTGACGCANTTCAATCATTCCCTTTACCCTTTTGATTCCCCCANNTCCCTCTACCTTGATTCCCCACCCCACCCCCAAGGNATCTCCATTCCCTTCCCGCACCACCAACGACCACCACATGACCATTCACCAACATCCCAACTAAAACCACCTACCACCGAACACCAACCCACCACCNTCGCCTGAACGCCCACCACCTGGCCACCCCTACCAAACTACCGCCGTCGGACCCACCCAACCACCAACACCGACCAAACCACCACACCTAAAAACCACCTCGNCGCCATCGAAATACCCCAACTCCACCAACGGAAACACCCACCNCCGCACGAGANACCCCACCNCCGCCCGAAACCACCCAACCACCCCCAAAACCAACCCCCACCCACGAAAACCACCCCTNCCCGCCACGAAAACACCACCCCACCNCCGAAAACCACCCAACCACTCCGAAAACNNACCCGTNCACTNCCGGAAAACCATCGCAACTCACCCNAAAACCACCAACACATCCGAAAATCCACCCTCGAANTAACCGCTCCCAATCAAATCCACCCAACTTGTCCAAAAACCACAACCCCAAAAACTTGAAAAATAAATTCAAAAGTTAAAATGAAAAATTACTTTTTCTATCATAATCATGGCTTTAAATGGTCAAATTCGACCATGAAAACTCCAGATCCGAAGTTTTCATGGTCGAATTAGACCNTCAAAACCTCAAATTTGACCCATGGTGATGGTGAGAAAAAGTATAGGAAGAGAGAGAGAAGGAGAGGCAGCGGCGCGCGGGCGGCGTCGGAGAATGGTNGGGCGGCGGAAGGACGGAAGAAGTGGAGGTCGCGGCGAAGATGGAAGGGCGGCGGTGGGGAATGGAGNAAGAGAGATTTGGTGGAGCGATGATGAGAGAAGGAAAGAGAATTGAATTGGCCAAAACCCAAACAACNTNTTAAATCAAAGGGATTTGCTTTCCATTCCCTCTCTNTCCCTTTCTTGATTCCATTCCTTTACCCCNTTGAACCAAACGCCCCCT
>rnd-3_family-811#LTR/Pao
CCCCTTGAGGTTGTCCTCCATCGAGGTGTCGAAGTAGTTCTCTTGATTGGTAACCTTATTGACCAGGCTCTCGATCTTCTTGGTTAGGTCGTCGGTGGGTGCGGCCTGCTCCACNACACCCAGNCGGTTGCTCACGCTCTCCAGGTTGGCGCTGAGGTTGGCGACGGCGGCCATGAGCTGGGTGATTTGATCGGNGGCGGCCATTTGAACTGNTTCTTGAAAGGGACTNGAAGCTTGATTTGTAGAAGGTGAGCTGGCTGCTCGCTCGATGCCGGCTATAAGGGAGGCTAGGGCTGATGGAGTTCTCTTCAACCTTTCTCCTCTTCGGCGAACCCACAGGATCTTTGGACTCCTAGTTAGGACACATGACACGACTTTAGAACTTGGACTTCCCGACACATGATATGATATGCATGCAATGAATGAGACCTAGACTTGACTCTAAGTGCCACTCCGAAGATTCGGGATTTTGGATTTTGTACTTGTATTCGGGATTTGCAACCCGTTGGAAATATTTGAGAGGAGCTTCATTCTTTTGGGAATTTGTATTGAACTTGAACTCGTATCGGGAATTTCGACCCGTTGGAATTGGACTATTTTGAAGGGAATTTCAACCCGTTGTGGAAGATTCGATGGACTTGTANTATTTCAAGGGANTTTCGACCCGTCGGACTTGGAATATTTTAGGGGAATTTCAACCCGATTGGAATTATTGGACTTGTATTATTTCAAGGGANTTTCAACCCGTCGAAAGGGAATTGGATTTGTATTATTTCAGGGGAGTTTCAACCCGTCGAAATTGGATTTGTATATTTCAGGGGAATTTCAACCCGTCGATNGGATTTGGAATATTTTAGGGGAATTTCAACCCATTGGAATTTGGAATATTTCAGGGGAATTTCAACCCGTTGGAATTGGAAATTTGAACTTGTATTATTTCAGGGGANTTTCAACCCGTGAGGATTTGGAATATTTTAGGGGAATTTCAACCCGTTGGATTTGAANGGATTTGNATTATTTCAGGGGANTTTGAACCCGTTGGAATTTGGAATCGAATTTGGANTATTTNAGGGGAATTTCAACCCGATTGGATTTGGAATATTTAGGGAATTTCGACCCATTGGAATTTGNANTATTTCAGGGATTTTGAACCCGTTGGAATTGTTTTTGAACTTCGNATTTGGAGCAATGGAAAGGAATCTTTGNAGTTTGAANGTGAATTCGAAATTTGAATTTGACTTGGAATTTGAACTTGGAATTGGAAATGAGGCGTTTTGNATNGAATTTGAGGCTTTGAATTTGGAANTTTGGACTTGAAAATCCGGCATTACGCCGCCGTGGGTTTGGAATTTGAACTTGAGGTTTTGAANTT
>rnd-3_family-126#Unknown
NNTGTAATACCCCGAATTTTTAAAACTCGATTAATTATGCTTAATTATTTTTATTTAGCTTAAAATCGTTTTAAATCCTAATTTCGAAACTTTATTTTAATTAACGAAGTTTTATTTCGCTTGAATTTTTAATATTGCTACACGATTTATTTTTCAATTTATAATTTAATTTTCATATTTACGAGCTTAACGAACTTTTTAAATTTTAATTATTTTCGGATTTCAATTNATTTCGAATTTTAATTATTTAACGTTCTTATTTTTATTCGAAAACTAAATTTANTTTTCGTTAACGATANTTTTATAAAGAATTATTTTAAAACTTATTTTAACTAAACATTTCTATTTTTATTAATTTCCTAAAATAGCAATCAAAATTTCAGAAATTTGCCTAACTAGTGAAAATTACGAAAATGCCCTNAAGAGCCAAAATTCCGTTTTCTTCTTTCCTTGCTCTCCACGTANAAAGCAAGAANGAAGAAATTCCTTCATTCCTCTCCTTCCCTCAATTCAGTCCAAGTTCANTCCTTGGNCCCCAAGNAATTCACCTTTCATTCACTCTACTTACCATTATAATCAGNCATTTTATTTCCACTTCTCTCAACCCAAAATCATTTAATCCAAAACTGATTCACTCCCCTTGTNCTCTTCGTTCGAACCACCGCTCAACCACCACCACCATCAGCGCTGCCGCCATCGAAACCACCGTCGACCACCTCNACCACCGCCGCCCAGCATCACCGTCGACCGTTTCAGTCCACCACCACCGCAACCACCCTCCACCGCCCCCCTGTTCCTCCNTCTCNCGCCTCGCACTCCCCTGCTCCCTCCTTCCTCTCGCCTGTCGCGCCACCAGCCACGCCCCACCACCTCCACCATCACCACCGCCCGCGCAACCCCGNCGCGCCGCCCAGCCACCCAGACCACCGCCCGCAAACACCACCTCCACCTCCCCTGTTTTCGCAGTCCCCCCCTCCCCTGCTTCCCCCTTCCCCGCTCGCGCACCAGCCACCACACCACAACCGTCACCGTCAAATCCAACCTCCGCCCCAATCCCCGGCGAGCCGCCGCCGCCCAGAACCGCCCGAAAACCAAACTCCCCTGCCTCCTCTGTTCGCCTTTCCTTTCCTCTCCTTCCCCTCGCTGTTCCGCCGCCGAACGAACNACCACCACCCTCGCCNTCACCGGCGTTTCCCGCCGCGCCACCAAACCCAGCCGCCATCNCCCTCCTTTTCNTCCTCTGCTCGNCCGTGCTCCCTCCCCCTCTGTTCGTGCCTCTGCTTCACAAAAAAAAAGGAGAGAATCAGTTTCAATTGAAACTGATTCGTTTTCCTCCAACCCAAATTTAAGTTGGGCCAACTTACCATTTGGGCTTTGGGTAAGACCAACCTAAGTTTTCAGAATTTCTATGGTGTTNATGTTTAATAAATTGATTTTATAATATAATTANTTACTAATAAATCGTTATTATTTTTCAGGTTTAATTATCGATTTTAATAAAGAANTTACTAGATTTATTTANCAAAAACGGAATTTAAATAATATTTTCATGAAAACGATTTATGAAATAAAATATATACATATAAATTTCGATTGAAAATTCGATTAATAATATTTTCATTAAATTTCGAAAATATACTTTTTATTAAAATTCGTTAATTATAAATTCGTTACTTATAAAATTTATNATTTATAAAATATCGATTTTAGATTATTTATCGTTNTAGTACTAATTCAATAATTTANTATTTTGAAAGAAATCGGACTCGGAGCTCAGGACGAACGAACCATAGACGGGAAATCCTTAGCAAAATCGCGGAAGTGAGGTAACGGCTATTGCTAGTACCCGCAATCCCCTTATAAATGTATTATGAAATTATGACGTTATGATTGGATTTATGAATTAAATGTTTTGACGTGTTTTATGGATTGTGGGAATGAANTATGATTTGTTTGAATTGTTCCTTATAATATGATTTGATTGAGTTTTCTCATAAAATGATGTTTATGCGATGCTNTGAAAGAAACGATGTTTTATTGATCCCAGGATCAAAATGATGTTTTATGATNTAAAAGAGTTATGTTATTTCAACTGAAATACAAGCCAAGGCTTGGTAAAATTACATAAAACATGATAAATGAAAGTGAAAGACCTGGTTTGTCTGGCGGTATATAAACTACCATCTTCCTATCTACCGGTCATGCATGCACCACGGACACCTGTCCACCCATGGATTACGAGCCCAGGCTCCCATGGTTTATGAGCCCAGGCTCAGGGCCCAGGCCCCATGTTACGATGAGCCCAGGCTCTTATGGGCCCAGGCCCAGTGGAGAATTCCTTCACGGTTCGTACTTGCCGACAACTAGCATGTTAAATTGCAAAGTTTATGAATGACGTTTTCATTAAAAGTTTATGAATGAATTAAATATGATGTTTTATTAAATGTTTTACTTATTCTATTCTCCCTGTGTTATTAAATAAAATGAGTTGAAATGAATTTACGCCGCTAGGGTAGTTCGTTACTGAGTCTTCGGCTCACCGTTTTGTTTTCCGTTTTAGGTACTGCGGGGATCGACGGAAACGAGTAGNGGCGAGGAATTTCACTTTAATAATATTCACCTAGTTTATGCTTAAAGTTNTAATAGTTTAATTAAAGACTTTTAGTAAGTTATGTACTTTTATTTTGANAATATAAAGGATTATTATATTAATTTTGGAGTATTTAAAGGCTTATGATTGATGTTTGCCTTGTAATTTCCGAAAAGGGAGTTACGGCAGGTAATGTCCCGACCAATTAGGTTAATTCCGCTGCTAATTATGCTTTAATAATTGAATTAGAGGTCGGGGCGTTACAGTTTGGTATTCAGAGCAAAGGTTCTGGACCATAAGTGCTAAACCTTACGGGTTTTGCGCGTAATAGAATTCAATAGGCTTTAAGCAAAGAATTTTAAGGAATGAGTTAAAAAGAATATGNTAAAATCATGTCAAGTTAAAATGAAATGAGTGTGAGCGTAGGAACGCACGGGATAAAAGGGATTTAATTCTTCTGTTATTAACGTTTTTCTGATTGAATATGTTATGCGAAATATCGATTATCGANGTTACCAACGATGCCACGAACGAAGCTCGCAACGAGCGCAACGTTCACGATGACGNCGACGTTACCTACGANGATTTNTATGACGAGCAATCCATGNTAATGGCCNCGAGGAGANGATGGAACGATTGGGAANTGCGAGTGCGNTGTCGGCCGAANTGGTCNAAGATTCTCGGAAAANGAAAGNCGCNAGTGNGAACGGAAGAGCGTCANTAATGTTCAAGAANTTTTCACCGCTCGAACCCACCANCCTACG
>rnd-3_family-658#LTR/Copia
TTTTGGTTCTACTACGAGGAGTTCCCACCGCCTTCGGCGAGTGGACTAATCTCCCGCGGGAGTTTGCATGGGTACCTCGATGGGCAGCATCCCTCCCAGTTGAGATTTTTTCCATTCCCAAGGCTCGAACCCGAGACCTTGGTTAAGGAGCAAGAGGCCCTTAACCACTCATGCCAACCTCAATTG
>rnd-3_family-264#DNA/hAT-Tag1
ACTTTTNCAAGTTCTTTTTTCCATTATTTAATTATTATTTTTTTTTTTTAATTTATTTGTTTTTTTAGTAATTTTTTTCCATNTCCCCGTATCCGTGCCGTNCCCGTGTCTTGNAATTTTGATTTTGCCGTNTCCGACCTCGGATCCGTACCCGTGTCCGTCCCCGTACCCGTNTCCGNGCAACATAGTNN
>rnd-3_family-506#LTR/Gypsy
CCTCGGCAACGACGACGCTAAGATTGTTCAATTCGCTGGAGTTGATCGCGGCGGAGATTCTCTCTCTTGCCTCCGACAACCGTCGTTAATTTCTTCCAGAATTAGGTNTGGAGAGGAGAGAGAGGAGAAGAGTGTTTAGGAGAGAGAGAAAGGGTGCCGGGTTGAGGGGAGGGGAAGAAATGAATTAGGGTTTGTAAATGGGAAGGAAAATGTGTATATATACTGCTGACGTCAGTATTTTGTCAGCGATTACGTGTCATTATTAGTGCCATCAAAGCGGTCTTTCCGGTAAGGCGGTCTTACACAAAAGTTTNNNN
>rnd-4_family-105#DNA/CMC-EnSpm
CCCCGTAAATTTATAAATTTTATTAATATATTTTAACGTATATTAATTATATTTAAATAGAATTTACGAATTTTAGAAATAAATATATAATTAACGTATATTTATTTTATTACATTTTAAATATTTTAACGATTTATGAAATCAAAAATAATTTTAGAATTTTACGTTGAAAAGAATTCGAATTACGAAAACCGATTGAATTTAGAAAACAATCCTAATCGGTTTTGGATTCAAATCCTAAAACTAAATCCTAATCCTAGCCCAATTGGCAAAGCCCAAATAATAAAACCCAAAACAATCTACTCCTTTCCTCTCCTTCAATTTCACGTAAAACAAAAAACACCAAACCCCTTCTCTCCTTCAACTTCACGTGAACACCTTCAACCCTCAAACTCCTTGCTGTCTCTCCGCCTCGCCGCCGCCGCACCTCAGCCGCGACCACCGCACCGTCGGCGTTCCACCCCTTCGCCGCCGGTAATCCTTTCTTCTCCCTCTCTCTCTTTCGTTCTCCCTCCTTTTTCGGTTTCTTGCCTCCCCTTAATCGTTGTTGCTTTGTTTCTGTTTTCGCGCAGCACACCACCGCGCTCGCCGCCAGCAGCCGCCGCCGACCGCCCAGCGCCGCCGCCCGGTCGCGGCCAGCCTCCCCCTTTCTCCTCCGTTCGTGCAGCTCTCTCCTTCTCTTCTTGTTTCTTGCGCGAGCCAACGCAACCACCGTCGCGTCCTCGCCCAGCGCCGCCCGCACCTTCGGCCGCCCGGCCGCGCCGCCTGCCGCCGCGCCGCCGCCGGCCAGCCTTCCTTCTCTCCTCCTTTTGGTTATTTCTTAAACCCTAAGTAACTAATTATTTTAAATTATGTTTTATTAATTTAATTTATGTTCTTGAATTAAATTTATGATTTTTATGATTTGAATATGAATTTCAGATTATATGTTGATGTTATAAATTAATTAATTTTCAGATTTGATTAATTAAAATTAAGTTAGGGTTTAATTATGTTTTATTAATTTAANTTATGTTTTCTTGAATTAAANTTATGGTTTTTATGATTTAAATTATGAATTTCAGATTATATGAATTTTATAATAAAGTTATTAATTTTCAGATTATNTAATTGNATTGAAATAATGGTTTTTGATTATTTAAAGTATGAANTTTAAGGTTTTAATGATTTTAAATCATGGTAGGATGATTATGAATTATTAAAGTTATTGTTTTNATATTCTAGGAACGTAGATTGGTCTTGGNGAAGTTTTAAACGAGTTTATATTGCTGGAAATTTAAAGTACGATGTTTGCGAAGAGTTTTCAACGAATTTCAATCACTAGTTCAATAATTATNATGCTAGGAAATCAAATATTCAAGTTTTGATATTGGGGAAGGTTCTAAATATGTTTAGGATGTATTTAGAATGCTTTATTATGGTTGCGAATGATTAGAAATTGATTGGGATTATTTGTTGGTTGTTTTAGGCGGAGAATTCTCTNTAGGCGACTTTTGAAAGTGTTAAAGTGGCCTATCAGTTTGTTTACACAAGGTACGTACATACCTGTGTGCTTGGAATGTGTGCTANTTGTTGAAACCATGTTGAATTGTTGATGAACTTGGTTATGTTGATATTGTTGATGAACTTGGTTATGTTGAAATTGCATGTTTAATACTGTTGGATGGACATGTTGAACATATATTTCGTTATGAGAATTATAACATGTTAGTATGGATGATTGATGCAAACATGTTTGGTTGGGAACACTAGATTATTTTATATATATTGATTCAGATCAGTG
>rnd-4_family-786#Unknown
TCCCTCCGTCCCAGATTAGTTGTTACACTTTCCTTTTTCGTCCGTCCCAGATTAGTTGTTACACTTCTAAATTTAGGAATGACCCCACAATTATTATATTGTCTCTCTCTTCCCACTAAATTTTTTTTGTCCCCACACCCTCTCTCATTCAATTAAAAAAATACCCCACTAACTCCTATCACATCTACTTTTTCAATAAAATAACAATTGATAACCAAACAACCACTTATCACCTAAAACTTTGTGCAAAGGTAAGTGTAACGACTAATCTGGGACGGAG
>rnd-4_family-180#Unknown
ACAAACTTTTATATAAGGCGGTCTTACACGAAAGACCACCTTGGTGTCATATAAGTTAAGCAATGAAACCAATTAGTTAAGCCTGAAATCCAATTAGTTAAGCAACGAAACCAATTAGTTAAGCAATGGAACCAATTAGTTAAGCACTGAACCAATTAGTTAAGCAATGAAACCGATTAGTTAAACAATGAGATCAATTAGTTAAGATTTTATGAGTTTTAGTTAATAATAAGTTTGTTCAAAAATAATAACTATTCGACTCATAAATTTAACTATTTGTCTTTATACCTTAACTATTTTGTTATTCAATTAGTTATGATTTTATTACTTTTAGTTATGTTTTACACTAGTTTAGTTAGTACCAAAAAAAGTGGTCTAACCGTTAGACGGTCTTNCACAAAAGTTTT
>rnd-4_family-194#LTR/Copia
CGGAAACGGAAATATGGATCGTAACGGAAATATAAATATTATCCAAGTCGTAGATGTTGCCGGAAACGGAAACATGGTACGTGAACGGATCAAGTATTTAANTGAATATAAATACTCTATTATGAATATTCGGAATCGACGGATCTCGGTTCCAGTGGGAGCTGAAATCGTCAAAAGGAAAAATTATGAATACTCCGGAAACGATGATATTGCCGGAAACGGAAATATGGATTCCGGAATCGGAAATATAAATATTGTCCGAGTCGNAGATGAATTCCGGAATCGGAAAACGAATCGGAAGCTCGACGNGCGACAAGCCGGCGGGCGAGCTTGCTAGACGCAAGGCCCAGCACGAAGCCAGGCCAAGCGCCCGGCGAAGCCCGCGCGCGCCAAGGCCGAGCAGGCCCAGCAGCAAGGCAGGCCCAGCCGAGCAAGCGGGCGCCGCAGANNCCACATGGGCCGCGTGCTGCCGCCGCCGTGCCTTGGGCCGAGCCGGCACCGAGGCCCCTCGCGGGCTGCGTGTGCGTGGCTCGTGCTNGTACGAATCCTAACCTCGGTCGTTTAGGATTGCTCGNTTAAATCGTNTTCCTAAATTCTACTCAGATTGAATGTTTTGTTAAATCTGAAACACTTAGGTGTTTGATTAAACATTAAATNCTAATGGATTAATTTAACTAGAATTCTAATTGATTCAATTANTAAATCAATCCTAGTAGAATTCTAAGTCCTTATTTCCACCCTATAAATAGGTGNTTCATAATCACAATTTATACATCGANATTCAANAAGTATTCANATAGNTTAAGTTCAAGAAAAATTAGCCTAATAATTTGCCTAAATATAATTAAGTTTTCGAATAACCGTAAACCTTAGATAATATTCTAGTTAATCGAATCTAAGGCGGATCCGAACGTGCTGTGGACTATCTACGGAGGGATGCGACATTTGGAGTCCTAAACTTATTCTTGTTCGGTTCGGGAGCAGCTAGGGAAGGCACGCGTCACATGTATGTATCCTAAATTATGCTAATTGACTATGTGGTAATTAATTTGGATTCCCGGCTTTATGGTTTTTCCGCATGAAATATATGTTTGTTTATATTTGTCATAACCTAACAGTGGTATCACGAGCCTCTAATTAATTCCATAATCAATTATAGTTAACATGGTTAAATTTTATAAATTTGCAATGAATTAAAGGGGTGATTAATTTCGTCGTATGTAATTAATTGCAAATTCGTGCGATTATTTAATTATATGTTCGCAGGATTTTCGGCAGTTTNNTCGATAATGGTCGGAATCGTATAATTTTATAGCGAATTTCGCATGTAAACGACGTTTTAAAATTTCGACAAAATCAAAGATTTGAACCCAGAATTCCCAAATTCGAGCCTAACTACGACTTTTCGGAGGTTTTAGTTTTTCGAACGCAAAATTTGTAATTTTCATGATGTTAAATTAAGTATTTGCGANTCTTGCTNGTAAATCTTGAGTCTATTTTNATNNNNNNNNNNNNNNNNNNNNNNNNNNNNNNNNNNNNNNNNNNNNNNNNNNNNNNNNNNNNNNNNNNNNNNNNNNNNNNNNNNNNNNNNNNNNNNNNNNNNNNNNNNNNNNNNNNNNNNNNNNNNNNNNNNNNNNNNNNNNNNNNNNNNNNNNNNNNNNNNNNNNNNNNNNNNNNNNNNNNNNNNNNNNNNNNNNNNNNNNNNNNNNNNNNNNNNNNNNNNNNNNNNNNNNNNNNNNNNNNNNNNNNNNNNNNNNNNNNNNNNNNNNNNNNNNNNNNNNNNNNNNNNNNNNNNNNNNNNNNNNNNNNNNNNNNNNNNNNNNNNNNNNNNNNNNNNNNNNNNNNNNNNNNNNNNNNNNNNNNNNNNNNNNNNNNNNNNNNNNNNNNNNNNNNNNNNNNNNNNNNNNNNNNNNNNNNNNNNNNNNNNNNNNNNNNNNNNNNNNNNNNNNNNNNNNNNNNNNNNNNNNNNNNNNNNNNNNNNNNNNNNNNNNNNNNNNNNNNNNNNNNNNNNNNNNNNNNNNNNNNNNNNNNNNNNNNNNNNNNNNNNNCGAAGGGCCAAGGCGCAAGCCATCGGGCAGACGCGTGTGGGCAGCAAGCATGTTGCGCCATAGCGCGCGCTGCCACACTCAGCAAGCAAGCAGACGCGAGGCAAGCAGGCGCGACGAGCGAGCGGGCGCTGCGCAGCGTGNNNTGCACTGCTGCGCGNGCGTGTGGCCTGCTTGCGTATTGTTCTGCACNAAGCGCATCGACGGGGCTTGGGCGCAAGCCCAAGTGNCCGTCATGTTGCACGATTGTCGCAGTTTTTGCATCGATTTTANTTTTGAGATTTTTCAGTTCGAGTAATTTTAATTAATTNTGNAAATTAATAATTCAAATTGTTTTCTCGGGATTTAATTTTGATTATTATAATTATTATAAATTTTAATTTATACTAATTATTTTACTAAAATTAAACCTTGAATTAATTTAAATTCGTTATATTCAACTGAAATAAATTAAATAAGTGGATTCAATTATAAATTTATATGANNNNNNNNNNNNNNNNNNNNNNNNNNNNNNNNNNNNNNNNNNNNNNNNNNNNNNNNNNNNNNNNNNNNNNNNNNNNNNNNNNNNNNNNNNNNNNNNNNNNNNNNNNNNNNNNNNNNNNNNNNNNNNNNNNNNNNNNNNNNNNNNNNNNNNNNNNNNNNNNNNNNNNNNNNNNNNNNNNNNNNNNNNNNNNNNNNNNNNNNNNNNNNNNNNNNNNNNNNNNNNNNNNNNNNNNNNNNNNNNNNNNNNNNNNNNNNNNNNNNNNNNNNNNNNNNNNNNNNNNNNNNNNNNNNNNNNNNNNNNNNNNNNNNNNNNNNNNNNNNNNNNNNNNNNNNNNNNNNNNNNNNNNNNNNNNNNNNNNNNNNNNNNNNNNNNNNNNNNNNNNNNNNNNNNNNNNNNNNNNNNNNNNNNNNNNNNNNNNNNNNNNNNNNNNNNNNNNNNNNNNNNNNNNNNNNNNNNNNNNNNNNNNNNNNNNNNNNNNNNNNNNNNNNNNNNNNNNNNNNNNNNNNNNNNNNNNNNNNNNNNNNNNNNNNNNNNNNNNNNNNNNNNNNNNNNNNNNNNNNNNNNNNNNNNNNNNNNNNNNNNNNNNNNNNNNNNNNNNNNNNNNNNNNNNNNNNNNNNNNNNNNNNNNNNNNNNNNNNNNNNNNTGTCTTAAATATGCATGAGATCAAAAGCTTGATTATGTTGCATGATTAAGGATTTTAGTTCACTTAAAATCTAACCAACATAGTAAGAGCCTTAAGTTCCAAACTTAANAATTGAGTTAAAAGGNGCCATGCCAAAATATACACTTGCTTGGATATCCTTTGCATCGATCTTAGTAATAGTTTTCCGCCACAGNGAGGTGTTACTTATCGATACTAAAGGGGTAAGGTACACAAATAATTGTAAGTACATGAGTACATGTTAGTTTTGGTGAAACTCAACGATATAAGTAAGGAGTCNTTTTATGTCGTGGCAAAATCGATAGGTTTACCTAATAAGTTCTTAGACGTACCTATNAACCAAGAGTAGTTTCTAGACTATTAGCAAAAGGCTTTTGCTTACCTAAGANGTTCTAGGATTAAGTCNANANACATAATGTGCTTAGTTCTTCAATGGATTTTAGGATCTTGGAATCATTTTATTCACACCTGCCGGAACACATAACTTGAATAAAATGCTTAATAAACATTGAATTATGCATGCTTAATGAANATTGAATTATGCATGTATGCTAGAATTTAAGTTTATTAAGAGAAACTGTGAATGGTTATTTATTTGTTTATTCTTTTTCAATTGTAGTTTTACTATGGCAAACAACAATCAAAACATCATCATGGGTTCTGAGCTTATGGTCAAGCTGAACCTAACAAATTTTCTTGAATGGGAAGCTAAGCTAGTTGAAATAGTCAGACTCAATGGACTTGAGTATGTACTGTTACCAATCCCATGCCAAGCTACTATGCCAGAGACATGACCCCTGAGAGATTTTNCGCCTGGGATGCGGATCTCAAAAAGGTTATGAGTCTCATGCTGAACAATATCCCTGATGATTGGGCTAGAAGGTTTGTAGCCTATGAACCTTTTACGCTCATCAAGAATCTGAGGGATATCTGTCGTGGAAGCACGGAGGACAGGGACCTGAACGTCCATGAGTTGATTGAATCAATGTCTGGTCTAAAGGTTAGTTCTCCCAACAGGTGTTATAGGATGGAGGTCCAAGAAACACATGTTCAGCTCCTTCGCACTAAACAGAGGGTAGGCGTCCCACTAAGGTTCCATGTGGATCTTATGCTTTCATATTTTGATCGCCTAAGTCTGCTAGGAACACCAATAAGCGAAAGGATGGCAGTCTCTATCTTGCTCAATTCACTGCACAGTGGGTTTGGTCGCTTCAAGCAACTATACCTAAGTGAACCAAGAGAAGAAACAGTTGCAGAATTTGTTCACCTTGTCAGAAAGGCTGAGATAATACTGGACTGTGAAGCCAAAGATTTACTCAAGGCTAAAGGGAGACCGTTC
>rnd-4_family-1#LTR/Copia
GCGCGGAGCAATCGTGGGCTGCGAGATTGGGCTGCGAGCGAGCGCNGCTCGCGTGGGCCGCAAGGCCTGCGCGGGTGGCGCTCGTGCTCGTGCTCGTGTACGGTTGTGTTCGATACGAATCCTAAAGCTATCGGGATTCGTTCNATGATTAAATCCTAATCCTAANAGATAAANTTTATTTAATTAGAGTCCTAGTAGGATTCTAATTNAATTAAATTNGTATCCTAATAGGATTCCAATTCCTTTTCCATAACTCTATAAATAGGNGCCTAGGGTCACACAATTTATAGTACGTAAACGGATTCAAGTATTCAANGGTAAGATTTTCGAGCAAAAATCAGCCATACACTTGCCTATANTAGCCGAAAATCNTAGTACCTTAAGGGCGATTCTAGTTGGTCAANCTTAAGGCGGATCCGGACGTGCTGTGGACTATCTACGGAGGGACGACACTTGGAGTCCTAAAGACTTGTTCTTGTTCGGTTCGGGCGCAGCTAGGGAGGGCACGCNACAAAGTGTATGCATCTAAACTATGCTAAATGATTATGTGTAAATAATATGCTTTCCTGGCTTTATGGTTTTTCCGCATGATTTATGAATTGTCATATGTATCATAACCTAACAGTGGTATCACGAGCCTCTTATTATTTTCATAATCTAAATTGCATGAACATGGTTAAATTTTACAAATTTGCAAGGAATTAAAAGGGGTGATTAATTTTCGTAATTGTTAATTAATTGCAAATTGCGTTTATTTAATTATACGTACGCAGTTTTTCGGCAGTTTCTTCGTTACTCATCCAAATCGAGTGATTTTTGTGTCAATTCCGCATGTAAAAGGCATTCTAAAATTTTGACAAAAATAGTATTTTTCGGCCGAACCCAGAATTCCCAAATTCGAAGCCTAACTATGACTTTTCGGAGGTTTTAGTTTTTCGAACGCAAAAGTTCGTAAATTTAAGATGTTAAATTAAATATTTGCGATTCTTGTTGATAAATCTTGAATTTTTGATTGACCTACTGTATATGTTTAACAAGTTTGAATGCCTAGNCTTGTTAATTATGCAACCTAATTTGTAATTATGATTAATTTGTTGAAATTCGAATAATTTAGAATTGATTTGATTTTCATAATTAATTAATAATTTAATTAGGTACCCATGATTAAAANCCACCATAAAAATTGTTAATTTATGTTAAATTTTAAATTTTTATGACCTAGATTTGAATCCATGTTAATCGGAAATTAATTGATTAATAAATTTTCGATTTTTCGCCCTAAAATTATGAAATTAATATGATTTATTAATTTGTCATTAATTTTGAATTAAAAATTTTAAATTTTATGAAATTCGCTCATAAACGTTGCACGCACAAAGCAATGGANGCTACGTGTTACCCTTAAGGGGTGTTGTATAGTGCGGGCACGCGACGACGAGCAAGGGAGCTCGTCGCCCGTGCGGTACGAATGCAGCGAGCAACAGGGCATGGCGCGCGCGCGAGGCAAAGGAGCTGGCCGTGTGTGCTGTGCGACGGGCGTGGGCGAGGGCGCACGGCAAGCGAGCAGTCGCGCGCGGGCAGCGAGCGAGCTGCGCCACAGAGCGAAGGCCCGCGCCGGCCCGCGCGCAGCGAGCGANGCCNCGCGAGGGAGCGCCAGCAGGCGCGGCGCAGCGCGGAGGCCGCGCGCAGCGCGGCCTGCGCTGGCTGCGTGCGCGCGTGGCCTGCGGCTGCGCGCTGCGTGGGCCGCGCGGCCTGCGCGGTGGCCTCGTGCGCGCTGGGCCTTGGGCGCGNGCTCGTCCGATGCTCGTCGTGTTCCGATTAAATCGTTTCGAATTCTAATTTAANATTTCCGGTTCCGGAATTAATTTTAATTAATTTTAAAATTAATAATTTAAATTGTTTTCTNGGATTCTAATTTTGAATATTATAATTATTATAAATTTTATTTATNCTAATTATTTTACTAAAATTAAAACCTTGAATTAATTTAAATTCTAATCGACTGAAANTAAATTAAATAAATGGATTCAATTATAAATTTATATGAGCTTTAAATTTTAATTAAATTTGTATGTTTCCGGTTAGACTAGAAATACATTTTTATGTTTAAAATTAGTAAAGCATATGAATTTATTGGTTTAAGTGGGAGCATTTTAGTCATAAACTCTTGATTAGGTCTACAAATCCTTTAAGGTTAAAACAACTTGATTAGAATTAATAAGGACTGAATAATTGGTAGATTATTGGTGCCCTTGATTAATTGCTGCAAATATTTATGTGATGCATAACGTGTTTTACTAACCAGCTATGTGGGCCATTCATGATAATGAATGGGTGAATGGTATATATTGTATATGTACTGTTTTGCAGGTTATGAAGTGACTAGTATGGCCCAAATAGGATAGAAAATATGGTCTGCGTACCATTAATTTGAATGTAATTGGTCTAATGCACCAAANTTGTTTTTCAATTCAAATATGGTCTGCGTACCATCAAATAGTTGTAATTAGTTTAATTATAGCTTATCCTATTTGAAGAAAATGGCGCCTCCCACGGNGATTTTCAAGACGGACTTTGAAGTTGAAGCTTCAAGATGAAGTCGGGCCATACTAGATCACATTTATCTTATGCATGCTTTAAGTTATTTATTGCTTTTAAATATGTCTTAAATATGCATGAGATCGNGGCTTGATTATGTTGCATGATTAAGGATTTTAGTTCACTTAAAATCTAACCAACATAGTAAGAGCCTTAAGTTCCAAACTTAAAAATTGAGTTAAAAGGTGCCATGCCAAAATATACACTTACTTGGATATCCTTTACATCAATCTAGTAATAGTTTTCCGCCACAGCGAGGTGTTACTTATTGATCCTAAAGGGGTAAGGTACACAAATAATTGTGAGTACATGTTAGTTTTGGTGAAACTCAACGATATAAGTAAGGAGTCCTTTTATGTCGTGGCAAAATCGATAGGTTTACCTAATAAGTTCTTAGACGTACCTATCAACCAAGAGTAGTTTCTAGACTATTAGCAAAAGGCTTTTGCTTACCTAAAATATTTTAGAATTGAGTCGACAAATACATAATGTGCTTAATTCTTCAATGGTTTTAGGGTCTTGGAATCATTTTATTCACACCTGCCGGAACAATAAATTCGAATAAAATGCTAATGACTTGTTTAAATTGCATGATTGCTTTAATTTTCAAGTTATTACTCATGATAAATGTTTAGACTTTGCATGCTTCAATGTATGCTTTAATTTTCAAGTTATTGTTCATGATAAATGTTTAGACTTTGCATGCTTCAATGTATGTTTTAATTATTGTTTATAATTAAATATCTTGCACTGCAGTAAATCCTTTTAGAAAGGTAACAGTAAATTTCCTCGATTGGTAGTGAATCCAAGAACGATTCACGGAAATGAGAGAAAATGAGCAATTTAAAATGTACGTTTCTTTTAGCGACTTTTATGGTTGTTTTCGAGTATCAAAGTCGAATGGCGAACCGATTGGTGCTTGTGAATTCAAAATACAATGTAGTTTTGAGATCATAAAGCATTGAGTTTAAACGCTCAGCTTTACCAATGGTTAACAACCTAATATCTTTGTCCATTTAATTCTCGAATGAGTCTAGTCCCTAGACATTCGAATAGATCGATGCTTAGAGAACTTTAGAAGCTTCTGGTAAGATCATCTAGTTGAAACAGAATATTCAACATAAATAAATGGTAAGAACCTTGTTGGAGTGACATTGGACATGTCTAACAAAGTATAAAAGTCAACACTAGAGAATTCAATTCTTAAGACTATAAGAAAGGGTACAAGAAATAGGAAAACAAAGGAACAAATGAAAGGAATTTACAATTCCGTTTCTACCTATAAGTTTATGTTTAAAGAGAAGTGACCTAGCAATCAAACTTCCTTGGTATCATATACCGCTTGAGGTTCTTACTTCGGTAATAACTCAAACAATGGAAGCTAGGCTACACTAATGACCTACAAGTGGGAAATGAAGCATGGCAATGCTACATTAGTTGTAGGGTCATCTAGTTTGTTTTAAGTCCTTTCAAAGGCTGGAACTTAATGGCTATTTTGTTCCATAATCAGCATACCTAAATTTCTGTTTTCAAACACAGAAAGACTCACATTCAAGAAAAACAAAAACAATGTTTGTTTGTTTATTTGAATGAAATGGTCATTTACGGGTTGAGTCAATATGCTTGATTAAAACAAACAACTCTTTAACAATAAGAACTTTACTAGGTTCAAATCAACCCCTTGATTTGAGTTCCACTAATCTTTGGCATTGTTGCTTAGACCATATCAACAAGTTAACATTCAAAAGCTCTATTTTGATGGACTTTTGAAAGTTGATTGATTTCTAGATCAATTCAAGACAAGCTAGTCTTACTTGTTGAAAGTAACAAAAGATATGAACTATTGTTAGAACGCCTAGACAATAGAGTTCAAAGCTAAAGAAAGATTTTATGACTTTATTATTTCACACGGATTTGAGTGAATATAGGTTTATTTACTCAANGTGATATAAGTTTGAATCTGTTTGGCTAGTTCAAAGATTCAGAAGTATAAANCCCACTTGGCAAGAAATCATAAAGATCTAGGTTAGATCATGTTGATGATTACTTGAGACCAAGAATGATCATCAATGATTGTGTGTTGTAANTTCACGATCTAGCTCCATAAGATATGGCATATCTAAGTTGGAATGATCGAAGTCGATTAGTACTTGATTCGATCAATGATGGATCATAAAGACTTTTCCTATAATTTCTAAAACAAAATGCTCAACTACCACCAAACTAAACCAAATTCGTCAAAGCTATTGAAAAGTAATTTCAGAATATCTTTTCATAATATATATCTAGAGAGTTGCTAAACTCAGTGGGAGCTTAGTGTTTGTTATTCGACAAACTAAGGCCCAAGTATAGATATATGTTTCATTGTGATTTATTCAAATGAGACACAAGGGTATTGTTTCTACCACGAATTTTTGAGAACATAATGTTTGTTTGCTCGAAATAATGTCCTTTTGGAGATTCGTTTCCAAAATGACAAGTGGGAGAAAATAGACCTCGAAAGTCTTCGAGGCGAACAACAAACATAAACGGACATTCCGGAGGCTTTTCGAAGTTCTTCAGAAAATCCGAACACGTATTCTTTAAGGACTTTAGAAGTGGCTTTAAAGAATAGACATCTCTTAGAAGACTTTACAAGTGCTTCAAGGAGAACAGAATATTCAAAGGACTTTCAAGTGGCTGTTGATATTCTATTGTTTGATGTTCTATACCCAAGTAGGCATAGAGTTCAAGTCACTGAAACTATGAGATTCTTCTATTAGATAGTGAAGAAACCTACATAGAGTTCAGGTCACTGAAGCTATGCGATTCTTCTATTAGATAGTGAAGAAACCTACAACTTGCAGTCAAACTATTATCATGTAGATAATGAGTTTGTGACTTGTAAGAAAGCTATGACGAAACCCAGATTCCCTAAAATGGTTAGAGGCCATATATAGACTCAAATGTTTTAAATGGTTAGAGGCCATAAAACATACTCAATGTTTTGATGACAAAATTGAAATTTTGTTGATTTGCAAGAATAGTTTCACACCTATTGGTTGCAAGTTTGTTTTAAGGATAAAAACCATCAAACATGGAATTGTGTTCACACACAAAGCTAGATTAGTTGCTAAAGGTTACAAGCAAATTCACGGCGTGGATTGTGTTGAAACCTCATGCATAATCGTAATGCTCAAGTCTATAANTCAAGCAATGATTGCATATTGGTACATATGGCAATTGGATGACAAAACGTATTCCTCAGTCAAATGTTGGAAGAAACTATGTACATGGCATGTCATAGGATTTGTGGATCCAAATAAATGCTTGAAAAGGAAAGCTAGCTTATGAAATCTAAGTACAGATTTAAGCAAGCAATTGGGAATTGGAANTGTATTTTAGTGAAGCTAATAAGTATTTTAGTTTCATAAAATGTACATGATTCTTATAGATATATAAGAAGTTTAGTGGGAGTACGTAAAACTTAATTGGTCCTATGTGTATCACACACATATCTCTCTATTGTGAAATAACATTCAAATGCTAATGACTTAGATTTGAAATTATTCATCAATGACGGACCAAGGCGAAACTTAGTACATACTGGGTATTAAGATCTATTTACAAAGATCTTATAATATTGTTTTGGATTAAGTAATGGCATTTACTAAATCAAACACGAAAGACTCCATTGGAGATATTCGACCCATATGAATAAATCTAAGTAAAGGATGTTTGAACTATGTATAAGCATTTACTAAGTTAAACATCAAAGAATCTAAGTGAGATTCTTAACCTATATTATATGTCAAAGAATTTAGCTGGATTCAGTATCTACTGAAATTGGATGAGCTAAAGTTACATGAATAGAATTCAATTGGGAATTATTCTGCAAAAGAATTTATCATGTATGATATAATATGAGGATCGCCAAAAATGTATCGTATGGCTTTAGGCATGACGAACATATACCAATCTCTATTGATCTAAGTGAAGATCAACTAGATTGAGATCAAGAAAAACTTATGGTACTTGAAAAGGTACATAGGAATAGTTCTTGATTCAAGGAAATAAAGATATGCTAATAGTCGATGCTACACGCATAAACACTGGCAAAGGATCAAGCAAGATCCCTTTGGAGTTAACCATTGGCAAGGACGAGCTACAGAGCATCGTGTTTTGAAANGGCAACATGGATTGGAGACCATGAGTTGTTGCGTGGGAAATTAAATATTAATTTCTATGTTCTAAGATACAGCTGGAAAGTCTTCCACATATCTGTGAACTNCTTGGATAAGTAAATCCAAACAAAGCATCACTAGCAACCTANACAGTTGAAGTAAAAGTANTTATTGCCTAAGAAGCAATGAAACAGGGTTGTTTATGTTAAAGAGTTCTTCACTGAACTTGGGTGGATCACATGTCTGCTGACTTGATGGTTCTTCATTGCAAAATGCGTAGAACCACTNTTGAAGTAAGAAAGACTAGATCACATAATAAACAAACTCAAAAGATCTTATCATCCTATCTCGAAGAACATTCGATGAAAAGGATATTAAGATTGGCAAAGCATGATAACTAAACCTATGCAACAAGTGAGAAGCAACACTCACATTGTAGCACTGGAAATCAAGCATAGCTTTGAATTCCATGAACTGTTTTAAAGATGGGTTCGAGGCCCATGGTTGTAAAACATTGGGGTTGAACATTTATCATATATGAAATGTATTTTCATATTCCATTTAATCTTGGTTTAGTATTAAATGATGAGTCCCTTCAATTTGACGATATATTCAAGATAGACTGTCAGGACCAGTCCTGTGACTAAGAAATGTCTATCAAGTGAACTTGAATGTCAAAAGTTGAAAATGGTCCCTGGTCGGAGTTTTCTATAAAATTGGACGCATAGAAAACGTTAGACGACTAGAATGCAAGATGACTAGTAGTTCTGTTTCTTGAACTATGTGGACATGGCAATGTCGTAATCATTTGCATAGATACTTACTTTGGGAAGACTAGTATCGGACAAGACCTATGAAACTTTACTGTAAGAGATGAAAATCTGTCATAAGTAAATTTCATTAAAATTATTAGACACTAAATCCTCAATACCTGAGTGATTTGAGATTACTTGTTTGAGAACTGGTTGCTTTGACGTTGACCAACCGTCGCACCGTAAAAGGAGGCTATAAAGGCAACGCTCAGGTAATCACCTATCAAACGAAGTCTAATCTCAAGATCGCAAGATTGGGATTGTCCTCCCATAAATCGGGATGAGATGCTTAAAAGTTGTACAAGGCCACTCGGAGAGCTAGAAACTGTGAAATGCATGGCCGTGCTCGGATGAATCATAGGCTATGATTATCTGTTTATTTGATCAGTTGAACTCTGAAACCGAGGAACACCTCTGGACATAATAAGGATGACAACTCTTACCTTATGTTCAAGAGCAAGCATCGAGCGACAAAGGAATTAGGAAATGCACACTTGTCCCTAAGGACAAGTGGGA
>rnd-4_family-266#LTR/Gypsy
AGATCAACGACAGGACAACGATACTGGGCGGCCTACGCGAGTAGAGCGGCCACCCCTCGAAAGAGAAATGCCGACTGAACATCATACGCCGGCCACGAGAATCACCGGAGATGCCGCGCGTATATTTGCGGCCGGGAACACACCGCGTCGNGCTGCCGAGGCCGAGGTGNTCGTNGAGGAGGACGACCAGGCCAATCGCACCCCNCCNGGCGGCCACCTGAGCCCCAGCGTCGGATACGGTGCTAGATGAGAACCCGGACNTGCCNGTCTCGGTGGGNTCNCTNCGCGAGATCTTGGCNGGATTCCAACAGCAAATGAATCAAACCTTTCGACAGCAGATGAGCACCACATTGCAGGATGAAATACGGAAGAGCATGCTGATCTACANCACTGCTGCGGCTGCAAATCATGAGGGGCCGGCAAGCAATAGGCCAACACTTTCTTTGCGCCCCCCAAACGTCTGGACCAGGCNGACAGGCGAGGACCTGAGGAGGCAGCCGCCAGCGAGTCAGCCCAATCAGGCAATGTCTTACCTACCACGCCGACTGCCACGGCGGCTGATCGGAGAAACGTCCCGAGGACGTGAGCAGCCACGCGCAGAGCAATTGCCTGACTCTGAGTCTGAACTNTCNGACACCGGGTCNACCCCCGTCATGCCGGATAGACCTCTCCCTCATCCAACTTATACGCATCTGAGCCAGGCGCGCCCAGGGGTCACCCGTCCAACCCGTCAAACTCGCGGACGCGAGTCTTCCCAGCGGGTACCCTACTCAAGGCGCCGNGANCCCGCNTATCACATTCAGCAGGGGNTGTCCAACATGACGCTAGGGCACACGAGCACCCCTTTTGCAGACGCCATCATGAACGCCCCGAAGGAACCCAAAGTCAAGACTCCCACCATTGANGCTTACGACGGTACCACNGATCCGGACATGCACCTCTTGGTTTACCGNCATCACATGTATGTCCAAGGAACAACTGANGCCACCTGGTGCAAGTATTTTCCGGCCACNCTCAAAGGAGTAGCGTCTAAGTGGTTCGAGNGACTNCCCGCNGGATCNATTCGCTCTTTTTCGGAGCTACGAGCTATTGTTCTCCACNAGGTTCATGGCNCACAAGGAAGAAAGGAAGACGAGCATGCATCTGGGNCGGATTCAGCAAGGGAAAGACGAGTCCCTGAGAAGCTATGTGAAGCGNTTCAATCTAGAGGCNGGGCAGATCCCGGATTTGCCNGATGGCGTCTCNTTCGATAACTTCATCAGAGGGCTGAAGAAGGGNTCNTTCAAGTTTGATCTGGTNAAGAAAAGCGTNCGGACNATGGCNGAAGTNCTGGACGAGGCCGAGGCCTTCATCCATGCAACAGAGATNTGCAGCGTCCCGAAAGATCCCAGAGGAAGTGATACCGCCGAGCTAGCGGCAAAAAAGGAGAAATTCGAAAAGAAGAGCCGGCCTAACGGNACNTGGGCTNTTTCAAAAGAGTCATGATACCAGGNCTCCCGGAGCGGCAGGCAGAGAACGGCCCAGAACTATGAGGGAGCGTTTCGAGTATAACACAGACCTNCNCACAATNCTGATGGACGTCGGGACCAGGTNCGACCTTGANCGNCCNTTTCCCATGAAGTCNCCNGCNGAGAGTCGAGACCCCAAGCTGTATTGCCAGTTCCACGGNGACATAGGGCATGACACCAAGGATTGTAGGAGCTTGAAAAGGGCNTTGGACGGCCTAGCCNCCAAGGGACNCCTAAAGAGCTATATCAGCAGGAACACGGGAGGCTCTGGAAAAAACCANTACAAGAAGAACAAGTCACCTCCCTCGGAGGAAGATGGGAATCGTACCGACCCAGAGTGCGTGGCAGTCATCTCAGGAGGATTGGCCGCCGGCGGGCCGACCATGAGGGGCCAGAAGGATTATGCCAAGCGATTGGGGCAAGTGATGCTGTCCGGCAAGGCCACAGTCGACCCGTTTCCAAAAGTTGAAATCGGCGAGGCCGACCGTGGGAAAATCTCCACCCC
>rnd-4_family-749#Unknown
ATTTGGGGAAGTAATAGGATGCCATTAGAGTGGAGGAAAAGTACTATCATCCCCTTGTACAAGAATAAGGGTGATGTCCAGGATTGTGCCAACTATCGAGGAATCAAACTAATGAGTCATACTATGAAACTTTGGGAGCGGATTATTGAGCAAAGATTGAGGAGAACTGTGAAGATTTCGGAGAACCAGTTTGGATTTATGCCTGGGAGATCGACTATGGAGGCCATTCATCTTATAAGGCAACTAATGGAGAATTATCGGGATAAGAAGAAGGATTTACATATGGTTTTCATTGATTTGGAGAAGGCGTATGATAAGGTACCGAGGGAAATTCTTTGGTGGGCATTAAGTAGGAAAGGAATTCCGAGGAAGTATATTGATATCATCAAGGACATGTATGAGGGAGTTAGCACGAGTGTGAGAACTAGTGTTGGTAAGACCGAAGAATTCCCCATTACGATTGGAGTGCATCAAGGTTCCGCACTTAGCCCGTTTCTTTTTGCTATAGTCATGGACGAATTGACGAGGTCAATCCAAGATGGTATACCCTGGTGCATGATGTTTGCGGATGATATTGTGTTGATTGATGAAACAAAAGAAGGAGTGGAAAGTAAGTTGGAGTTATGGAGACAAACTTTGGAATCTCGGGGTTTTAGGCTGAGTAGAAACAAGACGGAATATATGGAGTGTAAGTTTAGTGGAGTCCAAGACAGAGAGACGGGGGCGATTACCTTAGATGGGAAAATTGTCCAAGGCTCTGAAATGTTCCGTTATTTAGGATCTATTATCCAAAAGGATGGAGAATTGGATGGCGATGTGGCCCATAGAATCAAAGCAGGTTGGTTGAAGTGGAAAGGTGCCACGGGGTTCCTATGTGATCCAGGCATGCCCCAAAGATTGAAGGGAAAATTTTACCGCACGGCAATTCGACCGGCNTTGTTATACGGCACGGAATGCTGGGCAGTGAAACATTGTCACGTGCACAAGATGAATGTGGCGGAGATGCGCATGTTACGTTGGATGTGTGGGCATACAAGAAAGGATCGTTTGAGGAATGAGATTATTAGGAAGAAAGTAGGGGTTGCACCGATTGAGTTTAAGATGATGGAAAATCGTTTAAGATGGTTTGGACATGTAAGCAGAAGATCAAGTGATGCCCCGGTTAGGAGGNTAGAAGGGTGGCAAAGTGATAGAATTGCAAGGGGTAGGGGAAGACCTAAGAAAACTTGGAGGAAGGTGATTGAGCACGATATGAGCTTTCTTGGGATTGAGGAAAATATGGCGTTGGATAGGACAGAGTGGAGGGAGAGAATATACGTTGATGACTTCATTTGACTTATACANCTTCCATGTTTCTGTTTCTTTCTATTTTTTTAATTTTATTTTTAAAATTTTTTTAATTTTATTTTTTTATAATTTTACATGCTATTTTGAAATGTACTTATTTTACTTATTCATTTATTTTAAACTTTACTTATTTTTTTTATTATCTCTTACAATATTTCTTCTTTTATTTATTTTATTTTAAACTTTTTTACTTATTTTTATTATCTCTTACAATATTTCTTCTATAATATATATACATTTTTCTCTTATCTTACTTTCATTAATTCCACTTTCTCTTCCTTGTTTTTTTTCTTTTTACTTCCTGCTCCTTTCTGGTTTGATTGGTGACAATGACGATCTCCTACGACGATTCATGTTAGCCGACCCCAAATCATTTTGGGACTAAGA
>rnd-4_family-147#Unknown
GTTTATAAATTATGGCAATAATAGATATCACGTAATAATAAGGATTTTTTGGTATTTACTACCTTAAAAATACACCACTTTTGTATTTACTACCTTATGAAAATTTTATTTTAAATTACTACCTTAAAGTTCCANTTTTTTTTTATTCACTACCACTTTACAGTTTTCTCATTTTAAAATTGAGATATCTCTTTCGTTTCTTAATCATTTTAAGTGATTCAAAGCCCATTCTTCTCATTTATGTGTAAGGATTCCATAGGGATCTTGCTTTTAANATTTTGTAAAAGGTAAAACGAATTAAATATTATTTGTAAAATTTTAAAATATTTATGAATTATCAAACGAATTGTTTTGAAATGTCGTTCTCAATGAAATCCCTATAGAAAAAGGAAAATAATGAACTTTGAATCACTTTAAACGATTAAGAAACGAAAGAGATATCTTAATTTTAAAATGAGAAAACTGTAAAGTGGTAGTAAATAAAAAAATTGGAAGTTTAAGGTAGTAATTTAAAATAAAAATTTCATAAGGTAGTAAATACAAAAGTGGTGTATTTTTAAGGTAGTAAATACCAAAATTTCCTAATAATAATTTTNCTAAATATTTTTGGTAATATTTTAGTCAAATCGGTATATTAATAATGGAAAATATATTCACTCGATATTTTGGTCAAATTAGCATATTAAGCATATAAAATATGCATATTAGATGANTAAATTTAAATGAGTATGTTCAAGATTTATAATTATGCAGTAGTTTTAGGGGATATTCAGTTAAATATTTTGTAAAAAAAAATTATCATAATCCGTGCGTGCACGGGACCTAAT
>rnd-4_family-1339#Unknown
ACAAAATTTAGTTTATAAATTATGGCAATAATAGATACGACGTAATAATAATTATTCTAAATTGGTAATATTTTAGTCAAATCGNCATATTAATAATAGAAAATATATCACTCAATATTTTGGTCAAATTANCATATTAGCATATNAAATATGCATATTAGATGAATAAATTTAAACGAGTATGTTCAAGATGTTATAATTACGCAGTAGTTTGGGAGATATTCAGTTAAATATTTTGTAAAAAAATGGTCAAATATCCGTGCGTGCACGGGACCTAAT
>rnd-4_family-327#LTR/Gypsy
TGTTAGGGGGGAAAATACCCTCTTGGTGACGTGGGCATACGTGGCAAGCATTGCATACGTGGCTGCCAGCAAGGCGCGAGGTGGCACCATTCGAACGGTATTCCCAACTGCTGGGNTCAAAACGAGCGTTACGAACCGTTGATGAAGCCGGCCTTCATTACGCATTTATTGTCTAATTATGTGCAATTAAGCGTAAACGTTACACTCTTATTGTAAANGCCTATAAAATGGCTTAGTCATGTCTANTTTGCATACACGATTTCTAAGCAATAAACTACATTATCTTATGCTNTTACAACTTGCTCTCGCCATTCTNAATTATCTNGCTCGATCGGATTGTTAGCACCTCCCTCAAGGCGAGTTCGNCCCTAAGTAGAATTTGTCCAAAACAATTTGGCGCCCACCGTGGGGCTGACAATCAAAAACAGCTCGATAATCCCATTCCAATCCACCATGNCCGGAAATGCTAGCTCATCCGACGATGTCACTCGCCGCTTCGAAGCCATGGAGCAGCGCATCAGCCTCCTCCAGAGGGAGAACGAAGCNCTGCANTCNCANGTCAGATCCGCCGCCTCCATCGCCACCGGGTCCAGGTTCCAGTACCGGCGAGACACCTCCGGGCTGAACCGCCGCTTGGATCTCGACGCCGCTCCAGACCATCCCCTCCATGTACCCTTCGGCGAACCCGGGGGCCCNGTCCTCGAGCAGATCCGCGAGTTCGANCCGCTGCCGAATCAGCCCCGCTCTAACCCGAGTTGGCTTCCCCCGCCTCCAACTCGACCATCTTCTGCAGGTACATCGGCGACAGTCGTCGCCACGACGGCTGCCCGGGTCGCCCCACCTCAGGTCGGCATGACGACATCCACCATGGTGNCGGCTCCCGCCTCCGNTCCGGTGTCTCGTCCGTTGCCNCCCCCCCCAATGGTAACCATGTCGATGCCCCTGCCCGTCACGGTCCCGGCGCAAGGACCGACGCCGGCGACTCAAATGCCATGGGATCAACTCTTCTCTCAGCAAGTCGTCCAGCCTGTCGTCAACCTAGTCACTTCGGCGCCAGGAGCACCCCCCAGTTGATGGCGGTCCCTTTAGCCAGCCAGGCGCCGCAAGCAGCGTTCCCGAACGCCCTAATGCGCCCGGACTCTTCTCGAAACTATTCTCCATACACTCCTCTTAACAGGTCAGTCGTTCCGGTTAGTCACGGTTTCGTAACTCCTTTCCCTTATGTTGCAGGTACCCGCGCTACTCAAGGGACGCCCCCTTNCATGCAACAAGTGGTGCCGCAGTTCACTCCTCACCAACCTCACGGCGTATACCCGCAAAACACCTATTATCAACATCTCCAAGCCAGCCTCCCCGAAACGTTCAGCCCCCTCGTCCCGGTGCTCAACAGCATCTGCGAAAACACCAATCACCAACTCCAACAAATCATGACCATGATAAACAAAATCCCNGGAGTACCAACACCAATCAAAGAAGCCAGCCTAGACAGTTATGCCGACTCACCATATGCCGACCCCATCGATGCAATCGACATCCCGAAGCGATTCAGCCCACCCAACATGCCCATGTACGACGGGACGACCGACCCAAGAGAGCACATCTTGACCTACAAGCAGCGGATGATGACCATCCCAGTCCCCAAGCACATGAGGGAAGCCAGCCTTTGCAAGGGGTTCGGTTCGACATTGGTCGGGCCCGCCTTGAAGTGGTTAACCAGCCTGCCAAATGGGTGCATCACCTCTTTTGCTCACCTCGACAACATGTTCAACCAACAGTTCGCTAGCAGCAGGTGTTTAGAGAAGCAGACGAGCGACCTATACCGNGTAGTCCAACGTCCTGACGAACCCCTGAAGGATTATATAGCCCGGTTCATCAGGGAGAAGGTGACTGTNCCTGAATGTGACGTCCCGACAGCNATCGAAGCGTTCAGGCAAGGATTGTACGGCGAAACCGACCTNTGGAGGGATCTAATCAAATACCCCTGCAAGACGTTCGAGGACGCTCAAGCCAAAGCAATGGCCCAAGTCAGGTTGGAAGAAACTCTCTATTCCCGGAAAGGAGCTAATGACTACNCCAAGACGGAAAGACGGCTGCCCTACCCCAAGAGGAGCGACGATCGCCCTGCCCCTTATTCCCGACCTCAACANGTAGCAGTGGTGGAGGAAGACGACGACTCCGACTGGAAGAACAGCCCGGACCTGCCTCCAAGAATTAACGAATATTCTTTTTGTGTTGACACTGTAGGTCTGATGAACCACCTCTCGAAGATGGGGAAAGCGGTGCAGTGGCCGCCGAAGTCCAGCAAACCCGANTCGAAGAAGGATCCCTCAAAATGGTGTGATTTCCATGCCGACATCGGTCACACCACCAACGACTGCGTCGCGTTGAGGAGAGAAGTAGCCTACCTGCTGAAAAACGGATACCTCAAGGACGTCATGTCAGACAAAGCTCGTGGCGTCGTCAACAAAGACAACTCTAACTCTCCATCTCGACCTCCTCCACCTCCCCCTCATACTAAAACTGTGAATTTTATTGCTGGAGGTTCTGACGTTTGTGGTTTGACTTATTCTGCAGCGAAGAGGCACGCCCGAGAAAACGAGATAGACAGACCGGCCCGAGCCGTAGCCGCGAAGTACCTAACCCCTATATCTTTCGATGAATCTGATGCAGGGGACATCTCGGACAAACATCACGACGGCTTGGTGATATCCATTCCTGTTGGAAACTGCATGATCAAACGAGTCCTCGTCGACAACGGCAGCTCAACTAACGTGATGATGCTCGACGCCCTCAAGGAGATGGGGCTCAACCCAGACACAGACGTCGTCAAGAAATCCACCGTGCTAATAGGGTTCAGCGGCGAAGCAAAGACCACCTTCGGAGAAGTCACCCTACCCGTTTACGCNCAAGGAATCAACCAACAGGTAAAGTTTTGTGTTATTGATTGCCCTTCATCTTACAACATTATTTTGGGCAGGCCCTGGATCCACGACATGAAGGCCATCCCTTCGACATATCACCAAACCATCAAGTTCCCGACTCGATGGGGGGTTCAAGAAATCAAAGGAGATCAGCAAGAGTCCAAGGAATGCTACAAGGCGGCCCTAAAACCNTCGGCCACCAATAAATCCTCATTATAGCAACTACAGTCCAGTTCCGACCCAGCGAGCTACGAAGAGCCCAAATCCGA
>rnd-4_family-303#Unknown
GACTAGATTTTAGCCCGTGCGATGCACGGATTCTATTAAATTGTTANGTTAAAATAAAAC
>rnd-4_family-465#Unknown
NNNNNNNNNNNNNNNNNNNNNNNNNNNNNNNNNNNNTTAGGNCCCGTTCGGTATCGTTTTTTGTTTCCGGTTTTCTGTTTTTTACANAACTAAAAACAAAAANNTGAAAACNACAAAAANTANGTCGTTCGGTATCGTTTTTTTGTTTCCAGTTTTCTGTTTTTTACAAAACTAAAAACCAAAATATGAAAACCACAAAAAGTAGTTTCCAGTTTTTTGTTGTCAGTTTTCAAAATCAACATGATTACTATAGGTATGACTATTTTTTAGTTCATGATTCAATCTAAATCATATGACTTTCAAAACCAAAAACCAAAAACTGGAAACTACAGTGATACCGAACGGTTAGTTTCCAGTTTTTNGTTGTCAGTTTTCAAAATTAACATNGTTACNATAGTATGACTATTTTTTAGTTCATAATTCAATTTGAATCATACTGGCAGTGATATTAAACCAAAAAACCAATTCAATCTAATTTAATAATAAAATCATAANACCGAAAACTGAAAACTGGCAGTGATANCGAACGGGCCCT
>rnd-4_family-26#DNA/CMC-EnSpm
CTAGTGGAAAAAGGGTCATTTGCATCGCACTTTTAAGCACATTTGCGTCGCACATCGTGCGTGGCAAAAGCTCTCGACGCAAATGACTAAAAGTCATTTGCGTCGCACATTTAAAGTGCGACGCAAATGACCCTTTAAAAGTCATTTGCGTCGCACATTAGCTAATGTGCGTGGCAAATGACTTTTCAGGCGCCATGTAAAAGTCATTTGCCACGCACATTAGTGGAAAAACGGCTTATTTGCATCCCCGCATTTGCCNCGCCATTCTGAACATGCGACGCAAATGACAAATTTTAGCATAAAATTTAGTCATTTGCGTCGCAGNTTTGTTAANCTGCGACGCAAATGACTCTAGGATGCCCCCCAGAGTCATTTGCGTCGCAGATTAGTAAAACTGCGACGCAANTTACTCAATCAGTGCGTCGCAGATTTACTAATCTGCGACGCAAATGACTCTAGGGGGCATCCTAGAGTCATTTGCGTCGCAGATTAATAAATCTGCGACGCACTGNGTTTTTGATTTTTTTTTTTCGAATTCGCGCTCACCTTAATTGCTTAGGAACTTCATTCCGACTTAGGTTATTGCTCGACAAACACTGCTCCCTCCCAAACGAAACCACAACACCAACACTAGCTGCTTTGTTCTCACCGGCGGCTTCACCCTGTCGTCGTTGCTTCTTCGCCGCCTTCCGTCGTTGCCGCGCCGTTCCTTCGCTGNTTCACGCACTGCTNCGCTTCACTGTTCGCTTCACGTAATTCCTGCCCTGCTCCCTTTTTAGAGCCGCCGCCCACGGCCAAGGAAGTCGTCCACGGCACGGCCGCCGCCCACGCCGCCGCCCACTCAGCCGCCCTTGTTCATTGTCGTCTCTCCTCTCTTAGGTATTGAATTTTAAATTGTTTTTAGATATTTNNNNNNNNNNNNNNNNNNNNNNNNNNNNNNNNNNNNNNNNNNNNNNNNNNNNNNNNNNNNNNNNNNNNNNNNNNNNNNNNNNNNNNNNNNNNNNNNNNNNNNNNNNNNNNNNNNNNNNNNNNNNNNNNNNNNNNNNNNNNNNNNNTTAGGATTTAGGTTTTGTTGAATTTTAATTGTAGATTTTGTTGAATTTTAGTTGAATTATATTTTAATTGGGTACATTTTAGGATTTAGGTTTTGTTGAATTTTAATTGTTTATTAATTTAGGTTTTGTTGAATTAATAGGTTATGAAATGAAGTTTTGGGTTTGTGTATATGAAATGNTTTGTGTANGTTACGAAATTGGGTTTTGAAGTTTTGGNTATGAAATGAATTTAGGTGATATATGAAATCATGTTTTGGGTTTGCTACGAAACTTTGGATTTATAATGATATGAATAGCCTAGTTTATATTCTAACCTTTGACAAAATTTGGTCATATTGTTTTATCTTTAGTGGTTGAAAATGGATCGGAGTTGGATGTATGGTAGTAAACGATTTTCTACAAGGTTCTTACAAGGGATTCAAGAGTTCATTAAGGTTGCCTTGAAACATCAATCAGAACATGAATCAAGTTTAATTCTGTGTCCTTGTTGTGATTGCAATAATTCAAGGGGGTATCGGGATATTGATGATATTGTTGATCACGTAGTTCGTCGCGGTTTTAAGGGTAACTACACGACGTGGACATGGCATGGTGAGAGCGTAGATCATGGGGCAAGTTCTAGTATGCCGAGCTCGAGTCAGCATAATCATCGTGATAACGGTGATGATAATGAAATTGAGGATGATATTGGTGTTGAAAGTGAGGAAGAAGAGGAGAAAGATAGGATAGATGATATGATGCATGATGTGGAAGACCATCATTTCGTTGAGCGTCCCCATATGTATGATAGTATAATCAAAGCTTCCGCGACACCGTTATATCCTGGTTCTACACAAACTGTACTCGGTGCCGTCGTCGAATATTTCAACTTAAAGGTGGAAAACGGTTGGACCGACGAGAGTTTTTCACAGTTTTTGGAGGCCACGTCTGGTAATCTTCCTGAAGGAAACGAACTTCCAAGGTCTAACTATGAGGCCCAGAAGCTTATGTGTCCTTTGGGTATGGATTATGAGAAGATACACGCGTGTCCAAATGATTGCGTGTTGTATCGAAAGCAGTATGCAAATCTGCATGAGTGTCCAAGATGCGGATTGTCCCGTTACAAGATCGTGGAGAATGATGCAACATCAACTAAGAAGAAACCTTCTCCGGCTAAGGTGCTTTGGTATCTTCCAATTATACCAAGATTTAAGCGCCTTTTCTCAGAAGAGAAAACTGCAAAACTCTTGAGGTGGCATGCCGAAGGGAGGAAGAAAGATGGGTTAATGAGGCATCCTGCTGATTCTCCACAATGGAGGAACATTGATCGAAAGTACAAGGTCTTTAGGGAAGAAGTTCGGAATCTCAGGCTTGGTCTTTGCACGGATGGAATGAACCCATTTGGGACACTTAGTACCCAATATAGCACTTGGCCGGTTCTTCTCACCATATACAATTTGCCTCCTTGGTTATGCATGAAGCGTAGATACATCATGTTGTCGCTCTTAATCTCTGGGCCTAAACAACCCGGAAATGACATAGATGTGTATCTAGAGCCACTCATTGAAGATTTGAAATTGTTGTGGGATGAAGGGGTGTTGATGTTTGATGCATACGCCGAAACCAATTTCACTTTACGTGCCATGATTTTTTGTACGATAAATGATTTCCCGGCTTATGGAAATTTGTCAGGGTATTCTGTAAAGGGAAAGAAGGCATGTCCAGTTTGTCATGATGATTTGGTCTCGAGGCGCCTAAAATTTTGTGGGAAAGATGTGTACATGGATTACCGGATGTATCTTCCTGAAGATCACCCATTTCGAAAAGAGAAGGAAGCTTTTAATGGAGAATTGGAGATGAGAGAAGCTCCTGCCCCCTTATGTGCGTGTGAGGTTTATGAACGGGTTAAAGACATTGAGACGGAGTTTGGTAAGCCTTATAAAGGTCAGCCAAGTGGTGGTTGCAAGAAGGGGTCTATCTTTTGGGATCTCCCATATTGGAGAGATCTGGAAGTTAGGCATTGTCTGGATGTAATGCACATTGAGAAAAATGTTTGTGATGCCATTGTTGGGACATTGTTGAATATGCAAGGGAAAACGAAGGATGGGCCTAAAGTTAGACGAGATATGGCTGCTATGGGTCGCTCCGAGTTGGCACCTCAAGAAAGGGGAAAACGCTGGTACCTTCCCCCAGCTTGTTTCACCTTGTCTAAAAAGGAGAAAGTTAGCTTTTGTGAGTCTTTGCATGGCTTAAAGGTCCCTGCCGGTTACTCTTCGAATTTTCGTAGACTTGTGTCCATGTCTGACTTGAAATTAGTTGGAATGAAATCTCATGATTGTCACGTGTTGATGCAACAATTGCTGCCGGTTGCAATTCGAGGGATATTGCCGCCACAAGTGAGGTATACCATTACAAGATTGTGTTTCTTTTTCAACACAATTTGTAGCAAGGTGATCGATCCGACAATACTGGATGATTTGCAGGCTGATGTACTTGAGACCATGTGTCGGTTTGAAAAGTATTTTCCGCCATCATTCTTTGACATGATGCCTCATTTGATTATTCATCTTGTTCGTGAAATTAAGCTTTGTGGGCCAGTTTGTATGAGGTACATGTATCCCTTTGAACGGGAAATGGGTACCTTGAAAGATAGAGTGATGAATCCGGCCAAACCTGAAGCTAGTATTGTCCAACGAACCGTCGCGGAGGAAGTTGCTGCATGGGTTTCTCAATATATGGCACGTTTGAAAGAAGTCGGAGTACCAAAGTCTAGACATGATGGGAGACTTGGGGGTCAAGGTACAATTGGCAAGAAAAGGATATCAATCGGTTCTGAAATGATGTGTAAGGTTGAGCTGTTTGTGGTGCAAAGTCTTAGTGAAGTCCATCCATACGTGGCTGAGCACATGAACTTTCTTAGAGAGCAATATCCTTCAAAAAATGGTCCTCAACTGATAAAAGAGCATAATCGTTCATTCCTCACATGGTTCAAGCGTCGAGTGATGGATCAATTTTCCGACACGCCTAATGAGGTATCTGACATGGTGAGATGGTTGGCATATGGTCCTAAATGTCAAGTCATATCTTATGAGGGGTACGACATCAATGGCTATTCTTTTTACACGAAGCGACAAGATGACAAAACGACGATGCAAAATAGTGGTGTTACGGCAATATGTTTGTCTTCAGAGTATGCTAGTGCAAAAGATAGAACACTTGTAGATAAGACGAACTCTTACTATGGAGTCATTGAAGAAATATTAGAGTTGGAATATAAGTATTTTAAGATTCCTCTATTCCGGTGCAAGTGGGTTGATATTAGTCGCGGTGTCAAAAAGGATGAACATGGGTACCTGACACTTGTAAACTTTAGTCGAGTTGGGCATCTTGCAGATCCTTTCATATTAGCATCACAGGCAAAACAAATCTTTTACATGGTTGACCCTGCCGATCGTAGTTGGTCAGTTGTTCTGGAAGGCAAAAGAAGAATACTTGGCGTTGAGGATGTAGATGATGAAGAAGAGTATGATGAGCAGTTTAATGAGATTCCACCTTCCTCCTGGCATATCCCTCAAATGATTGACGATGTTGACACGAGTTATACGCGCCGAGATCATGATGAAGGATTTTATGTTGAAAAAGAGAAATAGTGAGATAGGTACTATTTTGGCAACTATTTTTTTCACCAAGTTAATTTGTAG
>rnd-4_family-316#Unknown
AGTCATGGGGTCGAGGGCNCCTAAGACTAAAACCTCGGGGCAGGAGCAGGAAACGCTCAAAGTCACGTCCCTGCTCCCTCAGGTACCTCAGCCATTTCATGCTGGGAAAGATGTCAGAAGGAAACAAATCGACGTCCTCCTTCCCCGGACCATAGGAGGAAGGTTTTTTGCAAACTCCTCGTCCGAAGAACTAGAGGAGTCATCTTCAAAATCCTCGCGCGGGACGCGAGGACGGCAAGCCACGCTCTTCCTTCTCCTTGGAGAACGNGCCGCCCTTGCGGCCCCGTCTCCTGNATGACGNGAGGAACNGACTCCACTCCTATTTCCTTGGGACGGGTTCGAAAAAGGAACCCTGTCGTCCCCCTCTCGCGGTGCNGCCCATGCACCCACGTTGGCTGTTTGCCTAATTCGAGCCATGCCGTCCTGCATAAGGAACAGGACGTCCGACTTTAGCAAAAGAAAGAAAGAGATGGGCGTCATAACCCACAGGACGCCTCCCCAGGACACTATAAACGATAAAAGAAAGGGGACCCATAAGCATGCAGAAAACAAGAGTTTTGATAGAGAACTTACCAGAAAGTGATCAAACTGATGAGAAGTCTCGACAAATCGTCCAAATCCTCAAGAACACTGAACGAAGAATCCAAGAACACTCAAACGCAAGCACAAGCAGATCTTCGGAAAAACGAAATTCGCTTTCTCTCTCTAAGAAAATCGCTCTGAAGTAACAAAAGGAAAATGAAAGAAGTTCTGAAGGTTTTAAAGGGAAAACTGAGCTCTGAAAAGCNACCACACGTGGCACNCCCCCANGTCAAGCAGCCTACCCCACANGGGCGAGGGGCACCCTCCTTGAGGGGCAAATGATGTGGCCTAAAAGAACGCCACNTGGCTGTACTATGATAGCCCAGAAAGAAGGCCCAAAGGCCCACCAGCGGGCATACCTCGAACCCACATCCACATCCAGGNCCAAGGCCCATCACTTAGGCCCATGAGGCCCATTTGCTCGGGAAGGATCCCATT
>rnd-4_family-363#DNA/hAT-Ac
GGTGCAAACGAGCCGAGCCGAGCCGAGCTTTACCCTGTTCGAGCTCATGTTCATTTAACTTATGCGAGCTCGAGCTCGAGCCCGAGCTTTTAACCGAGCTCGAAAATTTGTTCGAGCTCGGTTCGTTTAAAAGATTTTGTGTTCGCGAGCTCGCTCGCGAGCGGCTCGTTTATTAATCGAGCCGAGCTTATAAACGAGCTTTTTTCATAAACGAGCTTTAATAAACGAGCTTAGAGTATAACCACTTGAAAATTATAATCATATCTAATAATAAAGATTAAAGTACATTACTTTATTTGATAAACAAACTAATAATTTAGAAAGAGTCAAAGAGCACTAATTTAGCAATAAAATTTTATTTCAAAATATTTTTATTCTATTATAGATNTCAAAAGTCAAAAACATGATTTTTATTTATATTTAAAAAACGTATATATGGTAAAATTTGATACATAACATAACTAGACGAGCTTGTTCACGAACATAAACGAACGAGTTGTTNATGAACATAAATGAACGAGTTGTTCGCGAACTTAAACGAGCGAGCATACGTATGTTCATGTTCGAGCTCGTTTATTAAACGAGCTTCAAAATTTGTTCAAGCTCGGCTCGTTTATTAAATGAACGAACATGAACGAGCTTTGACCGAGCCCGNTCNCGAGTNGTTTATCGAGCGTNTCGGCTCATTTGCACCCCTAACCGTAGTTTTTAATTTTTTTTTCTNAATTCTACTCGCTTCTCACTTGTTNCATTACACATNNNNNNNNNNNNNNNNNNNNNNNNNNNNNNNN
>rnd-4_family-312#LTR/Gypsy
ATGAACACCCTTTCAAAAAGTTTTTTCAAAAAGCTAGAATTACGCGCGACCTGATTCTGACAAGATACGTAGGCAATCCTTATCAAGGATTCGGTCCAATAAAAATTANAAAAATAATAAAGTCATGCAACGCATCAAGAAGGAAAGATATTGCAAAGGGCACTNTACCCTAACCCATGCACGGGCAAGACCAAATAGAATGAAAAAGCCACAAGAATTTCCAGGAACAAGCCCAACAAAGGAGTATGGCACGAGTCGGCAAAAAACGAAAAAATAGTGAACATGCATATGTAATACCCCAAGTAGTCGGTTAGTCTAAAAATATGTGTGCACTCTTGTATGAACTCATTATTTTTACGAAANTCTTTCCCTTTTCAAAATTCGTCGTTGGTTTAGAAAGCTAATATTGCTATAATATGTTAAAACAAAGCCCACGGAAGGCTCAAAACATTCTTGCACCAAAAATCGCAAAAAATATATATACATGCGGAATACAAGAATGAATATGTACAAAACAGGAGGTAAGCCTAAGACTCGTCATCGGCTCCATGTCTCCAAGCCTCGCCGGTCCATCCACTCCACTCCCCGTGGTATGAGGGCCCCCAGCCAGAGTCACCCCAAAAATGAGGCTGCGACTGCAACTCGGGGCTAGGCTCTCGGGCCACCGACACGGAACGTCGCCTACGCTCCGGCTCGGACCTCTCCCCGGAAGAACTCGCCCCCGCGTCGGAACGGCGATGCCGTAGGGGCGAGTGCCGTGCCCTCTCTCTCTCTCACGACCGCGTCCCCCGCCCGAGGGACCCGCGTCGTCGGCCCCGGCNCGCCCAGCANCCGTCTGCAAAAAAGGACAAAAAAGAGAGTGAGTAACNGAAAGCCAAACAAAAGGTACAGATCAAAAGAAAAAAAAAAGGGCACATTACCCGAGTAGAGTGGGGGCTCCTGCAAGAAAGTGCAGACCGGGCTCGAACCAACGCGGACTTCAACCGGTTGATCACCCCCACCATCGCGTTGGCCGTACGGGCCGGAACCTGAAACGGGAATGTCAGTAACAAAAAAAAGAAAGAAAAAAAATATAAGAAGAGTGCACAAATAAAAGGTGCATACCGCCTGTACTCCCTCAGGGAGCGGAGCATGGAAAACCCGGTCTTCCGGGAAAGTCTCCACAATCTCGGATCCACTCTCTCCGGTATACGAGATCCGAGCATCGGGAAGCACCCATCCCCCCAACGAAGGGTCAGGACGCTCCTGCACAAAACACAGTAGGCATAAACACATGGGCACGAGCATGAAAACACTAAAATCAATACGAAGAGAGAGGGCAACTTACAGCGCCAGGCTCCGGGAGACGAAGAGAATCCTGGATAAACTGGTAATAGCTAGCTCCCTCTATCACCAACTCCGTCGCCGGCACGCCAGTCCTCGAGTGGACCCTCCACGACTCGCCTATCGAGCGAGTAGACAGCATGGTCGCAGGCGGAGGCCTAGGCACCGAAAAAGCCCCGACCGTCTGCATACGTACCCGCTCTCCCAGGTACCAGACAGGGTCCCGGCGGCCAACGAACAAGACCCGCATCTGGCTCAGGGCATAACTATCCCTGACCGAAGCATGGGTACCCCTAAAAGAGAGCCATGGGGTCCAAACCACCTGTTTTTGTACAAACGCGGTCAGATCTCGCACATAGAAAATAAAAAGAATGACGAAATACGAGATAGAGGATAAGATTCTGTACATGCTCAGGGTTCCCGTCCCGGATAAGATCCCACACGGTATCGGGCGGCGGACGCGCTGTCAGCTTCTTCTTCCAACCCCAACGGCGACCGGCAGGGNACTCCAAAGGCCTCTGCCCCTTTCTTCTTCCAACCCCAACGGCGACCGGCAGGGNACTCCAAAGGCCTCTGCCCCTTTCGGGGAGCCAGCCAAGGTAAGTGCTCAAAGGCCCACAGCTGCAAAAAGGAAAGGACAATAAAACGTCAAAAAAAAGAGGCCCGGTAAAAGCGAGAAAACAAAAGAAAGTCTAGGCACATACCTCGATCAAACGCGGCACTCCCGCTAATGTAATCACAAAGTGACGTCTACTCGGGTCCGAAGAAAGTCTAGGCACATACCTCGATCAAACGCGGCACTCCCGCTAATGTAATCACAAAGTGACGTCTACTCGGGTCCGAGTCGCGCACCGCCAAACTCATCTGGCCGACGAGCGTCGCATAGCCCAAATCGCCCCAGCGATAGTCACCCAGTGTAGACACGTCCTCCACCATGCCTATCCACCTCGGGTCAAAGGTGTCAGTCGGACCCGATAGAATCCACCTCGGGTCAAAGGTGTCAGTCGGACCCGATAGAAAAGTGGAAGTAATAAAATGGAGGTAGAACAGCCGAGCCTGTCTCGAAGGCGACTCCTCTACCCCATGCTCCAAGGCCCACATCAGGTCAGCGAAAGGTATCCCACGGGGCTGGTACGAAGGCAATCTNCTACCCATCCACGAGCCCAGGAGCCTGGTACCCTCAGCAACAGTCGGCGATGGGCCATCCGACCTCAGACGAACGGGGTTCCCTGTAAAAGGTCAAGCCCGTCAAAGCCGTGTAGTCCTCGGGAGTGANCNTCNNNNNNNNNNNNNNNNNNNNNNNNNNNNNNNNNNNNNNNNNNNNNNNNNNNNNNNNNNNNNNNAGAAAGGACAGGGAGATGTTGAGCCGCAGTATCTCCCAGAAGGTCTCAACCACCGGAAACAGTGAGCTCGCCCTCACCAAGGCCTGGGCGTCCGAGCTCAGGTAGCTAAAAACGGTCTCGCTCGTCGCTGCGCCGTAGCCGCGAACCGTAGTCTCTCTCCTCGCGTGAAGGCGGGAAGTCACGTGGTGCTCTAGGTCGTAGTGCAGATCACGACCGTCGTAGAGCTCAGGGCCCACCCATAGGGGACCCGCGCCAGTAGACTGACGCGTCATGCCACGCTCCTCGTGGCCACCAGGAGGGGGTGACGACTCGTCAGACATGCTGATCAACGATACAACAAGGCATTATACCTTTGACAAAATCGGCACTCACACCGATCCCTAAAAGAGTGCATTCCGCTCATGAAATGGAGTCATACAATTTTTGTTCCCTAAAAACATGATACTAAGTTCATATTGAGCAAAAATTCCCTAAGTAAAAAAATTAACTCCAGCAAAATCAAAATTCTTCCATAATTTGTCACTCATGAATTATGAGGAACGCAAGCAATATACCAAGAACACCTACATTGTAAGAAAATACTAGAGTCGTAGGTATACTTGGGGGCTAGCATGAAAATGCCCAAATTCAACAAAAATCAACATACTTGCGAAAATTAACATGCACAAACTAATTAACATGTTATGTGGAACATTTCCAACTATCTAATTGAAGGAAAGGGGCACAAAATCAAAAACCCCCAAATCAATTTCATGCACAAAAATACTCGACAAAAATACTGAAATTGACAAAAAAGCTCAAAATTACTGAAAATTACTTACATTGGGAAGATTAGGAAGTGATTTGGAGTAGAATTCGTGAAGAAAAGTGAAGAAAACGAGCAAAAATCAGTAGAAAGAGGTGAGGAGTTTGAGCGAAAATGGCGGAAATGGGAAAGGAAGGAGACGGTCCGCGAATTTAAAGACCCGTCCCCCCTTCGCATTTTCAACGCCCAGCTCTGGGCGTTAGAAATTCTCGCGCNNANNNCNNGGCGCTGNAANNGNTTNCNAGNCAGCGAATATTCGCTGTCGGGCACGCGTACTCCCCTATTTTGTGTAAGATATCCGTTATCTTGATATTT
>rnd-4_family-708#Unknown
AGGAGANTAAACCCGCCCAAATAGAANCGGTCAAGATNGAAGAAAGTGGCTGAAAATAGAATGTCATTAGGNTAACTATTGTACTCAGAGCCTACAAAACGGCCTAGCNATTGTGCNAGAGCCCACAAAACGGCCTGTAAATGCCCGCCTACGACGCGGCGAATTTAGCTTGCAATTTAGTAAATGAATATTTTCTTATCTGACGAATACAAGTCTCAGTTAAACCCTTAAAAAAAACACTAAGGGGTGAAGAAACCCACAAGAAAACAATCCCTAAAATGGTGGCGTCAATATCTGCTAAATAAACGACGACCCTAAAAATACCCAGTGCTAATAAACACAAAGGGCTCAGACATCCAACATGACGCCTTCTCTTCGGAAGGCGTCCAAAAAAGAAAAGACTCAACAAGAGCAGNCATTCAGACATGACGCCTCCTCCTTGGATGGCGTCNAANNNNNNNNNNNNNNNNNNNNNNNNNNNNNNNNNNNNNNNNNNNNNNNNNNNNNNNNNNNNNNNNNNNNNNNNNNNNNNNTCCCGTCCACAAATGGGCCAAAGAAAGNATTCCCGAGAAATCAGTAACGAACTGAAATGGAATNAAAACAAAATAAGTGCACAGAAGGCACAAAACGTTCATACATGCGCACAAGGCGCAAACAAACCAAATCAAATAAATGCCAAAAGGCACCAANGTTATTACAAGCGCCCACGGCGCCACNCAAACCAACTACAAGAAAAGCCGCTCAAGGACGAGGGGCGGTCGAACTNCCGTCCTGGACGTCTTGGCCTTCAGGGGAGTTCACCTCCTCTTCCTCCACGTCCTCTCCTCCCCGTCACTAACGAACTCAGGGGGATCTAAGCCTAGGCGCCGAGCCGTCGAGACGGCCATCTGGTAGGAGATACGGCGTTTGAACCAGGAAAAGTCTTTCCCGTCCATNGACTGATCCCACGCCCNCCGGGCACTCTCCAAAATGGACTCCTCGCCCAACTTGAAAGAGCTCGCGGCCTCCCCGCGCACGGCTTCAATCTCNCCCTGCGTGGCCTTGAGCTNNCCCTCCAGGGCGTCCACCTTGGAAGAGAAGTTGGTCACCCGCTCCGAGACGGAGGAGTACCCCTTCCTCAGCGCGGCCAGCCTCTCCTCATGCTCCAGCAGCTTCTCCTCATAATTCTGGGCGTCCTCCTCAGCCTTCTTCAGAGCGTCCGTCTCGGACCTGATCTTCNCGTCCGCGTCCNCGTTGATCANTCTGGCCGTCTTCTCAGCATACTGCTCATGATTCTCGATCTGGTCCTTGTGCTTNAGCATCTCATTATGCATATCGAAGCGGTAGTTCCTACCCTCGGCACANCGGATGAAGAGCTGCCGAAGACAAAATAGAGTTAAAAAAAAAGTACATATATAANAATAANTACAGAGAACCAGGAGTAAGTGTCTCACGTCAAGNACGAGGGACTGAATGGACCCGAAGNACCCCANGTCAATCCCGGGGAGNGACCTCACATACTCCTCGGGAATGGCCGCGTANACGTCCGAAAGGATCTTATCCTTCGCCTCCGAGCTAAAACCGCCAGANGGGGGGATGCTCGCCACCTCGGCCCGCCGCATCCGCTCGAACATATCAACTGAACCAAACGTCAAGATCATCAAACATCATGCAAATACCGACTTGACACGACAGATCTAAAGTACAGAAACACTAACCAATCGACGAAGCTGCGGGAGGCATGGAGGCGTCNCCAGCAGAAGGAGCCTCGGCCTCCTTGCCTTTACCCTTGTCCTCCCTGGACGAGGTGGCGGCGTCAGCAGCCTCAGCCTGTTCGGCCGCTACTTCGTCAGCAGCCGCCCCGGCAGCGGAATCCCCTTCGGTGTCCACCTGGGGAGAGGCCTCCTTNTGCTCAGGAGGAGGAATGGACGCCTGGGTAGGAAGAACCTCTCCCCCAGCCGGGGGAGCNGACGGCTTCGNTACCGACGGCTTCGCTGCAGCATCGGCNGTGCCCATCTTCTTGAAGAAGGGCCGCTTTGGCTTAGGAGCCGCCGTCGAAGANGCAGGACGCTTCTTCGTAGCCGACGAAGTGGGCTCCTAAAAATGNAGGAAGTCAACGACCAAATCGNAACCAGAAANGAACAGAGGCAAAAACTTAAAAGTAATAAATAAAAAGTACCTTGGCGACGTCACCAGAGGCACCCCAAAAACTTAAAAGTAATAAATAAAAAGTACCTTGGCGACGTCACCAGAGGCACCCTCGTCGGACTTCTTGGAGGAGTCCTTCTTCTTGGCCTCCACGGCCTTGAGAACGTCNTCAGTGTACACCTNGGACAGCCANGCGGGCACGTCCACTACNCCCTTGTCTTCGGGGGACAGACGATCCATGGCAGAATCTACACAAGCCAAGGGTTAGCGAAGAAAAAGAAAAAAAGTTACAACGAAAAGAAAGTAAAAGAGAAAAAAAAAAGGATGTTGAGTGAAAGTCTATGGGAAACTACCTCTACTCAAATAGGGACAAAGACCAACGGCCGCAAGAAAGACCATATTGGTGAACTGGCCCACATGGGGAAGCCAAGCGTTAGGCACCCAGGCGTGGCTCTTTGAAGACAGCCGATACATCTCGGCCTGAAACAAGGGCTTTACGAGCCCCCANTCCCTTGACGAAAGGCGAGCTCTTTGAAGACAGCCGATACATCTCGGCCTGAAACAAGGGCTTTACGAGCCTCCATTCCCTTGACGAAAGGCGAGGGNAGGCGTCAGCCTTAGACAAGNAGCGGGGCCGGCGGTTCCANCGAGAAAGACGCCTTGAAAGGGAGAGGTCCTCCATTCGAACAATGGACCACTTNNTCCTCCACCANACCCAACTGGANGNCTTACCCACT
>rnd-4_family-223#LTR/Gypsy
ATTTGGCGCCGTCTGTGGGGAAGAACACTTCAAAGCCTTTGAAAGACATCAACCACCTCTTTCCGCGAAAATGGTNAATGACGTTGTCAACAACAATGACGACGATATGATGGTGCGGNCGGATTCGGAATCCGACGAAGAGGAGCACCCTCAATCGGTGGCGAGGTCACAGCCAAGCAGGGCTACGACCGCCACAACTAGCAGGACCTCCGATCCCANCTNGGGAAGAGCTCGCCGCGGCCATGACCATCATGCAAAACTTCCTCTTCAACGAGAAGNAGCAAGGACTGGCAAANGACCGCAGAGAAGAGAGGAGGACCAGGCGAAGGCTGAACGNGCCGCCCAGTGCGGAAGTGTCCAGACCCGAACGAGAACTCCTTCCCTTGACAGGAACACACCTGACGTCGAGGTGGACGGAAAGCACGTGGGACACCCAAAAAAGGGCACAACAGCAACCAGANTGGTTTGCGAGACCATCGCCTACTCCGNCAGCTCTCCAAAGCGGATCGACTACTCGTAACACTCGGATCCGAAGCTCGGTGCNCAGCAGGTTGAGGCCCTCGGTCCACTCAAGGTTAAGACCTTCGATCCATACGAGACTCGGGGTAGGCGAGTCNAGCGGATCCGGCGAACGACCCGAGGTCAGTAGCCGGGAGAGAAGGAGAGACAGGAGGCGTGATCGAACCCCTAGCCCCCNACGCGCNCCCGAGCGTTCTAATCACAGAACCTCGGCGAGCGAAGGCATCAGGGCNAGGCTNGGGAAGAGAATCATGACTCCNACGTCNTCCCCNTTCTCGGACGAGCTGGTCATGGAGGAAATNCCNAAGGTGAGGCTGCCAGCGCACCTGACATACAGCGGAATCACGGATCCGAGGGATCACGTCATCTCCTACGAGCAGCAAATGTTCCTGAGCCCCTACTCCGAAGCATGTTGGTGCAAATACTTCCCAACCACGCTAACCGGAGTGGCGGGAGAGTGGTTCAGATCGCTGCCGAAGGGATCGATCAAAAGCTGGAAGAAGCTGAAGAAGAGATTCTGCGCGCAGTTCGTGAGCAACAATCGCCCCGAGCGAACCACNGCAGAACTGACCTCNATCCAACAAGAAAGAGACGAAAGTCTGNGAGANTTCATGGCCAGATTCATGAAGGAATCAACNAACATNCCGAACCTGCAGCCAGACGTGGCNATCTTCGCCTTGAAGCACGCGCTCCGGGAGGGGAAGTTCCGNGACAAACTGTCGATGAAAAACCCCTCCAAAATAGCCGACGTGCTCCAAATGGCNGATGCGTTCATCAGAACCGAAGAGTTCAACAAGGCCGCTGCAAGGCTGAAAGGATCCTCGGATCCGAGAGACACAAAGAATAACCAGAGCAAGCCCGAGGGCAGCTCGAGGAAGGGGAAAGAGAAGGTGGGNGCTAGAGAGACGAGCCCGAAGAAAGACGGGAGAAGGGGTGAACTTCAACCCAAATACACCAACTACACTCCACTCGCTCTGCCCCGAAAAGAAATCTTCAGCCTCCACAGAGACGATGAAAAGTGGAAGCTACCNGGGAA
>rnd-4_family-538#Simple_repeat
GCCCTGTTCTTTTTGGCTTAATTTCAGTTTCAGGACTTATTTCGCAGTTCAGTTCAGTTCAGTTCAGTTCAGGAGCATTCAGTTCAGGAGCATTCAGTTCAGTTCAATTCAAT
>rnd-4_family-441#Unknown
CCGTTTGGTAGCCGGTAATAAATGGTGGGAATGAGAATAAATCTAAGTGTTATTTGGCAAGAAAATAACATCATAATGTCCATGGTAATGAAACTTTATCTCAAACTTGGTGTTTTTCTTCATAAATTTGCATTCCCACCCAATACCACTCCCCAAATGGTAATGGATGGTAATGAAAATTTATGAAGAAAAAGAGATANTTTGAGTGAACTAGCATTACCATGGGAATGGATATTGATTTTCCTTACAAATTTACATACAAATTCATTCCCATTGACACCATTTATGACCGGCTACCAAACA
>rnd-4_family-1598#DNA/TcMar-Stowaway
TCCCTCCATTCCTTTTTGNTGTACCCATTTGGAATGTTGGGTGTGTTTTAAGAAAACTGGAATCTTGGTTTGTATGGGTATAAGTGTAATGATTGGGTGTAAGAGNAATGATTGGGTGTAAGAGATTAGAATAAAGTAAAGAGAGAGAAAATAATAAAGAAATAAGGGAAAGAGAGATATTTTATTAAAGTATTGAAATAAATCAGCAAANAAATTCAGTCACATGGGGCCATGGGACCCATCAGNTATTACATGGACCAATCAGAAAGCAGTAAACAATGANTCACGTTTTTTTTGGCTGGAAATTTTGCCCAAACAATTGACTTTCANTTTTCCCTCCAAAATTTTCCCGAAATAAAAAAACAGGGGATTACATTTATTCCCTCCAAATTTTTGAGGGGTTGAAANAGTGAATTCCCTTTATAAATAGGGTCACTTTCCCCCACAAAAGACCAAAATCCGACTCAAACCAAGTTCAATAAATACAAGAAACACCAAAANTTCTTCCTCAATTCAGCATTAAATAGCAAAAAAACAGGGGACTTAATGGCTTCAGATCAAGAGGANGACGATTTCCTCGGNTTTTCTGATGATGAAGGCGACGGCATTAACTCCGATTCTGACTCGGAGGAAGGTGATGATGCTGCTGACTTGGTACAAGCTTCTCAAAATACTGCTGCTGATTTTGGGGACATTGGGTTTAATGAAGATGTACCAAACAGCACTGAATATGTACAGCAAGTACCAGAAGTAGAAGGGGAAGGGCANCAGCAAACTACCAACTTTCAAGAGGTACCATTTCTTTTTGATTTGAACTTTCCACCACCATCAGAAAATGCATCACCTCNTCATCATCAAACAGCAACACACGCAACAGATCATCATAAGCCNAGGACTCCNAGAATAAATAATGAATTGAGGCTNGAAATNTTGGTGTTCCTGCTGAATAGAAAGATTCCAGATTCAGAAACTCTNTTGTATGGGACAATAAGGGATGCAGTCATAGAATTTGATTACACCAGAAAAACCATAGGNANAATATGGGACAAAGCAAAGAAACAGAAGGCAGCAATGAATTCATATATTGTGNAAAGCAAATATCACAANTGTGGNAGGAAAAAGGTTCAAGTCACATATGACTCNATTGCANAAATAGGCATGGGGGACAGAACATGCATTGTAGATCTTGCAAGAATGCTNAATTTGGGACCAACAACAGTATGGAGGCTCATCAAGAGGAAAATTATNAAGCCACACTCAAGTCCCTTGCATCCAGGCATTTCAGAAGCATGCAAAATGGCAAGGATGAGGTGGGTACTCAGACTGATAATGGACTACACTATACCACAAGAACCAACATATTACAGCATGTATGACTTCATTCATATTGATGAGAAGTGGTTTTATTTGACTCAAAAAAACCAGAGAGTTTATCTTGCAAACAATGAACCCTATCCACACAGAAGTGCAAGTTCAAGAACCAAGATACCAAAGTTCATGTTCATGGCAGCAGTAGCCAGACCAAGGTGGGGTGAAAATGGGGANTGTGAATTTGATGGTAAAATAGGCATATTTCCATTCACAAATGCAGTTGCAGCCAAGAGGACATCAAAAAACAGAGTNAAGGGGACCATTGAAACAAAGCCAGTGAAGTCTGTGAATCAAATAGAAACAAGGGCAATGATGATCAACAAGCTAATTCCAGCAATCAAGGCNAAGTGGCCACCACATGAAGGGGAAAAGGTCATCTATATCATTCAAGATAATGCAAAGGCACACATATTGCAAAATGATCCTGAATGGCAACNACACTACAAACAAGATGGGTTCACTTTTGTGTTGACTCAACAGCCAGCAAACAGTCCAGATTGCAACATCTTGGACTTGGGATTTTTCAGGTCAATACAATCACTTATGCACAAGAAAATGCCTAAAACTGTGGAGGACTTAAGTGGAGCAGTGTATGATTCTTTTAATGAGTTGCATCCTAAGACATTGTCTAATGTGTGGATGACATTACAGTTTGTTTCTAATGAGATTCTAAAACACAAGGGCAACAATGATTACCAACTTCCACACAACAAGAAGAAGATTTTAGAAGATGAAGGCAGACTGCCAGAGCAAGTCAAGGCACCTATATGGGCAGTTAATGAATGCATGCAACTCTATGATGAATGGAAAGCAAACCAGTGAAGCAAAGTGAAAACAATTAGATAACTTTTTGTGTTTTGGGGACATGTTTTTAAATTGACAAGTAAAACCAATGTGTCACTTTTGTAAGCTTAAATGCAAGCATAACATGTAGGCAAAACATTTTGTAAGCATATCTTTTGGAAGCATCAATGAATGAATCTCATGTTTAAGTTTAGTAAAGTTTTTTTTCNTCATTCTTATTCACATCAATATAGAGTAATCAAGGCAAGGCAATAAAAACAAGGCAGCATTGGCAGAAAAAGTACAAGGCACAAGAGGTAAGGCAGCATTGGCAACACTATAAACAAGGCAGCATTGGGTTNTTAAGAACAAGGCAGCATTTGCAATATCACAACTCTAAACACATCGGCTTCAAAATGGAAATAAATAATAATATCACATCATTTTCAGATGGAAATTATTCCCATTTTGAAACCGATGCGTCAAAAGATGTAATTTTGACAAAAACAATCAATTCATCATTGATAACACATGGAATATGCCTCACATAAACAAAGAATCATAAATATCTCAGAATGTCCCCAAAAATCATTGAATCAAACCCTTTCCAATTAAACTTAGCTCCTGAAAAACATCATGGATGCTAATGGTGCATGAGTTTGATTGAAAAACAAAGGGTTTGACACTCATAAAATGAAGACTCATCACAGATCACAAGGCATAAGTACAAGAACTTTATCACATCACATCTCTAAACACATCGGCATCCAAATGGAAAGAATGCATATCACATCATTTTCAGATGGAAATTCTTCCCCATTGGATGCCGATGTGCCAAAAGATGTAATGGACAAGGAAACAAGAACAAAGCAGCAAAAACAAGGAAGCAATGAACAAGGCAACATCATTGANTCTCAGTTAAGTTGTTTTACATCATTGACAGATTTGTTTCTAAATGATTTACAACCTCACCACCAATTCACCAAAGGGGATACTATGATCAATCAATGATGTGACATGATCTGTATTCCCTTTGGTGAATTGGTGGTGAGGGACATGTTTAGAATCAAATATCTCAGGTTATCAACACATACATCACAGAATATCAACACTAACATCATTGAATATCAGAAACACATTATACATGTTTTGCAANACATGAATTGCCTCTCCTGTCTAACCTGACATAAGATCTCAGAATGTCCCCAAGCATCATTGACACAAACCCTATTCCCCTAACACTTAGCTCCGGAAGAGCATCAATGATGCTAATGGTGCACAAGTGTTATTGGAACATTGGGTTTGAGTCTCAGCAAATGAAAGACTCATCACAGATCAAGCATAACAATAACAATCAACAATGCATCAGATCACCATGAACTGATCAAAACATAGGGTTTGAACCTCATCAAATGAAAGACTCATCACAGACCTCCACTGATTCATGGGACATGAAGCATTAAACAGATCATTAACATGTAGGGTTTCATTTCTCAGACATATTGACACACATCATTGATCAAGTAGTTTCAATACTATCATATCTTTAACATTCTTCTGCCGAACGGAATGATTGATATTCACATTCCATTGTGTGAAATGACATTCACTCCGTTCGACAAAAGAAGTTAAAGGACAATTATCAAAACAAAGATCTCAGAATATCAACAATCACATCATTGAAGATCACAAACCTCCTAATATTGATCTCAGAATGTCCCCAAGCATCATTAAAACAACTCCAAACCACAAACACTTAGCGCCCGAGAAATATCATTACTGATACTAATGGCAGCACGAGCATTTGTGGTTAGTTGGACTTGTTCCTCAGCAAAAAAAAGACTCATCATCGATCACAACAAATAAAGGGACATTATTGTATCCTAAAGGGACATGCTTGGACATTAAGCATNCAACACCAGGCCACACTGAGAGGACTGAAATAACCCAAACCCTATCCCCAAATTATGTTCATTTCATGCCTTTACTAATCCAAAACATAGTTATACTGATCAAATCTCATACTCACCAAAGCATCATATTTATCATACACAAAACATACCATAAAACAGGGGACATTAAGCCATCAAATCATGTTCATCACACAGACAACATTCCACAAAATTTCATAACCATATGGAAACACCATCATCCAATCATCATTATCAATATCAATATCATAACATCATTATCTAACATCAACATCCATACAACTAATCACAACATCATCATCCAAACAACAACACCCCTGGCCAACAACAGATCACAGTTGTTGGCATCCACCTTATGACTCCACAGCTAGCCAGCATTCAATAAAATGAAAAAAGGGAGAAAGGAGACAGACTTATCTAAGCATCATCAGATGCTGAAGCCGATTTTTTTCCCTTTTCTCCTTTCTTTGAGGAGGGATAACCAGATGAAAGTTGTCCTGGAGACCCAACAGCATCACCATTCTCATTTTCACACTCTCCAACATACACCAGATCAAATGAATCAGACCCACTTGGTTCCTTGCAATCAATAGGGGACAAACAACATGATTAGTGCCATCATAAAATAACAGGGGACCATGAATTAAAATCAGATTTAATCAAACAACTCAAAATAAAGTTCCAAATAATTTCAGATCACCATGGTTACCACATGCAATGAGATAAATGAGAGCAAACCACACGATAATTCCATTAAAATCCAACTAATTTTCCGAATACATCCAGATCCCATTTTTACCCAAAAAATGTCAAATAATATCCCAAATACATCCAGATCCCATTTTTAACCACATGCAATGGGAAAACAGATCAACAAAACACATGAATATTCCGATTTTCTTCAAATAATTTCCAAATAGCTCCGAATAAAACCAGAACCCGATTTTAACAACATGCAATGAAAAAACATAGCNCAAAATAAAATCAGAACTCAATTTTAACAACATGCAATGAGAAAACAGAGCACAAAATAACATNAGAANCCCGATTTTCAACAACATGCAATGACAAAACAGAGCAAAATAACATAAAAAGCCCGAATGAATCCAACAAATCTCCAAAAAATTCCCAAAAAATTCGAAATAATACCAGATCTGCATTTTTAACACATGCAATGGGAAATCAGAGCAACTTATCCAAAAAATAATCCGAGTTTAATGAACAATACTCCAAATAAATCCAACATTTATCAAATCCCACTTTTTTAGACATGCAAACAATCATCAAACCATTTTAATAAAACCGACATCAATAACCCTAAATAAATCGCAAAAAATCAAAAGTAATACCTCATCGGAATCTCCTTCACCGAAAAAACGCAGATCTGAGGGAGTGGGTTTCCGATCGTCATATTTTGACTCAACCTCCTCTCCTGGCTCCACTTCCCTCTTCCGAAACCATTCTTCCAAATAGTTTCGAGTACTCGTATTTTCTTTTTGGGCCAAATACAGATTGTTTTTATATTCGGCGGAGTAGGAATGCTCGTTATTGGGACAGTTGCACTTGGATCCCCAATCACAGTTGGAATCGGGGATTCTTTGACCAGNAGTTCCCACCCCAGAATCACCTCGAGTTCTAGACAAAGAAGAACCCATAACGTACCAGAAAAACAAAGATCAGCGACGATTAGGGACCAAAAAGGGGACAAAAATAGAGGGGATCTGATCGGAAAATGAATCCGAGTAATTTTTATGAAAGTTTTTCGGCGAAAACGTTTCAGATTTGTGAGATTTGGAGAGGAAAACCCAGATCAGAGGCGGAAAACCTAGGGTTTTCTCAAGAACAGGGGAGGGATTTTAAGAGAGAGGGAGAGTGTAATGATTGGGTGTAAGAGAAATGATTGGGTGTAAGAGATTATAATAAATAAAGGAGTGAGAAAATAATAAAGAAATAAGGTAAGAGAGAGGAGTGATAATGATGGGTGATAAAGGAGGTGAGAGAGTGGGTATATGGGGAAGGGAAAAGAATTAAATANTATGGGTGGGGAAAATTAGGTGGGAATATGGGTAGAATCTTTAGGTATTTTGGTAATTAGATAGAAATGTAAGGGTATTTTAGGANAAAATGTATGTCCAAAAATAGAATAGATTCTAAATGGATACAACAANANGAAACGCTTAAAATGGAAACGGGTACAACAAAAAGAAACGGAGGGA
>rnd-4_family-306#Unknown
TACTCCCTTCCGTCCCTAAAAGATTGCCCCANACGACATTTTTCACTTTATTAAGAATTGAGGCAAAAGNAAACAAGTGGGTTGGTAGTTTTGTCTTTTNGCTAANTTAAATAATAGAGTGTGAGAGGAAACATGTGAGGACCAACACATACTANAAANGGTATGGGGCAAACTCAAAGGGACANACCAAAAAGGAAATTGGGGCAATCTTTTAGGGACGGAGGGAGTA
>rnd-4_family-267#Unknown
ATTTGGGCCTATTGTGCTTAGTCATTCACTTGGGATACNTACTAATTAAGCCCCTTTCCAGGTATAGGTNTNATACATACATTTATACACACTTAAATACAATACATTGTAGATACNTAGATTAATACTCATGCCCCGGAGTAGACTTCGTATGGTTTCTGCTTAGGGGGCGCAATACGTGCCANGTGTCACATCCTCATTGGTACACGAAGGCACGGTAATTTTGCCCACAACATTTGCCCCTCAAGAAGGGCATTTCTGGAAACACTTTCCGGGTATCGCTTCTTGACCTTTGATTTGCATCTTCGTCTTTGGGACAGGTGTTGAGGTGGTGACACGTGTCACCTTTCTCCATTTTGCCCCTCCCTATATATAGGGGGGGGGGTAAATTTCATTTNTTACATTTCGTTTTCACAGAGCTGTCTCATAGGCGATTTCCGGCGTATTCCCACCACCATCAGGCGATTTCCGGCCACCGCGAGACTCAACCTGTTCTTCGTCAAACTCATCCTGTTCTTCGCGAAACTCATCCTGTTCTTCACCGAGTACTTCGCAGATCTTTCAAGGTTAGTTTTCGCCTTTCTTTCTTGTTTTTGTTATCCTCTCGTCATTTTTCTCCTCGTTAGCGGCCGGCCTCTTAGTACTAGGTAAGGGTTCGAAGGTTTTAATTGAGATTTTTCCGCCGTTCGTCTTTTGTCGGGGCGGACGTCCAATCGCGTCTTTTTCTTCATTGTTGGTCACTCCTAAGCCGTGCTTCGTTCACTATGCAGAAGGCATGGCTAGAACCAAGCAAACGGCAGATCCTACGCGCCTGCGCTTGCGGGAAGAANCGTCNACACCCCCTAGGGAGAGATATTCTTCCACCGCCCCGGCAGCCGACGAAGAATATGCCGAACTCTTTCAAGAGATCGACGAGTATGTCGAGGTGGGGGAGCANACGGCAAGCTCGTCNGAGGGTACAGCGAGCCGGGCAGTGGGGGAGTCGAGCGTCGCTCCATTGCCATCGGCCGCCGAGGAGCAAGAGGCTGCTCCCCAGCCTATTAGGCCCAGAGGACGGGAGGAGGCCCAATTGCTTCCGTCGGAGATTCACCCAGACGTGGGCTGGATGCGGTGGCTAGACAGGCACGGGGCCAAGATGAGGGACGACCTCTGCGTGGGGGA
>rnd-4_family-525#LTR/Gypsy
ATCATTNGTGGTATCAGAGCTGCTGTTCGTGTGATCCGCCCAAAAAAAAAAAAAAAAAAAAGAAAAAAAAAAAGAGCTGCTGTTCGTGATTCTTACGAGCTGAAATATGGATTTTGACGATCCTGACTTTCTACAACATCTCCAAGAAGCCTTGAAGAACGTTNGAGATGGGGGGTNTCGNAGGCATCCTAGGCGTGATCCACTACGGGCTGTGGATGAATTCAAAGTCACCGAACTTCCTGAATTTGTTGGTGGAACAGATCCGGAAGCCTATTTGGAGTGGGAGCGCAAGATAGAGAGAATGTTCGATTTCAAGGACATTGATGATGAGAAGCGTTGCAAGTATGCCATATTGAAGCTAGGACGAGGGGCTTCATTGTGGTTCGAGGGACTGAAATCCAAGAGAATNCGTGANGGGAAGGAGAAAATTACCTCTTGGGAGTCTTTGAAACGTAAGCTACGTAAAAGGTATGTGCCAACAACTCATAGAATAACGACTTATCGTAAAATTGCCGAATTGAGGCAAGGGAAAATGAGTGTGGCTGAATATATTGATGAGTTTGAAAAGTTGTCCTTAATGGGAGAAATTGAGGAGATTGAGGAACAAAAACTGTCCAGATTTTTAAGGGGTCTAAACTACAATATTGCCAATACCGTAGACCTTTATCCATATTCTGATTTTGACACTCTTTGTGGACTTTGTTTAAAATTGGAAAACCAAGGGAAGGCAAAATATGGGGGAGGGTCNAGTATGGATGGTAAGGCCAAGTCTTGGGCTAAATCCGAACCTAGCTTGAAACCAAACACATCACCTAGTACCGTAGGTTCAAGTAATTCTACGGCTGCCCCNAAACTANCTAACCCAACCAAAGAAACAAGTCTGTCCAAGGTGCGTTGTTTTAAGTGTCAAGGGTTTGGGCATTATCAAAATGCGTGTCCAAATAAACGGGTAGTGACCTTGAGAGAAGCTGTTGAATGCCGTGAGGAGTTGTTTGAAGAGGAAAAGAGGTTGGGGGACGTATTTGTGTTTGATGAGAGTGGCGATGAGGAGGAGGAGGAGGGGTATGAGGCTCCAATTTATGACACAAATCTGGTTCTTAGAGCGCTACAAACTCAAATTTCACCTACTGATCTAGACCAACGAGATCAGTTGTTTCATACTAAATGTCTAGTGAAAGATAAGTGGTGTAGTGTAATTGTTGATGGGGGGAGTTGTACCAATGCTGCTTCTAGTGAAATGGTGTCAAAATTAGGCTTAATCACTACTGCCCATCCTAGGCCATACGCACTCCATTGGCTCGATGATGGTAATAGTGTGAAGGTGTCGAAGCAAGTAAGGGTTGGTTTGACTATGGGTTCGTATGTGGATGAGGTTCTTTGTGATGTTATTCCTATGGATGCTTGTCATATTTTGTTGGGTCGTCCTTGGCAGTTTGATAGGGACGTGGTTCATAAGGGGAGAAGCAACGAGTATGAATTGAGAGACAAAGGCAAGAAAATTGTGCTAAAGCCTATGTCATCTCAAGCGGTTCGATCCATGAGTGTGAAGCAAAAGAAGAAGCCGAATCTCACCATGTTGGCTAGTGAACGAGAAATTGAGCAAGCTCTNGATCATGGAGAGTTGGTGTATTTGCTCGTGGCTAAGGAGAGTCCGATCGAAGGCCAAAATTGGAAAGAAGGCAGTCCCATTGCCGAGTTGCTG
>rnd-4_family-1426#Unknown
CTCCCTCCGTTCCTAAATAAGTGTCCACTTTCCATAAATGGCGTTCCCTTATAAGTGTCCACTTTCCATTTTTGGACATACACTTTTCCCACTTTTCCATACACTTTTCCCACTTTTCCACACACTTTTCCCACTTTTCTATAAATCATTATTACTTTTTCTTACACATTCTACACTTTTCCCACTTTTCAATCCCCACATCCACTTTTATTTGTACTTTATCAATAAACAATTATCTACTTTTTCCTTTCCCNAAAAAAAAACATTCTCAATCATTACCTCTTACACACNNTTCAGTTTTATTAANTACCGCGTAAATGTCCAAAGTGGACACTTATTTAGGAACGGAGGGAG
>rnd-4_family-1440#Unknown
CAAATTTGATGGTGCAGGNGTGTGCACGTAGCTCTAGGTGCACCGGNACCAAAACGACAAACATTAAACATAAAACGCGCGTTTTCGTTAAATCCCGAGAAAAAAGAACAATGCCCTTGAACAAAAGAACAATTCCCTTGAACAAAAGAACATTAAAGGCTCTGTTCTTTTCAGCTATGTTTTTCGCGTTTTTATTTGATTCGCTGTTATTTTTGCGATATATATTCTTCTGGGTTTTATGTTTTGAATTCAAACTGTGAAGAGGAGAGAGAAAGTGTGAACTAGGTTTTCTNAAATGGGTTTTAGAGAGAGAAAGTAATGAAAATTCCCAAAAATTCGTTGATTTTTCTGCTTCAACATCAAATTAAATTGATTCTTCTTCTTCAAATCTGAATTCTNCAGCTGATAATCNGATTTTGGGAGGTAATTTTTCAATTTTGTAATAACAAATTGCNTGTTTTGATGATTTTGATTTTGTAATAATCGTGTTTTTGATGATTTTGATTATTTTGATNATTTCGATTTTGTAATAATCGTGTTTTGATGATTTTGATGATTTTAATGAATCAAATTATGTAATAACACGCTGATTTCGTTGAAATCGTTGATTTTGAAGATTTTGATTATGTAATTACGATTTTTTTCCAGAAAAGAACAGTTTTACGTATTAAAAGAACATATGCTCGTATTAAAAGAACAGTTTCATTATGCTCGTATTAAAAGAACAGTTTCATTATAGTAGAAAAATAGACCATTTGCGTTTCATAATTTGTTCTTTTATTTTATTGTGTTCTTCTTTTTTATTATTTTCAATTTCATTTGCGTTTCATAATTTGTTCTTTTTATTTTATTGTGTTCTTCTTTTTTATTACTTTCAATTTTATTTGCGTTTCATAACTTGTTCTTTTTATTTTATTGCGTTATCTTTTTCTTGTTACTTTTTATTTATCCTATTGTTCTTTTGATTGCGTTCTTTTTCTTGTTTTTATACATGTTAACCTATTATTTTTTCAGATATTATGAATAATGTGCTTGATAATTCATAACAGAATGATGAAAATGATGATTCCGAATCATATGTTATTGTGGGACAAAGTACTTGACTTGTTCTTTTAGTCTCTATATTTGTTCTTTTAGTCTTTTCATTTGTTCTTTTTATAATACTCTGTTAAAAGAACAAAATAAAAACACGTGCACGGTTCTCATTATGCACTCTTTAACAATTTTTCCTTTCTCCTTCTCTGTTCTTCAATTCTTTGATTCTACTTCCTATTTTTTCATTTTCTATTTTTCAGCAACTATATATATAATAATTGTACTTATGANTCATAACCATTAGTCATTTTAGAAATACATTTTAGAGAGAGAAAGAGGAGAGGATTTATATTCTCTCAACATAAGAGAGATTTTTTGAGAGAGAAAGAGTGAATTAAGAAAAACACTAGTTCAATTTGGCTAGTTTTCGAAGCAAGAGAATCTCTGGAGAGCGTGATATTTTCCGAGGATTGAGATCAGTTTTTGAAGATTTATTAAAAGATGTTGATGCTCCTGATAAATGTTGATCGAGTGNTTAAGGTACGTTTCCTTGTTCTTTCCTCTAATGTTCTTTTCAAATTGTAATGTTCTTTTCACAACTTTACTTTTACTGTGTCATCAACATAGTTTGTTCTTTTAAATCAACATAGTTTGTTCTTTTATATCAACGTACATAGATTGTTAAAAAAGAACATATAATGGTTTGAAAAGAACAAATAACACTTAAAAAAGAACATAGTCCGATTCGTGGTAAAAGAACAAAAATACTTTTTAAAATATAGATTTAGTTTTAAGTGCATCAAAAAATCGTCGTTTCGTCTTTTTAATTAGAACATAAAATCGTTTGAATAGAACAAATAACACTTAATAAAAGAACATAGATCTGATGCGTGGGATAAGAACAAAAATACATTTAAATAAAAATATAGATCTAGTTTTAAGTGCATCAAAATATCGTCGTTTTCGTCTTTTTAATTAGAACACTAAGTGGTTTGAAAAGAACAAATACAACTAATAAAAGAACATAGATTTGTTGTTCTTTTCGTCCCTTTCATTCTGTTCTTTTGTTTGATAAGGAAAAAGAAAATGTTGTTCTTTTTCATGTGTTTTGTTCTTTTTTCTTTTTTTTTTGTCGTTTTTTTTTTATTTTGAGTTTTTGTTATTTTATTTTTCTTTTGATTTTGTTCTTTGTGTTTTGTAAAAAAGTTGTTGTTCTTTTTTTAATTATTTTGTGTTCTTTTTAACTTTTTTACAGTTTTTTAATATTTTATAATATTATCGATAATATGTTTTTTTTGTTTTTCTGTTGCATTTTTCACACGATGTTCTTTTTGAAAAATAGTTGTTCTTTTTATAGTTTATCAGGAGAGAGAATATGTTCTTTTTATTTTTGTACNTTTTCTTTGGTTTTTTAACATTAGTGTTCTTTTCAGGTTTTGGTTAATGTTCTTTTCGTTTACTCTATTATGTTCTTTCTGTTTAGTTTCTTATGTTCTTTTTCGNTTTTTTTTTGTTTTTTGCGTTTTATTNTNATNTTTTTGCGTTTTGGTGCAGGTGCACGTAGATCNACGTGCACGCCCCTGCACCATCCGCGCGTT
>rnd-4_family-631#Unknown
NCTTATTTGGTTGGGAGGAATTGGAAGGAAAAGAAGAGAAAGGAAAGAAAATAAGGTTTCCTGTGTTTGGTACAAAAATTATATGGGAAGTGAAAGGAAAGGAAGGGAATTGGAAGGAAAGCTCCTTTATAAAATTTTCACTTTCCTTTCCTCCCAAAATTGGAGGAATTTGGAAGGAAAGNGAAAATTAAAAGCTGTCATTATATTTCCTTTCCCTTCCCTTCCTTTCTTTCCTTTAAACCAAACANGGGAAAATANATCACTTTCCCTTCCCTTCTTTTCCTTTCTTTTCCCTTCCTTTCTTTTCTCTTCCTTTCCTTTACTAATAATGAACCAAATAGGGCCT
>rnd-4_family-510#Unknown
AGGCGCATTTAGGTTGCATTTCTAGGCATTCGTCTCATTTTAGTTGCATTTAGAGTCGCATTTGCATAAGTCGTCGTTATTGTACTCTATTACGCCCCGTTCGTGTTTTCTTTGATATTTCAGGTGATTTTACGGTCATTTGGATGCTTTCGGAGTGTTCGGAGTTGGTTCGGATGATNAACGGATGGGATGTTGACTCGAGGATCATTACATGTCTCNNNNNNNNNNNNNNNNNNNNNNNNNNNNNNNNNNNNNNNNNNNNNNNNNNNNNNNNNNNNNNNNNNNNNNNNNNNNNNNNNNNNNNNNNNNNNNNNNNNNNNNNNNNNNNNNNNNNNNNNNNNNNNNNNNNNNNNNNNNNNNNNNNNNNNNNNNNNNNNNNNNNNNNNNNNNNNNNNNNNNNNNNNNNNNNNNNNNNNNNNNNNNAAANAAAANGCTCAAACATCCAGCGAGGGATGGCTCGACAGCCAGCGAGAGATCTCTCGCCATCCCTTGCACGCAAAGTTCTGCCTCGCCCGCTGGCAATCCAGCGTAGGCGCTGGAGTTGCCGCCCACCATGCTTCGTCGCGCACAAGATCCCTCGCTGGCTCGCGAGATCCCTCGCGGGGTGGCTCGCGAGATCTCTCGCCGTGCCTCGTCGCTTCATGGTCGCTTGCTACGCACCTCGCCAGGCCAGCGAGGGATGGCGCGCGAGATCCCTCGCTGCCTCGTCGCTTCGTCGCTTATCTTGCTGCACTTCACCAGGCCAGCGAGGGATGGCTCGCNAGCTCCCTCGCTGCCTATGCTTCGTCGCTTNGCTCGCTACACGCACGCGCATGGCAGCGAGGGATGGCTCGCTAGCTCCCTCGCTGCTCTACTTTCTTGCTAGTCGCTCGTCATGATGCCAGCGAGGGATGGCGCGCGAGATCCCTCGCTGCCCATGCCTCGCCATCTCTCTTGCCGTGTGCGCGGCTCGTGCTCGGGTTTCGTTGCCACGTCATCGCTCCATCGACCAATCATCGACGACTTTTATTTTTTATTTTCTTATTTATTTATTTATTTTATTTTAGAAAATAGGAGCATATAAATACTCAAGGGAATTAATTTATTTCCCTCATGTTATTTTTTCCTTAGAATTCTTTTGAA
>rnd-4_family-301#Unknown
TCCGTGGACTATGGACCGTGGTGCACATAGAGCATGGTGCACCATGGTGCACCAAAAGAACATATGTGCATAAGCAAAAGAACATGACACTACGGCAAAAGAACATGCGATATAATATTTCACTTTTTGTTATAAAAATAATATATTATTTTACTATTTATTAAAAACTAAATAAAAAANATACTCATGTTCTTTTCTCGTAACCAGATGTTCTTTCAATTATATACTAGTGTTCTTAAGGTGCACCATGCTCTATGTGCACCATGGTCCACCTTCTAAATTG
>rnd-4_family-2522#Unknown
TTGTTCTCTTCACCTTATTCTTATTGCTTATTAGATCAGACATTCAGAAAAATCAGACCAGACCAGACCAGAAAAAGCAAAAAAACACTCACAGAAAACATTCAGACCAGATCAGAAAACTAGAAAAATCAGACCAGACCAGGTGAAGAGAACAAAAAATATCGCAGAAAACATTCAGACCAGACCATAAACTAGAAAAATCAGACCGGATCAGGTGAAGAGAACAAAGCCNNAATCTACTATTCCGTANTTTACTAGCTACCGAGAT
>rnd-4_family-666#Unknown
TAGCCCCCACTTTGACTGAGTCTTGGAGTAAGACGATGGTCAAAGTATTAGACGGAGTGCGTCTGGGACTTAGTCTGGTTAAGACCAAATTTAAANNNNNNNNNNNNNNNNNNNNNNNNNNNNNNNNNNNNNNNNNNNNNNNNNNNNNNNNNNNNNNNNNNNNNNNNNNNNNNNNNNNNNNNACCTANTGACTTGAACTGACTTCTCACAGAGTCATTGAAGACGTTCAAATGGTGGAATGGAGTTTTTCGAAAACAGATACTTAACTTTGACTTTTTTTTTTTGAGGAC
>rnd-4_family-651#Unknown
TAATNAATGAATGCAATGACCAATTTGTGGCTTCGACGAGCACGCTCAACCAATCCTAATCTAGCTCTCGCTACAATCAAGACTCGAAGAGGAAATTATGAACGAANAATCAAGNCAAAGTAATGCAAGCAACGAATCACGCTCTCGCGCCAATTCGAAGCCAAACACTCCAATATTCTAGCAATTTAGGTTAGCTAATCCTAAACTAACTAGACATGGAATCAAACATCAATCAATCCATTTAATCACAATCAATCACAATTATCTCCAAAATCCCCAATTCTACATCCAAGGCTTCAACCCTAATCTCTAGACTATGAACTACTCAATNAGCATGATTAAAATCAAGATTAAACTAANACTAATCCTAATCATGAAACTAATTGAANCAATGAAACTAATTGAATCAACAAAATTCAGAAAATTCAAATACGAAAATTGGGCGAAAAATCAANAAAATTCAAAGCATGAAACTAATTCTAGAATTCAACAATGAAATCAAAGCATAAACGAAATTAATGAAGCAATTAAAGAATNAAAGAACNAATTAAAGAGAAAAGAGAATTATACCTTGAAATGGTGAAATTGCATCAAACTTGAAGAACAAAACTCAAAGCAAAGAGAAAGAAATCTGAAAATTAAAGATGATTGAATTGAATTTAGAATCAAGAATTTGAGGCTAAGAATCCTAATCCTAATCTCTAATCTAAGCCCTAANCTAATTCTCNNNNNAGAATTCTAAGCTAATCCTAAAAAGAACTAATTC
>rnd-4_family-768#LTR/Copia
TTGATGAACTNAAGTCTCAAGGTTACAAGCAATCNAAANANGATTATTCTTTNTTTATTAAACATCAATCGTCACGCATTCAATTGTGGTTGTGTATGTNGATGATATNNTNATCACTGGTTCTAATGANNCTGAAATCGNTGCNNTCAAAGCTCATCTNCACAACGCTTTCANCATCAAGGATCTNGGTCNNCTGAATTACTTTCTTGGNATNGAGGTTACACATACTCCAGATGGNATTNTTCTCNCTCAAAGAAAGTACACTAAGGANATNCTNGCTGAGTATGGANTTGACATTTCCGAACCTGCTGCACTCCTTTTCCTNTGGATCTGAAACTGTCTACTGANGGTGANNCTTATCCCGATCCTGANNTNTACAGANGNCTTGTNGGAAAGCTAATTTTCTNACTCATACNAGACCNGACNTNNCNTTTGCTGTTCAACNNCTAAGTCAGTTCGTGCANTCTCCNAGGNTNCCTCACATTGCTGCTCTCACTCATGCTCTNAGATATNTNAAGCGTACAGCGGGTCAAGGCATTCTGCTCAAAGCTGCNAATCATCTTACTCTNCAAGCNTNTTGTGATTCTGATTGGGNNNCTTGCCCATNCACCAGNAGATCNNTCACTGGNTACGTTGTNTTTCTTGGTAATTCTCCGATCTCTTGGAAANCTAAGAAGCAANNNACCGTTTCTAAANGTTCTNCTGAGGCAGAATACAGGGNCATGTCACAAGCTGCTAGTGAGGTNGCTTGGATAGTCAGGCTTACTNGAGGANCTNGGNGTNNATGATCTNAAGCCCGTTCANCTTTACTGTGACAATCAATCNGCCGTNCACATTGCTNAAAATCCCGTTTTTCATGANAGGACNAAACACATCGAAGTGGATTGCCATTTTGCNAGAGACAAGGTTCTTGAAGGTCTCTTACAACTNGTCATGTTCCTACTNCNCANCAACTNGCTGATATTCTCACCAAGGCTCTNCCTGCTTNTCAACACCGANTTTTATCTNCCAAGCTTGGACTTNTATCCAAAGTCCAGCTTGAGGGGGGGTGTTGGTGTACGTTGTTCATATTATAACAAAGCAAGCTCACCACAACAAGAGCAGCATGCTCAGCAATGCAATGCATCGAGGCTTCTAGAATGCACGTNCATCGTACGCATTGCATCATACAGTGACATCAGCTCTAACCACCCTAGAAATCAGGGAGTTAGTTAGCATTCAGTTACATGTAATAGATCATTNTAGATGCTGNGGTGTACNTNTGCTTCANTCTGATTGGCTGAGACACCTCACCACTCAGCTTGTATATATAGTTCTAGTTGTTGCTGTAATNATTCANNAATTCAATTCAATAATAAGAATTCCCTCTCTTTCTCTCTAGTTCACTTTCTCTCTCGTTCTTACTGATGTTTCAGTAATTAGTTCATGCAAGATCATGAACTTTAACA
>rnd-4_family-709#Unknown
AGGCCTAATATCTGACTNTCCTTTGCGTTCTTTTTTAGCAAGCTAAGGACGCGGCTAGGGCGTCAGGGAAGAAGAAGGGGACGACTCTGTCCCAGCTGAAGAAGAGGGCTGCGCCGGCTGGCTCGGAGACTCCGAGTACCTTCAAGAAGCCNAAGCCCANACCCCGNCGTCTCGTGAAGAAGGACGAGTCGCAGGCCGCCGAGGGGGGTCGCCCTGATGACGACGAGCTGGGCGTGGACAAGCCGTCTCTGGTTGTGGACTTGGTGTCCAAATCGAAGTCCGGTGGGCANNNNNNNNNNNNNNNNNNNNNNNNNNNNNNNNNNNNNNNNNNNNNNNNNNNNNNNNNNNNNNNNNNNNNNNNNNNNNNNNNNNNNNNNNNNNNNNNNNNNNNNNNNNNNNNNNNNNNNNNNNNNNNNNNNNNNNNNNNNNNNNNNNNNNNNNNNNNNNNNNNNNNNNNNNNNNNNNNNNNNNNNNNNNNNNCCAAAGACAAAGGGAAGGATGCAGCTGCTGCCGAGGACGAGAACNTACCTGCTACTCCCCACTATTCGTCAAAGGATAGGGTGGCTATATGCCGCAAGGTTTTTAAGGCCGTCCCCGCAGAGTATGTTGCTTCTCTTCCTGGCCGCAAGGTTTTTAAGGCCGTCCCCGCGGAGTACGTTGCTTCTCTTCCTGGCCGCAAGACTGACGCCCAGTTTGGTGCGATCCAGGCCACTCTTCTCGACGTGAGTCTATTTCCAACTTGCTTGTACTTGTCTTCTCTTTTAGAGTCATTTACTAACATGTAGCTCCTTTTGCAGTTGTTCTGCCGCATGGAATTCTGCAAGAGTTGGAAGACCCGCACTGCTGAGGAGCTCAAAGCTCAGGTGGCCGAGTCCACCCACCATGGCGACTATGCGTTCAAGTCCATTGAAGAGGTCCGCCTGCAGATGCAGACGACCATAGACCTTCAAGCGAAGGAGGTGGCTTCGTTGAGATCTGACAAGGCCGAGCTGCTNAAGAAGATCTTGGCGCAGGACAAGGACATGGTGGCGATGGTCGAGGAGGCCAAGACGGCGGCGGCGGAAATACGGGCGCTTCAGGACCAGTTGCGGGAGTACCCTCAAGTCAAAGAGGCGGCTGAGGAAGCCGAGCATCTTCGGGGGGAGCTGGAGACGGCCAGGTCGCAAGTTCGCACCTTGCGCGAGCGTCTTCTNGAGTCCTACGATCAGGGGGAGCAAGCGGCCAAGGACGCTGTTAAGCACGCCTGGGAGAACCACATGCCGGAGTATGATCTCGCGTGGTTCCAGCGGCGANTGGAACACAGTGCCGCTGTGTTGGCTGCTGAGCGTCTCGGTCAGCCGCCCCCTGAGTTTGTACCNTCTGATGACGAGGACGATGCGGCCGCTCCCTGATTTGCTTCCTTTCCTGCNTTTTTCAAAATTTTATTCAAGCGTTCTCGTGCCTAAGGGCAAAAACAATTATTTTGTNANGTTTTGGCGCCGCTGGCGTCTGTACCATTGTGCCTGCTGAGCACACAACAATTTCTTTTCTTTTTTCTGGTCAAGAATTCTGGGCTACTTTTGCACGCCTTTCTACGGGCGTTGTTTTATAAGTAAATAGGTTTTTTGNTGCTTCTCTTATCTCGCATTTATTTGCTCTTCGTAATTTGATTATTCCTTAATCGATAGGCTCAATCAATAGGTATGATTGCCGCTAGACATGCTCGTCAAATGGNCTGGACGGCCAAAGTTGTTCGTGCCGCCGAGCTTTTGAGCAAACAACCTATGTTTCAAAGTTGTTCATGCCGCTGAGCTTTTGAGCAAACAACCTATGTTTCAAAGTTGTTCGTGCCGCTGGCAACTGAGCATGCGCTAGGCNNTACTGTGGTCGTCGCTTTCTTTGGCGAGCGTGTCTATAACGATATTGATTGACGCAAGTCAATCAATAGGTATGATTGCCGCTAGACATGCTCGTCAAATGGACTGGACGGCCAAGACGTTCGTGCCGCCGNGCTTTTGAGCAAACAACCTTTGTTTCAAGGTTATTGNTGCCGCGGGCAACTGAGCATGCGCTAGGCACTACTGTGGTCGTCGCTTTCTTTGGCGAGCGTGTCTATAACGATATTGATTGACGCAAGTCAATCAATAGGTATGATTGCCGCTAGACATGCTCGTCAAATGGACTGGACGGCCAAACGTTCGTGCCGCCGACTTTGAGCAAACAACCTTTGTTTCGAAGTTGNTCGTGCCGCCGAACTTTTGAGCGAACAACCTTTGTTTCNAAGTTGTTGGTGCCGCNGGCAACTGAGCATGCGCTAGGCCCTACTGTGGTCGTCGCTTTCTTTGGCGAGCGTGTCTATAACGATATTGATTGACGCAAGTCAATCAATAGGTATGATTGCCGCTAGACATGCTCGTCAAATGGGCTGGACGGCCAAACGTTCGTGCCGCCGCGCTTTTAGCAAACAACCTTTGTTTCAANGNTGTTCGTGCCGCNGGCAACTGAGCATCCGCTAGGCACTACTGTGATCGTCGCTTTCTTTGGCGAGCGTGTCTATAACGATATTGATTGACGCAAGTCAATCAATAGGTATGATTGCCGCTAGACATGCTCGTCAAATGGGCTGGACGGCCATATATTCGTGCCGCCGCANNNNNNNNNNNNNNNNNNNNNNNNNNNNNNNNNNNNNNNNNNNNNNNNNNNNNNNNNNNNNNNNNNNNNNNNNNNNNNNNNNNNNNNNNNNNNNNNNNNNNNNNNNNNNNNNNNNNNNNNNNNNNNNNNNNNNNNNNNNNNNNNNNNNNNNNNNNNNNNNNNNNNNNNNNNNNNNNNNNNNNNNNNNNNGAACAAATAACTTACGATTTAAGTTTATTTGTGCCGCTGGCACTTACTATGCCGTACTGGTCGGCCAGCGGCTTGCTATACTGGGAGGGGAGTTGGANNNNNNNNNNNNNNNNNNNNNNNNNNNNNNNNNNNNNNNNNNNNNNNNNNNNNNNNNNNNNNNNNGCTGAGTTTTTGCTAATCTGGGCCACTTCTCAGGCCGTCATTCAATTAGGCTTTGGTTATGCATTGGAGTGTATATTTTTATATTCGNCGTGCGAGCAATAAATATTACGAGACAAATAGAGTAGTATTATTTATAACTTTGCAAGGCGAATTTAGCCGGTTACAAAAGTAATTACTACCCTACTATGACCATTAGAGGCCGCCCCTTG
>rnd-4_family-1243#LTR/Copia
CAAGCCNACCTTGCTGAAGCTAATGAAGTTNCTGATCCTAACNATTTTGTTGCTGTTGTTTCAGAAGCTAACCTGGCAGGTGATGTTGCTGAGTGGATNGTTGATACNGGAGCAACNAGGCACATCTGCACCAACAAAGANATGTTCACTNCCTACGAGAAGACTGATGGTGAAAATGTNTTCATGGGTAACTCNGCTTCTGCAACTGTTCAAGGCAAAGGGAAGATCGTTCTCACTCTCACCTCTGGAAAANCNNTCACTCTNACCAATGTNTTGCATGTTCCGGAAATGCGTAGGAACCTGATTTCCGGTAGCTTGCTNATNAAGGCTGGNTTGAAGCTNTCNTTTGACTNTGATAGGCTNGTTATTACTCACAGTGGGGAGTNTGTGGGAAAGGGTTTCTGTAATGGGGGNTTGTTTACTCTTGATGTTTCGTTGAAATTATGAATAAGAATGCTAGTACTTCTTCTGCTTATATCGCTGAGTCTATTGATNTNTGGCACGNTNGATTGGGNCATTTNAATGTTNCTTCAATTAAAAGGCTTAAACGACATGAACTTGATTCCAGTTTTNCTAAAACTGATAAGCCTTTGCAAAATGTGANGTATGTGTTGAGGCNAAATTTGCGAAGAAACCATTTAAACCAANNGACAACGAGAAGTACTAAATTGTTAGAGTTGATTCACTCGTGACTTGGNGGACTTTAAAAACTGTGANAGCAGGGGTGGNAAAAGNTACTACATNACTTTTGTTGATGACTNTTCAAGGTTTACCAAAGTTTATCTTTTNAGGNCTAAGGATGAGGCCGAGGAGATGCATTCCTAAAGTACAAGGCCGAAGTTGAAAATCAACTNGACCGTAAAATCAAGAGANTTAGGANCGATAGGGGTGGTGAGTATGACCCTAACGCTCTTAAGGAATTTTGTGAANNNAATGGGATCATCCATGAGNCAACGGCTCCCTACACNCCCGAACAAAACGGGATTGCTGAAAGGAAAAACAGAACTTTAAAAAACATGATGAATTCNATGCTTATTAGTTCCGGGTTTTCCGATAACATGTGGGGGGAAGCTATNTTATCTGCTTGTCATGTTTTGAACAGGGTGCCCCACAAGAAGCTGGACAAGACCCCATATGAGNTATGGAAGGGTCGTGCACCTAACCTGAGTTACTTGAAAGTGTGGGGGTGTCTAGCAAAGGTGGCTNTACCCAGCTTCAAAAGGGACAAGATTGGTCCTAAAACNGTTGATTGTATNTTTATTGGTTATGCTTACCAAAGTGCCGCATATCGTTTTCTTGTTAAGGGTGCTAACAATTCTTATGCAGGTGGTAACATCATTGAGGCAAGAGATGCCGAGTTTTTTGAAGCATATTTCCTTTGAAANTCTCTTGTATCAATGATGTGCCTTCTTCTGGCGCTTCTTCTAGTGTGCCTGTTGTTCCTCCTCCCACCTCTAATGTGAATTCTGAATTGGAACCNAGGAGGAGCAAGAGGGCNAGAAAGGAGACCAGCTATGGTGACGATTTTNTTACCGCTTTCTTAACTGAACCTTACTTGATTGATGATGACTTTGTTTATGTGTTTATCTTAGAAGANGACCCTAGAACCTATGAAGAGGCNATGAGNTCGGTTGATGCAGTGTTTTGGAAAGAGGCAATAGATAGTGAACTTCAGTCAATCCTAAGTAACAATACTTGGGAGTTGGTTGATCTGCCTAGGGGTTGCAAGCCCATTACTTGTAAGTGGATCTTTAGGAAAAAATTGAAATCNACTGGATCCATTGACAAGTATAAGGCTAGAATTGTGGTAAGGGGTTTCACCCAAAGGCATGGTATTGATTATTTTGATACTTACTCTCCTGTCACTAAAATTGCNACCATTAGAACTTTGATTGCTCTTGCTTGCATTCATGATCTTGTTGTGCATCAAATGGATGTTAAAACTGCATTTTTGAATGGTGATTTGGATGAGGAGATTTACATGGTTCAACCGGAAGGGTTTGTTGTTCCTGGTCAAGAGAACAAGGTNTGTAAACTGGTCAAGTCNTTGTATGGGCTTAAGCAAGCNCCNAAGCAATGNCATGACAAGTTTGACAAGACNATGACNGGTAATGGNTNCCATGTAAATGAAGGTGATTCTTGCGTTTACTNTAAGCATGATTCTNNTGGTTGTGTGATTATTTGTCTTTATGTGGATGACATGCTAATTTTTGGNACTGATTTGGATCGAGTGAATGAGACAAAAGGNTTTCTGAGTTCNAAGTTTGAAATGAAAGATATGGGTGAGGCAGATGTGATTTTGGGAGTGAAAATTCANNAGAACTCCAAATGGCATCTGTCTCAGCCAAGCTCGCTATGTTGAAAAGCTNCTTAAAAAGTTTGACTCNTTTGACGTCGATCCAGTCAGGACCCCCTATGATNCAAGCATCCACTTAAGGAAAAACAANGGTGATCCTGTTNGCCAATCTGAGTATGCTAAGATTATTGGTAGTGTCATGTTTCTNATGAACTACACTAGACCTGACATTGCCTATTCTGTGAGTAGATTGAGCAGGTACACCCATAACCCAAGCNATGAGCATTGGGGTGCNTTNAGGNGATTGCTCAGGTACCTNAGGGGTACCATGGATTGGGGNTTGCACTACTCCAAGTTTCCAGGAGCNTTGGAGGGCTATTGTGATGCCAACTGGGTNTCCGGNAATGATGAAGTCAACTCCACCAGTGGTTATGTCTTCACCCTAGGGGGTGGAGCTGTNTCTTGGAAATCCTGTAAGCAATCTTGTACTGCTATGTCTACTATGGAATCTGAGTTTATTGCTCTTGAATTGGCAGGTCATGAGGCAGAATGGTTGAGGAACGTGCTTGCAGATATTCCGCTGTGGGGGAAGCCAGCTCCTTCAGTTGCACTTCATTGTGATTCGCAANCNGCTATTGCCGTGGCAAACAACCANGCCTACAATGGGAAGAAAAGGCACNTTCGTTTGAGGCACAAGGCCGTCAAAGAATTGCTGTCAAGTGGGGTGATATCACTGGACTATGTNAAGTCCGAAANGAACATCGCGGATCCGTTAACGAAAGGCCTATGTAGGAAACTAGTTTTGGAAACGTCGGAGGGGATGGGCCTGAGGCCCGTTGGATGAATTGTAAGGTAATGAGCTCCTACTCACCATGAGTTCAAAGGGCGACATTATTGTNATAATTCGGAAGCACAAAATTTTATTTTTTGTCCATCCCCTAGATGTTTATGATGTGCTTGCTACNATANGAANGAGGTTGAGCATACGGCTCTTAATGAACCCATATCCATATNTTTGGTGGTGTGAATGTAGCTCACACTTGATGGGANTCACCTACNTAGGTGTGGAAGTGNGGCCGCTTCCTATGAGAATTGCGATGTGGGCTATTCTCTAGAGCACNTATGAGCATATCCAGGTTACGGACGTATGGCCAGTATAANGCGTCACTTTTATTNGCGGAGATTCAGAATGTCATACATGTTCAGTTGCGTGCTTTGAGTGACGGGTTTCTANCCCCCTATCAAGTTCAATACGAAAGTCACTTGGTAGGAAAGAGATCNTAGCTTGAATGTCACTAAGTGTCAATTCAAGTCGNAAGACATTGACACCTATTCAATTGTTTNNTTTGCCCAGAAATCCAATATCCTTTACTCCTTTCTTTTCCTTCTTTTCCGCATNTTCGGACCTGTGGGGGATTGTTGGAAATCCTAGTGAGAAATACAAAAGAAAATGAGGGAGTGGGAATATGAAAAGTCCCACATGGGAAAAACACACCATATTCAATGTTTATTATTTGGGGGTTTGAGGGAAACATTTGTTTAAGAAAGCGTGTGAGTGGCATGGGTGGTCACAACACACACACGCGCGCGCGCGGCCGGGCCGGGCGCGGGC
>rnd-4_family-648#LTR/Pao
ACTAGGTTAGGTCCCGTGCAACGCACGGATGAGACTAAATTTTTTTTTTCTGTTCTGAATAATTTATTTAAAAGAAGTTTTTAATAAAATAAAATCAAGTTTTATCAACGGTTGTTGGGAAAATCAGAGAAAATTATTATTTATTCGAATTGTAAAGTGATTAGTGCGATTTTAGGAGTTTAGCGTTTCGACAAAAATACTTAAGTTGGGAAAATATAAGAAAAAAACTTATCAGACAGTTATCAGGTACCCNTTTCTTTTGGAATTGAATAATATCCGTAACCGTAACCATACCCGTACCCTCGATCTATCCAAATTTTTGGATATGGTATTGATTTGATAACCATATCAGTTATAATACCCTATTTTCTAGACCGGGTATNTAACCGGNTTTCGGGTTTATAAGTAATTTTGTTGAACCCACTTTTTAACACTTGTTTTACATAAAATAAAAAATAAAAAATNTTTTTTTGGGTATGGNCGTATAATAACACATTCAGANTATTTATTTATTTATTTATTAACTATTGTAGGCTAAGAGTATAATGATTTTTTTTGAAAATTTTATATGAAAATCAAAAAATATTTTTCTATCTTGCTATTACGGAGTTTCCTAGCAGCTTACTACGTATATTATAAAAACAATAATATCAAAAAAATTGTGATTTTTTTCCATTCCTAACATATATGTTCTTCAAATCAGTATTAATATATTTTTTTTATCCTTGCCGTAATACATGAAATCGTAATTTATTTTTTCATATATACTTCTATTAATGTATTATATTAAATAGAAGGAAAGAATAAGAAAAAAAATCAGGAAATCAGATATTTTAAAAGATTCTTNAATTAAAATTTTATTTAAAAAAAAAACTAAGGACACACCANGAGATGACATGTGTCATTCCTGGTGTGTCTTTTTANNTTTTTTAAAAAATAGCGAAATCTTTT
>rnd-4_family-762#Unknown
ATTTAGGCAAAAATGGCATTTTCATATGCATACTTTACTTACNTGTTCAGTNGGTCCTTAATCATCAAATTTCTCTTCTTCTGCNGAGAATCAAATATGTAGACCTCACGTTTAGACAAGCAAAGAACTAAAAGCATCCAGTGACTCCTACATACAAACAATAAACGTATGTAGTTAGAAAAAAAAAAGTTAAATTTATAACAATCAATTAAAAACGAAGTTCAAAGTAATTTTCATACTTTTCGTAGTATGGACATAAGATGAATGTCTTAGAACTAAGTGCACTCATGGACCTCGTCATGTACAATAGAATTCGATCTGCATCGGACTTTAACATGGTGGCCGAGATCATCTCCGGGCACATGAATCCAATACTATTGGGGTGACAATCATCGTGAAAACACAACTCACTCAAAGCCCTATAATATATAGTGTAAGAACGTTAAGACAATCATAAAAATCAAATTTAGGGGCAAAATATTAATTTAGGTAACTCACGNNACAAAAACTTGCANTATCGATATATTGAGCCATGCTCCCGAGAGAAGTTGATCGGTGTCTTCAACGGCGACANTAATTTCACGGTCGTTNTCNANATTGAATGCCCTTTTAGTGCCNTGCACCTTAACGTGCTCCCCTTCTTTTAATCCCGACATCATAGTTTTCATAACATTGCACTTANCNCCCAAATTTTGCGCTTTATAATTTTCGAGGAAATAGGTTTTTGATTTAGTGTTGGACGCTTTTGTCCCGCGTCGACCCCCAACCACTATCTCTTTCCCTTTGTTCCCTTTCCCTTTAGGCTCTTTACTTGTAGGCTCGTTTACCTGAGGTATGANTTTCAAATAACGATATACATATTAGTGAGCATACGTGTATGGTATAATAGTTCTACTTCAAATTATCATGCATAATGNTAGTTACCTCCTCATTCGTCACAAGCGACACCAAATGCTTTGGCCACTGAGTGAAGGTACCATGAGCTTGNGCAAGTTTCTTNATATATTGAGAAGGCACGGGGACGGGAGCTTCTTTGTACGCGGGCTCAAANTCATCAACGCTCACCTTCACGTTATCGGACGTGACGTCGTTGTGGTGATCAAGGAGCAACTCCGGACGTATGGTACCATAGGCAACAAAGACTTTCTCCGAGCCTATGTTCAGGTATAGACGGCACGGGACAGGTTCCTTATTATTTATTTTGAACAATAACGCAAATACAATGTAACATGTTAGAAAAGTTCAATAGAATTAACTAGAAACAAATTACTTGAAAAACACAAATTATCATACCGTAATGTCGGCAAATGGATCTAAACCCCCGGAACGACAACTACTATGAACATTTGCGTCTATCCTCATCTGGCTTGGTATTTGGACACCAAGTTCTTTAGCAAATGTGATAAATTTCTCCATAACCATGGCATCCATCTTGGAGTTCATCTCTTGTATTGTCTCATCTTTGACCCTTTTGGTCACTCTTGCTTCCATTTCCTCCATCTCCGCATCTCCATACCGTCGAAAGCTACGCCGCTCTCCGGTCCCCCACACAGCTTTGATGCCTACTCCACCACCAAATGTTAGTGGTCTCCCTTCTTTAGTCTTACCAAGTGCACGAGATAAGACATCATCTCGTGCACTTTTGGGAACAAATTCCCCTTCATCTTGTTTCCTTTTCCATTCATCCTACATGAAATCAAATGGTTTTGAGAAAAGTTCAACACTTGGTTTCATATTTAAGAACATATATGAAATTAGAGGAATCACAACATTACGCAAAATTGTTAAATGAACTTACAATATTTTCTTTGACCTTTTGTGTGCCCTCATCCGGCAAGTAAGGATTTCCTTTCTCATCTGGTACCGATCTTGCAAGAAGCCATAAACATGTCCTACTCGGCAAACTTGAAGNAATTGTAGACGCAGAGGAACCNTCAGATGACGAAGAAACTGAGGGAATGTACCCTTTTCTCTGCCATTCACTTGTCNTTTCAGCATATGATTTCTGTCCCATATGATGAGGATATATGTTGAAAGATTGACTCTGTCTTGCTTTCTCGCTTATTTCCTAATTTTAGGGGGGTAAAAGAAATTATTACAACAAAATAAAACTTAGATTATANCAAGACTTTAAATAAGAATAATTTTTATACCTCAGCTTCTTCGGAGGTACGTATCTTCACAAATTCCTTCCATATATCCTTAGTTATATAACTATACAAATCATATGGCATCTTTTCATCTTTTGGCCTTTTTCTTGTACCCCGGATCCAACCAGTCGTCAATCTCGATTTGAATTCCCTCCAACGCTTATCACAACTCTTTAAGACAACTTCTTTCTTAGTTTCATCTGTGATATGAAATTCTCTCTAAATGAAAGAAAAAGAAAAGGAACAAGAAAGTCTTTTAGCACATGAAAAAGACGCGTAGACATGTACGAATGAATTTCCAAAATAAAACCGGTTACCTTGACATCTTCCCACAAAGTGTCTTTTATTCCTTGCGAAACGTCTTCCCAGGTTCTGATCAATATTGAAACCTTTGCGCGACTTATCTCGCCAATGTGATTCTTGTATTCCGTTGCCCATTTCCCTGTGGGTCGGTCNAAGCGATCCCATTCAATTATTCTTGGAACCCCGGGCATGGGTTTTATCCCTTTTGTAGGGCCTCTTGGCTTCCTTTTTTTCTTTTGGGGCACTTGATTTGGCGATTCGTTAGATGGCCCTGAATTTGCGTGTTGATCTTCATCCATGCCTGACGCTACTGCAGTTTGGAAAATCATCAAAATTANNTACCTTCAAGAGCAGGATTTTAAAAAAAAATACAGAACTGACCAGTTCTGTGCACTGATCTGCGCAGNTCTGATCAGAACTGTGCAGATCAGTGCACAGAACTGGTCAGAACTGACCAGTTCTGTGCACTGATCTGCGCAGCTCAGATCAGANCTGTGCAGATCAGTGCACAGAACTGGTCAGAACTGATCATCTGTGCATGATCTGCACAGTCCTGNTCTGCGCAGATCAGTTCTGTTCTGTGCAGATCAGTTCTCTGTC
>rnd-4_family-269#Unknown
AAAAGTAAAACCCTAACCCTAAATTCCTCTTTCTTTCGTCGAACTTATGTTTGGCCGTTTTTCNCCTACTTCCGTTCGTTTTCAGAAAAAGGTTTCTTCTTCAAAGTTGTAGATCTCGAAAAGTTCTTGAACTTTGCCTCAAGAATCGATCGATTCCGAGTTATAGATTAGAAGTTATGAGCGTTCTAAAATCCTGCTGCAGTAATTTCTCTCTTCTCCTCCTTCCGCCCTTGCCCTCGNCCGCAAGCACAGCCACGAGCCTGGCTCGCCCTGCCTTTGACGAGTGCTGCCTTGTGCCGCTGCCCACACGCAACACAATTGTGTTGTGTGTGTGTTTTGTTGTTGTTGATCGTTCATACTCCGTATACTTTT
>rnd-4_family-552#Unknown
CTCACTGGTGACCTTGCGGGGTCTCGNGAGAGAATAGGCTAGGATGCCTAGATGTTGTTTTGTAGAGTTTTGGAAT
>rnd-4_family-204#DNA/hAT-Ac
CTTTTAGGTTCAGTAGGCCAATATGCNGAAGTTCTAGTCACGTACCTATAACTAGGGATGGCAATGGGTAATGGACCCGACCCGGATCCGTGGATCCAGATCCGTTTTCAACGGATCTGGATCCTCAATTTTTGGACCCGACGGATCCGGGTCGGATCTGGATCCTTGGTTTTAAAAACGGGTCTGGGTCGGGTCCTAAGTCATTACCCGGATCCGGATCCGTTTACCCGTTTTTATAAAAAAAAAAATTAAAATATAAAAATAAAGACTTAAGAATTGTAGCATTATTGAAGTTTGTTGAACTTTTAATATTATTTATGTTGGATTTGTNAAATTTGATTTTAGTGAATGCTTGTATGGACAAATAGCGTTGTTATTGAAGTTTTATTAAACTATGTTTTAAGGTTAAAATGAAAATTAGGGTCGTTTGATGAAAAAATAAGTTAGGATCCGTTTGGATCCGTTTTGGACCCGGATCCGTAGGATCCGTCGGATCCGGATCTGGATCCTCAATTTCATTACCCAGCGGATCCGGGTAGGATCTGGATCCTTGCCTAAAAAACGGATCTGGATCTGGATCCTAGAGGATCCGGTCCGGATCCTACCCGTTGCCATCCCTACCTATAGCCATAGCTTGCACATTATTACTTGGATTTTTCGATATTCATGAACAAACTTGAT
>rnd-4_family-790#Unknown
AACCTTTTTCCTTTTAACAGTATTATTCTGGTCGTCAGGACTTTACAGGAAAACATGGTAGGACGTCTCCTAC
>rnd-4_family-3188#Unknown
TTTTTCGCATATCAGATATGTGTGGCAACACACATATCAACTAAAAGACAAATAGCTAAAAGACAAAAAAGGAAGTACCATTCTTCAAAAAAAAGTACCATTCTGTAAAAAACGGTACCATTTTNNAAAAAAAAGTACCATTTTCGTTTAAAAAAGTACCATTTAATTTCTTTTTTGTCTTTTTCCTATTTTGTCTTTTGCTGTGATATGTATTTGCAAACACATATCNGATATNCGAAAATACTTC
>rnd-4_family-528#LTR/Gypsy
GTGGCGACTCCGCTGGGGATAGTGAAGGAAATACTCGTGCTTGTAGGTAATCAAAATAGCCGAAGGGTGAAACGATCCTACCCCGCGTTTATTTCCCCATCAAGTTGGGACGACCTGAAAATCAGCATATTAATGTGAACGGGCAGAACCGCATAACGAATCTCGGCTCCCTCGGGGAGTTGGGACTAAGGATACCCATTTCGCCAACCGGGGGGTGCATACGCTTCGAATGTTGTCCACTCGGCACTTTCGCTAGTAGTACACCCGTCCCGAACCCAATCGCTCGCTCATTAGGTCCCTCTCGCCGGTGCATGCCCCCTTGGCTTGCACTCGCGGGTTGGCCTCTTGGGCGAAATTCGTCTGTTGAAGGCACTACCTCGACCGGGGCATGTGTTGGATCTACGATAGAAGCGGTACCAAGCCAGGCGCAAATAACTACCCATAGAAGCCTATCATAAACTACGTGACATATTATTATTTTGCCTCATGATGTAATGTTAGTTATGTGTAGCGAAATATGTGATTGTGTGTGACAAACAATNCTAGAAAACCAACGACCTTAAAAATTGCCCAAACATTCATAAACCAATTGGCCAAAGAGTTATACCAAAATACGTGTTCCGCAAACCCGAACGATCGCCACAAAAATAAGCGACGCTCGGGATGGCCTGTAACGAATCCCACAAACGCTGCACAACGCGTAAAGGACGTTATNAGGCAAGCACGCAAAATCGAAGTCGCATAAACAAAAAGTAGACGCAAACAGAAAACGAGAACCAGCCAGGGACGCATTTTCAACGCCCCTGGCTGGGCGCCAAAATTTCTCACGCCCNNCGCTGGGCGCTGAAGTTGCTGCCTGGCCTTTTGGTCAGGCGCAGCAGCCTCGGTGCCCGCGCATAAAAAAATATACGTAGCAAAAAAAAACTTTTCGTAAAAATTGCTGCGAGGGCGTATGAAAAGGCACTCGATTCTAAAAGCGACTTATAAAAAAATAAATAACTCTTTGTGTCGTTGTTAGGCCTCCTACGACGACAATGCTCGGCACCAAAACCGAGCATGCTAATTAAACAACCTTGAATGTCACATGGGCAAAATATTCAAAAAATGATGTTCGAATAAAGTTTTCAAAGAAAAATAATGTTCGAATAAAAAATAAATAAATCCGAGTCTAGACTAGGCTATGCCAAAGTACAATCTAAATCCTAAGTCTTAGTTGTCTTATCCATAGAATCGGTCCTAATGCTTGGTGTCGTTCTGCAAGTTAAAAGGTTAAACCATATTGAGTCTCCCTTCCTAACATTTAAATCAATAAGCACCCATATGTAATTGTCATCCCTTGCTAAGAATCCACGGCCTCAATACTCTCTCTCACCAATAAAAATAATATATTATAGTATTTGCGAAATGGAAACAGTCACATTCTGAAAATCATTCCCCCATAGTCGCACAACCCCCAAAGTGAACCTAAGGTGTCAATACCATTGGCAAGAAAAATTAATGGCCTCAAGGCTTATGATCACATTGGGTCACGACTATCATAGTCCTCTCGAGCCACTCGCTCCTTGAAATACTCCTAAGTACGGACTAAAAGATTTTCCATGAATGCAACATGACNAACCATGAAAATACCCAAATCGGCATACCATAAGGCTACCATTGGGGTAAAGCAATACACACTAAGAGGGAAGCCGCACTAATGATTCTAGTCTTGCAAAAATGGAAAAAATTCGATCTCCCCAATTAACTACCTTGCCAACATTAAGCAAAATGGCGCATGACAAATGAACACCCAAGGGTTAAAATCTAAAGTGTCAACCAACGAAAGTTATGGTCCAATTAGCCTAAGTCTGAGAGTCGCTTGGTCAAGTATTATAGGCTTACGCCACGTCATTATTTTGAGTCTAGGCCACCTCCTTGTATTCATACACGGGTTATAATCAGAAAGATTAATGAAAGTTCGAGTCTAAATCACAACTTCCAATTAAATCCCGGAAACTGGAATCTGAAAAGAAGCAAAAAAAGTTATTTTCGATGTAATTCTTTCGTTAAATTTCAATAAGGTAAAAACAACATTTTGAATCTACGCTATTTGCACATTTTAAGAAACGACTAAATACGCTTGCAAAGTAAGACAATTAAAAGGTCCACCCTAGGCCCACTAAAGCTAAAGGTCCACCNTAGGCCTACCAAACGTTAAAGGTCCACTATAGGCCTACCAAACGAGGCCCACTCAGTCTCGCCTCGTGACTCAAAGACCACAACCATCTACCTTTTAGCCCAAATAAAAAAATTGATTGAGATTTATGTTGGGGAGAAATCCCAAGCAAAAAGAAGAAAAANAGAAAGAGAAAAGGGAGAGCGAAAAGAGCGAGCCATGAAATACTTAGCCCGTACCTCCCAAAGTGCGAAATTTACCCAAGTAAACGAAGGAAAAGAATTGAGTCAACCAATCCAAATCATGCCACAAAAACTACATAAAGTTCTACGATGTCTACCCTTTCCAATCCTTATGTTCTTAGACGCCTTCGCTCTGGGGCCCCTGTTCAGCTCATTTAACCCATCCATGTTCTCATCGCCATAACCCAAGAAACCATTACCTCGACTCTTGTTCTTGAACTTGTTGTCAACTGCAAACCACGCACGGCCATTGACACGTGCGTCATACCCATTATTTCCAAAGCNCAAACCTGCTCTTACACCACCATTAGCATAATGACCATATAACTTGTTTGGATACATCCTGTTGATATACCCTTGAGCCGTCCCCATGCTACTCATTGGCCTTGGTTGATGTAATACTCGTGACACTAGCTTGAGGCCGCAAATCGCGAGTCCTAGCAGATGTAATCCTCATGCTTACCTATAAAAATTACCTATCTCATTCAACCCATCTTTCAAACCGTCTTGAGTCACGAATAAAAAAAAAGACAAATGAAAAGTACAAAAAATAATAAATAATAAAAAAGCAAACTTTGCAAAGCGCCTTAAAAGTTCGTCTAAAAAGAAAAAGAAGCATTTAGCGCACCAAAACGTCAAAAAAGATCCGCCCAGAAGTCATTTTCAGCGCCCAGAGCTGGGCGCCGAAATCTTTGACGCCCCAGCCTGGGCGCTGAATCTCTCTGCTTGCCAAANTTTGTCCAGAAGTGCTCGTCATTTTATCCGCACATACACGGAAAAATAACGAACACTTGGAGGGGTACAGTACGTACCAAAAAAACGCATGAAAAGATTTTTGTGCAAATACATGTACTAAAAAAATAAAACAAATTTTTCGGCTTACGGCAAAAAAAGCGGCAGATTAAAATAATAATGAACTTCACTTATTTCATCCTATTTCAAACATTACGATTCCACCTCAGAACGTATTTGTTTAAAATCGGCATTCTAAGAAACCATTTTCTAGGCTAAGAACTACGCGAGACCTGATTCCAAATTAAATCTATTTAAGGCGGATACGTAGGCAATCCTATGATTCGGTCCAACCAATTTGCAAAAAGTGTTAGAGCCTATAGAATAACAAGAATAAGAAATAGAGTCCCTTATTGAAATTTAATTACTTGCAACCCAAGTCGAAAGAAAAAAAAATTTAAAGTCAAAGGAAGAATCCAAGTCACCAAGATGCCAAAACGAGCACACATCGAAAAATAATAAGGGCACGTACCCTTGCCAGAAGGAGCACTCACACTCCTAGGCACTTAGCCAAGACTCAAAAGATCGCTTTGCCTCAATTGAATGGGGGCTAGCGCAAGCGTCCATGACCTCTAAAGTACTCGACTTGACCCTCCCTAAAGCGAACTAACTCACTTAAAGACCTTCTTTCACCACTAGACATAGTCGTTCGCTTAAAGACCTTCTTTCACCACTAGACACAGTCATAATCGCCAACAAGTAGTAAAGGCAGTAAGCTTGCAATAAAGAGGATTGTTCTACGGCATCGCCCCATCGTTCCTTCGAACTCAGGGCACCCGTTCATGGTAATTCAAATGCTTGCGAATCCCCTTTGAAAAAAAATCAGACATTGTCAATAGGACTTGGCACTTAACCAAGGCTCACCCTACTCAGACATATGACACGGGCATCTAAAATCGAAATCTGAAAGCATCGTTAATGGGAAGACATAACAGCAACTGGGGGCTAAAAATTGAAATGAAAGAGCTAGGGAAAGAACTAAGTATACCTTGACCTTTTGTGCAGACATACACCAAGTAAATCTAAGTCAATTTGAAAACGGTTTATATTCCCGCAATTCTGGAAAAGATGGCCCTAAAAGCCTAAAGCATATGCCAAACGGGCACAAGTATATCTTGACGCCTGCACCCTGGCTTCCAGCAAATCCTTAGACAGCATTCCAAAAATCGTAACAGTATTTTGATTCACTCATGTAATCCTGTACGAACCCTTCTATAAGTCAACTTACTTAGGACACCTCGGATTGTACACAGTAGGACTCGGATTTTAAATAATTTTCAAATAATTTTCAAAGACTTTTTCGAACATAATAAAGTGTCGTTGGTTTAAGCTAAGTATGCGTTTATCTCGATGTTGCAAGTGAGTCAAAAAGATTTCTAAATATGATTATGGGTAAAGAAAGGCACCTAGCTTTTGGTCAAGGCACACTTCAACATGTGACTACCTTGACCATGGCGATGTCGCACAATACGACATTTACAAGAGAAGTAGCAAATCACTACTCGAACGTACCTCGCACTAAACGAGTCTGGTTCAAACTATTCATGATCCATGTCACCATGAATGCATAAAAACGTATGCAAAGCATTATAGCACCAAGCCAATCCCGTAGCTACAATTGGGGGCTTGAGAAAAACACTCTAAAAATGCTCGAAATGACGATTTTATCGCAAATTCTCGACGCTAATGCTATACATACGTCATAGGGGCACAATCCTAAGCTTTAATCGTGTAAAACGAACCTTAGAATGGCTACAACCCCTCCCAAATTCTAAGCGCTACTTAGAATATATAAAGTCACCCCACTAACAAGGGTAACTGAAAATCGCGAGTCACCAAAACTCCGATCAAACTACTGCACATAACGCTCGCCCTACAAGCGCCCGTTACACAGTCTACGTCGTTCCAAAGCAAAAGCGAAAGAAAAATCAAGGATATAAAAATAAGAAAGAAACACCTATGAATCCNCGCATCGAACGAAGTAATAAGCCGTGCANACCCACGCAGAAGGTGCTACACTTGTTCGAGCACCTGAACGAGGCGTGATGAAGTACTCCAATGCAAAAAATAATAATGATATCCCAACACCTGGAGGAATGTTCTNATACATGCGGTTAGGCCACACAAGCCTACGTCGCACCATAAGTTCAACCNTCCCACGGCACAAGTCTAAAAAAGGAAAGTAAGGCATATTGCACTAATGCAGGCACNACCAAAGAGCATGTGTAAAAGAGGCAAAAGACTACTTATCGCCCAAATTCAAAATGCAAGCCACACGACTTCTACATTAAGGATTAAAGGTAGCAAAATATTACCTACCACGGAAGGGATAGCTCGCACCTACACGAGCGGAACCCCAAGGCATCNTTCTCGAAAGAACCTACGAAAATCGTACGCCAAAAGGAAGCATCCCAACATGCATACTTGGGGGCTCCAAGCTACGAAACAACCATAGCAAAATAAAAAAATCTCGAAGCAAATGTTTGAACAATCGAAAGGGCACGATGTTTGANCCCACTTCATGAATGGGCCTGAACCCTATCAAGCTTCTAAGCAAACTATTCAAAATCAGTCATTGCTCAAAAAAAAATGATTCAAGCAAACTGATTAATGGACCGCACACAACGGCCATTCTATGAACGCTCGTTCGCACATATATATCATCATCCTAAGTATCGAACATTCACGAACGCGTTCAAAAGAAAAAAATATACGAGCGATCAAAATNTTACGCCTCAAGGTATGTTCCTCGGGCCATATAGACTCNCCCAGCTATCGCAATAACTGTACGCCTTAAAGAGCGACAGTTCCTTNAAATAATCGCCCCAAAGCGACAAGCACCGTAGTCCACCAATCGGCTACGGCTTCTCGAGAAAGTCGTCACGNTCACTCAACTCATTATAATCTCNAACAAAGAATTCTACGTTCCAAAAAANACAGAAAAAACAAAGAAAAGAGAATACGTAGAACTTCCAAGTGAAGTACACGAACGAACGAACAAGAGGCCAACTGTGTCATCAAAAAACCNCGCCAAAAANCATTTTCAGCGCCCAGCGCTGGGCGCCGAAATNTTTAACGCCCAGGCNTGGGCGCCGAAAATGATCCCAGGCCCAAAAAAGNCCCTGACTTCTATAGGGCCCTGCCGTATTCATTCGACTCGAAAATTGCAGTTCCGAAAGTCGCACCTCACGGCTTTGTTAAGAGTAGCACACCACTACAAAGATCGCTCGCACTTACGAGCACGATCCCAAACACGATCAAGGACATTACAGAATGCGTATCCCCAAGGAACCTCTTTGACAAGAAATGACCGTCAAGCACGAGTGCTTGGGGGCTCGAAAGAAAATATATATTATGCAAAGGTAAAACGATATTNCCAGACTACGCTGTACGAAGTCCCGTGTCTGGATAGTCTCAAAAGATAAAACCGGTTTACGACCTCAAGACAAAGGTCGCCGTTGATACTTATACATAGTCCCCTAATCAAG
>rnd-4_family-1609#Unknown
TGAGGGGGTCGAAAAAGCACGAGGCTAATGCGTGACCTCGTCCCTCGTGGGTGTGACGNTTCTTTTTGTCGAATCAAGTGTAATTGGATTTCCTGTGAGTTTACACCCAATTGACTAGTAATATAGGAGTCGCCATTCAGTTTTTAACGACAATGAGAAAAACTGACAAAACCCGGTTATCGTGACATAAAGGGAGTGCAATTATGTTTGACCACGACGGCCGTAGGTTCCCTTGTGATCCCTGGTGTGGGGATCTCTCAACATACACCCGCAAGGTAGAGATTGAGGGTTCGGGGGACTGTAACTACCGAGAGGAGTACTCGCTCGTCGATAACTCCAGAGGCAGGATATCCTTACTAGCTCAGCATAAATAATTGAAGGGACATGCGTTAACTATTAAACTAATCTGAGTTGATTTTAGCAATATGCAACATATAATACTAGATCGATCGCGATTATCTGATTTAGATAGCATTAAGGGACCTAGCATGATAATCCAATTTCCCAAAAATATTATATTTGTTAGGCGTGGTAGAACAATCAGATTTAGTTAGTTTAACAGTTCATAAAAAGGGCGAGGAAAGCAATTAAATCATNGAAAAGGGACACATTACGACGCACCCTTGAGAGGTGCGTCACGGTTCTCAGAAAACTAACCACTTTGACTTTGCTATTTCTCCTTTTTATTTAACGAATCTCAAATTATGGGACAGGATACGTTCTGTTCGATTTATGGATCGATTGCGACAGAACGCGTGAACAATTTCGCAGCGTGAGGCTTAGGCTAAGGGGTTGGAGTCAATACTCAGAATATAATTGTGTGTTGTGTTTCCTTTCACGTCGAACTTAGGGCTCTATTTATAGGGAAGAGTTCGTGGAAAGATAGAATTGCAGAGCTCTAATCCACGAAGAATTAGGAAAAAACACGTACCCAGGTATTTTCAGCGCCCAGGCCTGGGCGCCGAAGATTTGTCTAATCCACGAGGAATTAGGAAAAAACACGTACCCAGGTATTTTCAGCGCCCAGGCCTGGGCGCCGAAGATTTCGGCGCCCAGAGCCGGGCGTTGAAAATAGGGTCTGGGCTGTTTTCTTAGTCAGATTCGGATTCCTAGAATCCGGAGTGTTTGAGACTTAATCGAGTCTTTTAGTGCGTATCAATTTTATGACGGAATGCGTCTGGGCCCGTTACGAACTCTAGGCTCGTTAGGATTTTAATTAATACGTAACTCTTATTTCCGAATCATATTAGGAATAGGATCTCTCGCAGTTTTCTATCTCATTTAGGATTTATGTTGGAGTGCAACACCTAATTCTGACAGGTTTCTATCTTTTATGACTTGCCACTTTTAGAAGCTACCCTTTACGGCAGTTACTATTTTTAGCAGGTTTCCATAAATAGCAGGTAGGTTTCGGGTGAAATGAAAAGGGGAATCGAGATTCGTTATTTTATAGGAGATGCGTTGTCAAGTGGAGATTTACGTTTTCATCATCGAACCTTCCCTTTCGGGAATGGGGACAAAAGTAGGTGTCTACA
>rnd-4_family-1842#LTR/Gypsy
TGTTCCGAGTATGGAACTGGGGGNGCTCTGCCTGGTGACGTTGCCCTGTCAGACNNNNNNNNNNNNNNNNNNNNNNNNNNNNNNNNNNNNNNNNNNNNNNNNNNNNNNNNNNNNNNNNNNNNNNNNNNNNNNNNNNNNNNNNGAAAGTAGAGAGGGTTAAGAATTGTACTTGTATTGAACGTGTCCGCAAATGAATGGGGACGGCAGTATTTATAGGCGTACTATTCNGTACTTTGGCCTATTCAGATGTCGCCGCGTGTACGCTGGTGATGTACTTGTTGTTTGTCCTTTTGCTTAACGACGTATCTCCGTTGTCGTCTAGCAGGCCGTTTCCCCGCAGACCTGNGGGTCTGCGCGGTCCTTGAGGACTCGCGGTACTTTCAGTAANTACTTCTTGCGGTTGCTTCGCTTGGNNGGTCCTGTCAGATGACCGATGGTCTGCTGTGACATGGNTGGTCTGCTAGGTTACTTCTACTCCGTACAACTAGTCCCCAAGAGTAGGGCTGACTGCTTGGAGTTAGNCCTGCTCTTTCAGTGTTTTTTGGCTGCACCCCGTACAACTAGTCCCCAAGAGTAGGGCTGACTACTTGGAGTTAGACCTGCTCTTTCTGGTCATNNCTTGCGCGGTTGGCTGTACGTATCTTTTTTTTTTTTTTTTTTTTTTTTAATNTAAACCGTCGCGGTTTTACTGTAGTTAGCATTTGAAAGGAAAATAAACCGTCACGGTTTATTGCGCCCCACGTGTCCTTCATCCGGGTGGGTGACTCGAAGGGTCTTCGAATCTTGGCCGTTTATTTCTTCTTTTAAATACGGGTTTCAGTCACTTTCCTCTTCTCTCTCCTNTTTCTTACCTTCTTCATCTTCTTACTCTCCTCTAACTTCACTTCGCTTCGAACTCAATTTCGCCATTTCCCGAGCGCTCTAACTCCAAGTTCTTTGCTTTCTCGTGTTTTCGTGTTATTCCGGTGATTGCGCGTCCGTTGGTGGTGGTGTTTTCTCCTGGAATTGTCGAGGTTTTCTGGGTTCGCGTTTTTCCTCGAGGGTTTCTAGTCCGCCATTGTTGAACTTCCGNCTTCGCCCTTCTCCTTTCCAGGTANTTCTTTTGCTTTTNCTTTGTTGTTTTCTTTGGTTTTGCATGTANATTCGACTGTTTTGGTAGTTTTTGTGAGTTTTTTGTGGTATGTGTTCTTTGAATGAAATGTGGGAGTGTTTGTGTTTTTTGGCTTCGCCATTTCTGAGCTTCTTGGAGCTTTTCTTCTTCTTCTTCCTTTTCTCTTTTTTTTTTTTTATTTTTNCGTTACATGTATNTTTTTATGTCGTTTTGCNCTTTTCTCCCTGTCGTTTTGTCTTGACTTTTCTCCTTCTACCCTTTGTTTATTCTTCTTTCTTTCTTCTTTTTTCTTTCAGTCAACATGTCTGATACCTCTGATAGTGCCAACCCTAGTAGCCCTGGGTATATGAGCGATTCCTCCGAGCCATACTCTCCTTCTTCCCCTTCCTCTGTCTCTTTACCCTCTGATGAAGAGGCTAGGACAATAGCAGAGAATAGAACTAAGTCTATGCATGATGTCGTNTCTCGCTCTGAGCCCGCGGTGATATCTATCTCCAGTGGTTCTTCCTCTGGGGGCGNGTCCCCCGTTGCTGGCAGGGCTACGCCTGTTGTGTCAGGGCCTACTCCTGCCCGTCGTCAGCTTCTTAGAGAACTGCGCCATGAGCATTTGGCCAGGGCGGTTCGACTGAACCCTCCCCCTAATGCCCCTGTTGGGCTAGACGTCCAACCCCTGTCAGAAGTAGCTTGGTTGGACAGTTTTGATCAACTAGACGGGCCTTTTATTGGGGGTACTGATGGGTCGTTGCATGTTTACCGCAGACGTTCTACGATGGCAAGTGGCCCTGGCAGTGGTTCTGGTGACGCAGAGCGTCGTGTTGAGAATCCCATTCTCGAGGAGGTGGGGCTTCTNCGGCCGTTTCCNCTGTATGTCGAGGAAGATCTGCCCGTTGGCTCGACCGAGGATTACTTAAGTCCTGAAGTTTCNTNTGGTCCTCTAAACGCTGCGCCGGATGCGGACTGGCTCAAGGCAGCTCGCCAACACGATTATCCTGGTGTTGGAAGGGAGCTTTATGCTTTTCCCCCTGGGTACGAGCTGGTCGTCCCCGCAGATGATGCTCGTATTACTGCTCCTCCTCCAGGTCATATTGGGTTGTATTCATATCATCTGGACTTTGGTCTGCGCTTTCCCCTTGATCCAACCTTGGTCAAATTCCTGAAGGCTTTCAATGTCTGCCTGGCGCAGCTTCATCCGTTTGCTGTACGGACTTTGGTCTGCTACTTGTGGGTGGTGCGTTTCAAAGGCTTCCCTGAGACTCTCTCTTTATGCAAACGGCTGCACTGCGTTAGAAGCAGTGATAACAAGGAAGGGAGCATTGGTTGGTTTACCACTTACACCGCTCGGGGCAAGATGACNTGCCTGGGTAATCCTACCGGGCAGAGGGANTGGAAAGGNCGATTCTTCTGGCTCCGAGTTCCCGCCGACTTTCCTCTGCCCCGTACTTTTGTCCCTCCCAACGGCAGGATGGAGGGTGTGGAGGTCCTTGCTGGTCACAATCTGGAGGATGCTGCTTACGAGTGGTTTGACTCCGTGGTCAAGCGTGACGCCAATGGAAAGGACATTGGTCGTGCGCCAAGGAATTGGCTGCCTCAGTCAATGTACATTCTGCGGAACGATGTTCTTTCCGCCATGCACTTGTGCAATACTCATCCCCACGGTATNTTTTTACCTTTCCTTTCGNCNTTTTCTGTTTTGTACTTAGTTTTTTTTTTTNTGACACTTTTCTGTTTTCTTTGTCCTGCTAGGTCGCCAACATCTTGACATGAGTTCTTTGGGCTTGGCTGCTGATGGAACCCCGCAGACCAACGAACCGGCAGAGGATCCTGCCAATGCTTACCGTACCATAGCTGACGTTGTTGGCGGNCGCAGAGCGAGCTCTCGGCGGACTGCCCGAGGNGGGAGTTCTGCTGCTAGTCGTACTGCCAGGGGTGGGGGCTCTGTGGTTGGCCGTACTGGCAGAGGCGGAGGCTCTGCGGGAGTAGTCATCGGGGCAGGCACCTCGGCACCGCGTTCTACCCCTGCTCCTCGAGCTACCCCTTCTACTCCTNCCTCTGCGCGGCGTGGTCATACCACTCGCGGAGGAGGTAGTGTTGCGGGCCAGCGCCGGTCTCGCTCTGAGATGGAAGGCGTTTCTGCTGACGCCGCGGGAACTGCTGCGGACCAACTGCGATCTGCCCAACCGGATCAGGTCGTGAATTCTTCTGTCTCCGAGCAGGTGGAGATTGTGGCCGAGGAGCAGGACGTTCCTTTTGTGCAGCGTNNAGGCAAGCGCCACTGCACTGGGGAGAGCTCCCGTTCGCAAGAGCAGGCCCAAGCTTCTGCTCCTGCTAATCAAAGTACTGCTTCTCTCCCCACTTCGTCCGCTGCTCTTGCTGCTTATTTGGAGGAGCAGTTGAGGTTGCCCGAGTCCTCCATCCCTTCCTATGTGAATATTAGGAACAANGAGTTTTTGGAGAAGGAGACCATTGATGTTCGCCCTGAGGTGAACCCGGAATTGGCTGCCTTCTTCCCCNCTGCGCCGATTAGCGACGACATCTTCGTTCCTAATTGGGATGTCAGAGCTAATGAGTCCTTATATGCCAGCTTCCCAGAGAAGGGCGGAACGTTGGCATATCGGATGCTGAGGGGGATAGCGCTGCCAGCTGACCGCCCGCTTGAGCGTGTTTATACCCCTGGGGCTAACGCCTGCCAGAAGGTGTTGGAGGTACGAAGTTTTTGAATCCATATTGTTTTTGTACTTAGTCGTTTTTTGCGTGTTTTTATTTTAACTCATCCTTACTTTTTGCGTTGCTTTTCGTTTTCAGGCTGGGGGTGCTGTGAAGGAGCTCTGCGACTTCTTTTTCTACTATCAGAGGAAGCATGATGAGCATCTTGCTCTTCTCGAAGAGAGGGACAGGCAGATTCGGGATTTGACCCTAGAAAATGAAAGAGCATCTTCTTCCCTCACTATTGCTAATGCCAATGTTCAAGCTATATCTGTTGAGAGAGACAATTTGGCTAGTGAGGTTGTGGCTCTGCGTCCAGCTGGGGAGAATTTAGCTAAGGCTCAGGCGGAGATAGAGGCGGAGAGGAAGCGCACTGAGGATTTGGCGGAGCAGCTGAGTCTTGCTGAGCAGAGGCATGCTGATGAGTTGGCAGGCCTTCGTCGTTCTGTGCAGAAAGAGGTGGCCGCTGCCGTGCGAGAATTTTGCCGATCCGACGCCCAGTATGCTCTCTTGACGCAGAGATACGACGGTGGGTGGAAGGCGGCTTCTCTTATTATCAAGCATAAGTACCCGCAGTTCGATTGGAGCTTAATCGAGGAAGATTGGCTCGCTGGCCTGCACCTCACTATTCTCAGGGAATTGCGAGAGGCCGAAGCTGCCGAGGGTCGTGCCGCGGAGCCTAGTGACGTGCCTGACTTCTGCGTTGAGAACATTCACCCAGGAGATTTGCCTTTCTCTGACGAGGATGATGCTGAAGGCAACGACGAATAATGGGTGTGGCGGCTATCCCCTTGCTCTTCCTGTATTACCGGATCTGTTATGTAATAGTTTAGTTTAAACAATATCATTTNGCGTTTACCCTATTGGGTGGTGGCGTTTGTGTCACTTCGTTCTTTGGAACAATTTTCAGTCAGTTTATTTCTGCCTTGCTTTTTGAAATATTTTCGATTTGGGCTGGTATTTTTCAACTGCCCAGGGCCATTTTGTAGGGCTGTACTTTATCTAGGTTTTTAATGAAGGTATAGCCGCCGGCGTTGTTCGTATTTCGCTGTACTTAGCCGATTTTNGATATCTTTTTTGCCTTTGAATTGTCCTGGCTTTGGCCAGGGCAAAACTCGNAAAGCGTTTTATAGCCGCCTCGGCCTTTTTGAATTGTCCTGGCTTTGGCCAGGACAAAACTCGAGAAGTGTTTCTGCGATACTTCAGC
>rnd-4_family-508#DNA
NNNNNNTGATTAACTGAGGCCGTACATGAGGAGAGATTGACCACATATAAGTCTAACGGGGTTCCATCCTAAAACCAATTGGCGATAGNNGGAGTAGCCCACCAANCTTATANGTTAGTCATTCTCTCTCTATTTCTCCAATGTGGGACAACTAGTCTCAANNCACATGTGGGTTAGTCT
>rnd-4_family-456#Unknown
ACTAGTTTAGGGCCCGTGCAACGCACGGCTACTACTAAAATAATTTATTATTTTAATAGTAACTAAAAGACTTGTGATATTAGGAAAACGTGAAAGTAAAAAGGATATATGAAAAAGTATAAATTCAAAGTTGTGTAAAAAAATATTCAAATGAACTAAATTTGCATATTACTATACAAAGTTAAAAATTATAGTCGTTTACTTGTATGTAGAACGATCTAACAACGTTAACCAAACCCGAATGACTCAAGACTAATTTTCGAAAAGACCCGAGCATAACCGAGTTAGTCAAATACAACATATTTTGAATTGAGTAAAATCTTGATAAATAAACTTATATGTTAGTCTACTTACCATGTATTATTATTTTAATTAACATTCTTACTTACCAGTTACCATGTATTATATTATTAATATAGTAGACTAACATTAGAAGTTCATTTATCAATATCTTATCAGATTAAAAAGTTATAATAATACATAAATAAAAGACTAACATTAGAAGTTCATTTATCAATATTNTTTATATTTCTTATCAGATTAAAAAGTTATAATAATACATAAATAAAATCATATCGTAAAGGAAAAAATAATATTGATTCAGCTTTCCTCCAATAATATATTATGCAGTACACATCTATGGTAATTAAAATATATTTTTATCTTAGTTTCCTAAAAAAAACGTAATGTAATTTATTTATTTTAAAGTAAAAAATAAATAAAAA
>rnd-4_family-1156#DNA/hAT-Ac
NTAGACCTGATCAACTATAGCCCGGCCCGAAAAAGTGCGGGTTTGGGCAGCCTAAAATACGCATTTTTAGACCAAAACCCGAGCCCGGCCCGAAAAGCCCGTTTCGGCCCGCAAAGCCCGCACCAAATTTATGGGTTTGGGCATGANTTTTTGTGTTAAAGCCCGGCCCGACCCGAATTTTGATC
>rnd-4_family-462#Unknown
TTACACTGTGTTTGGAAATCAAGTTAACGTGGAAATGCGAGGAAAAAGTAAAACTATGAAAATCTGTAGAAAAGTAAATCTGAAGAAATATGTAGAAATCTCTAAGTTTTAATTTGTTTGGCTAATTATTACGGAAAACTGTGGAAAATGGAATATTACATATTTTTCACTTNTTTAATTTGTTTTCACNGNTTTTCACAGTTTTTCCATCACTTTTGAGGGGAAAGTGTGGAAAATAAAACAGGCAAAATATAACTAGTTGNTTTCATTTCGCACATTTCATTTTCCTCACTTTTCCATTTAAATTACCAAACAAGCTAAAATTAAGGAATTCTCCTATTTCCACAATTTTNCACACTTTTCCTCATTAAACTAGAGTTCCCAAACACATNNNNNNNNNNNNNNNNNNNNNNNNNNNNNNNNNNNNNNNNNNNNNNNNNNNNNNNNNNNNNNNNNNNNNNNNNNNNNNNNNNNNNNNNNNNNNNNNNNNNNNNNNNNNNNNNNNNNNNNNNNNNNNNNNNNNNNNNNNNNNNNNNNNNNNNNNNNNNNNNNNNNNNNNNNNNNNNNNNNNNNNNNNNNNNNNNNNNNNNNNNNNNNNNNNNNNNNNNNNNNNNNNNNNNNNNNNNNNNNNNNNNNNNNNNNNNNNNNNNNNNNNNNNNNNNNNNNNNNNNNNNNNNNNNNNNNNNNNNNNNNNNNNNNTAAAATAAAAATCGGATTTTTCATGAAATACCCCCGAGNTTTGCCATAATTCACCAAATGCCCCTCAAGTTTCAATAATNCATAAAATACCCCTATTTTAATACTTAATACC
>rnd-4_family-207#Simple_repeat
GGGTGTTCATCGGTCCAAACCCGGACCGGACCGGACCGGACCGAAGACCGAAATTTGATAATTCAAGACCCGAAGACCGGACCGATNATGCTTGGACCGAACCCGGACCGGACCGAAAAAATCGGTCCAAAACCCGGACCGGACCGGTTTGGACCGGTTGTAGACCTATTTCTATATATTTTTTATTTTTTCTAAAAATTATGGTAAAAAAAGAAAAAATATATATAAAAAACCAATTGTTTAAGGCCTTTTTTGGAAGCTAAAATAAAATATATCACAATATAGTAATATTTACAACATATTAAAGGAGAGAATTAANTTTTTAAATAGTTTATATTATATTTTATTAAGGAAAAATCGGTCCGGTCCAAAATCGGGTTTTGGACCGGACCGAAGACCGAAAATTGATATTTCTCGACCCGAAGACCGGACCGATTGCCTTCGGTCCGGTCCGGTCCGGTCTGGGTCGGTCCGGTCCGGTCCATTTTTTCGGTCCGGACCGATTTTTGCACACCCCT
>rnd-4_family-48#Unknown
TGCTTAATATTACGCTCCGCCAAATCATGGTCTTCGTCAACATCCAATAGAGGGGGAGACACGCTAGCCAATGTGTCTATGACAAGCTGCTCAGAACCACCAGGCNCACCCCAAGAACGAATAGCAGAGGTGATACTCTCTTCCTGTCGTCGCCGCCTAACACCGGAGGAACACTCACGATTACTTCGCGGAGAAAAAGTCNTGAGGACACAAAGAGGTAACACGAGCAACTGAACCCAACAAGCGATGTCATCTGGTCTGCAAATCACCTTATCAAGCGCCCCTTTCAGAACTCGCGAAAAACCCAAACGACATTTGGGAGGGATGGATTTCACAGAACGCAACCGCTTAGACAATAAAGTGTCTAGAAGAGCAACATCAAAAGAAAAATGATGTTCTCGAGGCGCATCAGAAGNAGACAGCTCGGAAGCAGGAGCTTGNGGTTTTTGAATACCGTAGAGAATAAAACGAATAATACCATCCCCAGAATCAGGTGGGTCCACAAAAACCGTACTAGAACCACTGCCATGTCGACACCTAGTACGATGAGTATGCGTCTTGAAACAATCTCCACATAGCCAAATTCCCATACGACGAAAGGTCACCTCAGCCGTAGNAAAAACCTGCAAATTGGTAGTAAGGGAATGACGGGTTACATCCCGCACACCAGNGCAACAATGACGATCCCGTAAGTGAGTGATCAGAGAACTCCTCACCAAACCACGCCCACCTCCATCCTGGCACCCGCTAAGACCCACAAAAGGGCAATGAAACTTCTCCACGGAAGCCGCCATATCAAAGCACTTCAACCAAAAAGTAACCCCAACAAGTACCCACTACCAACCACAACACACAAACNCCCGCAAACCGCACCACTNCGCCAGAACGACCACGCTGCAAACTGCACCAAAACAGACCGACGCACCCAACGCCAACACCACGAAGCTGCAACACTACAACGCTCGTCCGAACACCACCGCAAACCGCGCCAAAACGGCGACNCGACCCCCGCAACACCACGAAGCCGCAACCGCACAAGAACACCACCAAATAACCCAAACACCGACTCCCGCCGGACCNCACCGAACACCGAACCAGCCACNCGAANACAACGCCGCACGAAACACCGAACCGAAATGCCGAAAACCGAACCCCGAACGAAACACCGAACGCGCCCGAACGCGAACGTCGAACCNGAACCGNCGTACTCACGAACCGCCGAACCCACGAACGGCCGGAAACTGACCCACGAAACGATGAAACCGCTCCCGAAACTGACCCGATACCGGACGCCGGACCGCCGACCGGAAACNCGCCGAGCACCGNCTGAAAAACGCCGAAAACCCGCCCGAACCGCCGGAAAACCACGCCTGAAACGCCGTCTAGCCGCCGGAAAACGCCCGAAAACCCGCCGGAACCGCCTGAAAGCCCGCGTCGAACGCTCCGAAAACCGCCGCAAAACCGCCTGAAAACCGCCCGAAACCGCCTGAAAGCCGANCGCCGAAACCGCCTGAAGCCGCACAAAAACCGCCGAAACCGCCGGAAACCGCCTGCCGCCGCCGGAACCGCCTGGAACCCGCCTGAAACGACCCGAAACGCCTGCAANCCGCCTGAAAACCCGNGGCACCTGCAACCCGCCGCCGACCCGCCTGAGACCTCCCTGAACCGCCGGAATGACGAANAGCCGCCCTGAAAAANGCACGTAATCGTGCCCTAATCGCCCGTT
>rnd-4_family-79#LTR/Copia
AAGCTAAGGTAATTGCCAAATTGAAGTTCCTCTAAGGCAAAAGCAAAAATCATGGTACATATAGACTATTACAAACACAAAATCTTGTGTGCAAACATAGTTGAAGCTTACCATCGTGGCAAATNCACTCACACTNCAAATGAGCAAGGTAAGCAGTTCCTTTCAAACTAGTTAAGTCAGAGATACGAAATTAAGCAAGTCAAAGTCAAACACAATTTTTTTTACATTTTCCTTTTATTTTTATTTATTTATTTTTTAAAATTCAAAACCGAATACCCATATTCAAAGAATGTTTGGAACGGTTCCATTGGCAATAAATAGGAGAAACTCTTCACTTTCCACATTCAATCCATGCAACCCCCTTTCTCTCTCTCCCACACGCCTTCTCCACTGACACCACCTCTCCTTCCACCTATAAAAACCTCCACCATGGTTCTCACAAGCAACAACACCGATCTCACTTCCCTCAAACGAAAGAGAAACCCTTCATCTCCAGTTCCCATGGATACCTCACCCATTCAATCGCCAATTCCTCTTCGATCCCACAATCCAATGCTCGCAATCACTCAGGGGGAACNAACCGACACTGACATCGAAATGAAATCCCCAATCTCAAACCCTAGATCCTCCACAAGAAAATCCAAAAAGCGNCGGGTGGAAGCTTCTGGTGAACAACATCGAGGAAACAGAGGAGAGTGCTCAAACTCAGGGGGAAGGAAAAGGGTCCAAGAAACTCACTGCAAAGGAGAACAATCTGGTCGAGGGGTTCGCAATCAACTCAACATGGTGTGAAGCCACGAAATTCAANGAGTTGATGGAAATCCTCGAACACCAAAAGTGGGTAAGCCTGTTGAGTACCTATGCCAAATCNCCCTTAATTCCCGAAGCTATGAAAGAATTCTGCAAAAACTTTGCTTGTGTTGATAATGTATGTTCAAGTAAAGTGAATGGAACTCGCATCGAATTTGATGCCTCTTATCTGGAACAGCTGTTTGGTACACCCAATAGGGGTTTTGATATGTGGCTGAAAGGTCAAATCACAGTGACCATNGATAATGTAGATGAGAANGATATNGTTGGTTCCATTGGAGGAGATTCCAAAGTNTCCACCTCCACCNCACACAACTGCTTCTCACCCCTTCAAAAATTACTGTTTAATATTGTGTGGAGAGGTGTAGTTCCTCGAACTCAGAAAAGGAACATAGCAAGTCTGTTTGATGCATGTCTCATGTATTGTCTCGAAAGGAAAATTCCCATAAACTTTCCNGCAATCATGATCAAACACCTATCCACCTGTATCCCCAAATTCAAAATTCCATACTCCTCCCTTCTCACNGAAATCTTCAAAAGCTTCTCAGTTGACCTTAGCCCNTACTNTGTGATCCCCCTAAAATCNACCCAAATCCTNCAACTTGAAATGCTCCATCTGTTAAACCTTAAAGTGGTTCAGGGTAAAGTCATTAGGGCTGGAAAGGAAGAGAAACAGGATGAGGAAGATCAGGAAGGAACCGNAGTTAAAGAAGAAGTGGAGGAGGAGGAGGAACTCGAACAAATAGAGGTCCCTTTATCTCGAGGGAANAGGAAGAGTGTAGGATCCCAAGGGAAAAGAAAGAGCATGAGGGTGGCAATGAAGGAGAACAAGAAAAGAGGGCCTGTCTTCATGGAAATAAATGAGGAAGGGGANGTCAAGGAGATGCCCATAGAGGAGGATGCTGTTCCACTNAANCAAGAGGAACTGCCTGAAACTGTTGNGCCAAGGAANAGGACACCCAGATCCTCCAAAAAGTCCAAAGCTCGTCGTGTTCCATCTGNACAGGAACATGTTCAAGATCATGGGGGTGCCTGGAACACAAAGGATGATCAGATATTGGAGCTGAAGGCAA
>rnd-4_family-734#LTR/Gypsy
AAATGAAGTATACAAATCTTGAAGTCATGTGTGTATAAGTGACACCGACGGAAAAGTGAAGGACTAAATTGATTGAAAACTACGTTACGTAAGGGAATAAATTTAAGAGAAGATTCGAGTGGTCCAGGATCGTTAGAAATCATTTGTTGTCTTGAAAAGATGAAAGGAAATATATGAATTGGTGAAAGAGCTAAGAGTTAAGCCCAAAAGTTATACATCCATGAAAGGCGTAATGAGGTTCGGTAAAAAGGAAAAGTT
>rnd-4_family-449#DNA/TcMar-Stowaway
TACTTCCTCCGTCCTTTAATACTCGCAACGTTTGGACTTTTNNCACTATTCATATAATCTACTTTGACTATTNNTNGTGATTTTTATATAAGATAAAACATAGTCATGTGAGATCTTGTTAGATTCGTCTCAATGTGTATTTTCAAAATATCAACTTTTTATAATTTTGCATANAGAGAATTNAAGATATTAACGATCAAAGTTGTGCATTGGCATGCGTGAAANTAACAAACGTTGCGAGTATTAAAAGACGGAGGAAGTA
>rnd-4_family-870#DNA/hAT-Ac
AATTAAATGGGTTGGGTCAGGTTGAAATTTTCAACCCGAAAACAACCCGCCTAACCCGTTTAAGTTCAAGCAAGTATGTAATATAGATNTATGTANAATGTGATTTGAAAGATTTTATTTCTCATTTTCCCTTCAACATTGAATAATTATTTGACGTTTTGATTCATGTCAAATACATATTGAAGNATTACTTTTTGCTATGAGATATGCCATAACAAAATCACCTCGCAATTCTATAGTCAAGTCAATTTACACTTAAAAGTGGAAAAAAAAAATTAAACGGGTCAACTTCAGGTCAACCCGTTTATAGNCGGGTTGGGTTGGGTTGAAAATCTCAACCCGTTTAATTAAACGGGTCGGGTTGGGTTGGGAAAATCTCAACCCGTTTATAAACGGGTCGACCTGATTTCGACCCAACCCAACCCATTGCCAGCTCTACTT
>rnd-4_family-461#LTR
NNNNNNNNGTGATTGTTGAAGCAAGTCTTCCCAAACAACACATGTGATTATGTGAGTGTCCCGCGCGCATTGATAAAAGATGAGAGNAATCACTTAATAAGGCTAATGGGTTACTCCTCTTATCGCCATATGATTTTAAGGTGGAACCTCATTTGGTCTTNTAAAGTGGACTCTCTCTTTTGATGACGGGTGCGGCCCAGACNCGTATTTAACATGGTATCAGAGCCAGACCCACGACTCGGACCTTGGACCGTTAATACTCTGGGCCAAATTAAAACGACACGTGTGAGGGGGAGTGTCGAGAAACGCACTCTGGCCCATGAAACATCACGCGTGACCGAANTAAAAAGNGACCTCACACGTGAGGGGGAGTGTTGAAGCATAGCCTTCCCAAACAACACGTGTGAGTGTCCCACATTGATAAAAGACGAGAGAGTTAATCACTTAATAAGGCTAAGGGGCTACTCCCCTTATTGCCATATGGTTTTAAGGTGGAACCTCCTNCGGTCTTGTTAAGTGGACTCTCTCTCTTGATGACGGGTGCGGCCCAGGCCCGTATTTAA
>rnd-4_family-343#Unknown
NNNNGTGAAGTATACGTACGTACTCCTATATATATGTATTTTTTTTAATAGGTAAGAAGAAGGGACCCTACTGAACCAGCACCTATCACAGGTTAACCAGCCCAGCTACGCAGGTCATCGCTTGAGCCACTCCCAAGCATTTCGCAGCTGATGGGGCTCGACCCTGTGACCTCCAAGTCACAAGGTGAGTTCCCCACCAACTCCACCAACTTATGTTGGTTTATATACATATACTCCTATATACATAGTTTTAAAGCTTAGACATGGTGGTGTATTGTATTCGTAATAGTGTACACAGAAGCATCCGTTANATACGCACAATTGTNTCCTCAGCTT
>rnd-4_family-40#Unknown
TCCGTTTTTTTATTATTGCACCATTTGGGTTGGGCACAAANATTAAGAAAGGAGGTAAAATGTGAGAGATTGACAAAAATACCCATGTGATTAAGTACAAGTTTAGGTAAAGAACAAGTGGGGTTTGGTNCCCANCACCCATATAAGGATAAAAATGTCATTTCGTGTANGCAAGTTACCANAAAAGGAAATGGTGCAATTAATATGCAACTTCCGAAAAAGGAAAATGGTGCAATAATAAAAAAACGGAG
>rnd-4_family-647#Unknown
TGCACACATAGCAGTCCAAATATACTAGTCCGACTTAAGGGTAGTCATAGAATGTCTAAAAAACCGACTCACGAAACAAACTAATGTGTCTCCTACTCCACAACGATAATGCAGGGCCCCTGAGTACCTGCCCGTGATAGCCATCAAGGAACGCGATGGAAGAAGCATATCCCGAACATCTATACCTAGAGGTCGCACAAACCCAAGAGATGCATGCTCTGGGACACGACCCTCTACGTTCTCAAAGGCCACTCGCCCCAAAGAACCACGCTATGCCAAAAAC
>rnd-4_family-529#Simple_repeat
AGGCCCTGTTTAGTTCACCTTATTTCAGGACCTTATTACTTATTTCAGATTTAATCAGATCAGATCAGATCAGAAAAAATAAGTTCAGATTAGGAAAAATAAGTTCAGATCAGATGATTATTATTACTATTATTATATATTTATATCATTGTTATTATTACTATTATTTTATTACTATTGCTTTAATAANAAAGAATGTTGTTGTCGGTGCGATCNGAACCNATTACTTAAGGCGTACAGANCACGAACAAGTCATTCAAATTCGTCATGTCCAAATCAAAACCATCAACTCNANATCATAAACAATATGNNCGNATCATGCCCANATNANAACCGATCTNTACAGATCATGACCAATATTTGTTCANACCAGAGCCGGTATGATCACATAATGTCCANATCANGCCTAGGTCCGCANAGATCNTGTCTAGATCAGAACCGATCTNTACAGAACCGTCGATCACGTCCAGACCAGAATCGATATGTCCAGATCANAACTGCGATNTGTACANATCATGTCCAGATCAGAATCGATCTNTANAGATCATGTCCAGATCAGAACCGATCTGTACTANATCATGCGCAGATCANAACCGGTNTGCAAAGATCATGCATGANCAGATCATNACTGATATGCATAAATCATATCCAGATNAGAATTGATCTGATCTGTNCAGATCANANCCAGATCCGTCTANCCGGTNTNTNCNNATCATNTCTAGATCANAACTNATATACGNAGATCATGTCTAGATTNGAACCGATATGTCCAGATNAGAACCGACTGCGTNCAGATTAGAACCCNTATGTCCGGATCAAAATCGATCTATCTAGATCATNTCCAAATCTAGNACTGAGTTGTCAAGTCANGTCCANATCAAAATCGATATGTCCAGGTTATCATGTCCAGNTCNGAACCGATATATCNATNTCATATCCAGNTCAGAACCGANNTGTCCAGACCATGTCCANNTCGGAACCGGTNTGTNCANATCATGTNCAGATCAGAACTTCGTTGACNTAGATCATGTCCGGATCTCGTCACTGATCATGTNCATATCATAATCGATCATATCCAGATCGAAACTCGTTNTATAGATCATGTCCAGATCTGTACTGATCATGTCCATATTAGAACCGATTGTCCAGATCATNTCCAAATCGGAATCGATCTGTACANATCNTGCCTAGATCAGAACCGATCTGTNCAGATCGTGTCCAAATCAGAACTNATATGTCCAGATCATAGCCGATCTATCTAGATCATGTNTAGGTCTATCTAATATAAGGAATAGTTAAATCATGAGCAAAGTCAAATAAATAATAACAATATTATAAATTTGTGTAACATTTATTTTACACGTAAGTCGTTTAATATTAATAAATGTAGATTTTTGTTTAAACTTAATTCTGAAGAATCAGATCAGTTCAGATCAGATCAGAAAAAATAAGTTCAGACCAGATCAGAAAAAATAANTTCANATCAGATCAGACCAGACCAGATCAGATCAGATAGGAGAAATAAGGTGAACTAAACAGGGCC
>rnd-4_family-7#Unknown
AGTGTTACCTAATTCTCTAATCACCCCACGAACCGCGAACCGAAAAAGCGAATTATAACATGAAAATGGTACACTTTTGGTCTAATTTAGCAAATTAGGTAGCGAATTGCGNACCCGTACCCAATCTCATACTAGCGAATCAGGTAACA
>rnd-4_family-42#Simple_repeat
TATTTAAGGCATAAAAAAACATTAACAAAACATTCAAATTNATCATGTCCAAATTAAAACCATTAAGTCCAGATCAGAAACGATATGATCAGGTCATGTCCATATCAGAACTGATTTTTATAGATCAGAACCATTATATATCCAGACCAGAACTGATAGGATCAGATAATATCCAGATCATAACTGATCTGTACAGATCATGTCCAGATCATGTTCAAATCTGCAAAGATCTTGTCTACATCAGAACCGATCCTTACAGAACCAATATGTTCAGATCAAAACCGATTTGTACAGATCATGTCCAGATCAGAATCGATATGTCCAAATTATAACTGGTCTAGATATCGACTCTGTACAGATTATGTTCAGATCAGAATTTTTNTGCAACCAGATCATGTCCAGATCAGAACCGATCTGTACAGATCATGACCAGATCAGAACTAGTNTGTACAGACCAGAACTGATCTGTACAGATCATGTNCAGATCAGAAATGATTGCTCTGAACATGATTTGTACAGATCATGTCCCCATATCAAAATTGATTTGTACAGATCATATCCAGATCAGAGCTAAACTGTACAGATAACGTTCAGATCAGAACTGGTATGTACAGATCATGTCCATATTAGAACTGAACTATACAGATCATGTCTAAATCAGAAATGATCATGTCCAGAACAGAACAGATTTGTACAAATCATGTCCAGATCAGAACCGATCTGTANNNNNNNNNNNNNNNNNNNNNNNNNNNNNNNNNNNNNNNNNNNNNNNNNNGTCTAGGTCTATCTAATATACGGAATAGTTAAATCATGAGCTACGTCAAATAAATAATAACAATATTATAAGCTTTGCTTTGTNATAACCTTATTTNACACGCAAGTACGTTTAATATTAATACGGATTTTTCATGAAATGCCCCCGAGNTTTNACGNAATTCACCAAATGCCCCTCGNGTTTCAGAAATTCACCAAATACCCCTACANTTCACTNNAATGCCCNAAATACCCTTACTGNTAACGGTCCGTTAGTCCGCCGTTAGCCGAGTTTAATAATTCACCAAATACCCCTTNNTATAAATTTATTNCACCAAATACCCCTATTCNTAAANTTATTTCACCAAATACCCCCAAACTTCAAAATAGCTATTTGAATTCCAACGGCTAGTTTTTNCGTACGAAAATGTAGCCGTTGGTTGTTGT
>rnd-4_family-1146#Unknown
AGAAAATTTTGCAATTACTACCTAGGTCTTTAGTGNCTTTGCGAATTACTACCTAGATTTAAAAGTTGTCAATTACTACCTAGATCATTAGTTATNGTTGCCAATTACTACCTTAGTACNTTGGTNACTTTTGCNAATTACTACCTAGNTTGTTAAAAGTTGTCAATTACTACCTAGGTTTTACATTGTCAATAGNTGTCTAGTTATTGTTGTCAATTGCTACCTTAGTCCATATTTCGGCCAATTAGTCACTAATNATATCATAATCAACCGTTAATCATACTTTAATTATTTTAATTAATTAATAAATATTAAATCCAAAAATTAAAATATTAAATGATTATGAATTTTAGAATATTTCGAAAANTNTTGATGTTTTTTTTTGGTATTATTTTTTAATNAATTATTTTGAAATTTTTTTTTTAAAAAGAATTTATTTTTTTAATTTTATTAATTAATTAAAATAATTAAAATATGATTAACGGTTGATTATGATGTNATTAGTGACTAATTGGCCGAAATATGGGCTAAGGTAGTAATTGACAACAATAANTAAANACCTAGGTAGTAATTGACAACTTTTAACGAGCTAGGTAGTAATTCGCAAANTCACTAAAGACCTAGGTAGT
>rnd-4_family-400#LTR/Copia
ATTATGCATGTATGCTAGAATTTAAGTTTATTAAGAGAAACTGTGAATGGTTATTTATTTGTTTATTCTTTTCAATTGTAGTTTTAANTATGGCAAACAACAATTCATTCAACATTCGATCAATTCTCGAAAAGGAGAAGTTGAGCGGGAAAAACTTCCTTGACTGGCAAAGGAACTTGCAAATAGTTCTTATGCAGGAAGAAAAGGAGTATGTCCTGGAAGAGGCGATGCCCGAAGCCGCAGGCGACGGGGTCACTCAGGCAGCCCTCAATCGTTGGATTGATGCCAACAAGGATGTGAAATGTCTAATGCTCGCCACCATGAGTGCGGATCTGCAGAAAACGTTCATCAACTCAGATGCTTTCACGATCATCAGTGAGTTGAAGAACATGTTCCAAGATCTGGCTCGAGTCGAAAGATTCGAGACTCATAGGCAAATTCTTGAGACCAAGCTTAAGAAAGGCGAGCCCGTAAGTCCACATGTTCTCAAAATGATTGGACTCATTGAGAATATGAGTCGGCTGGATCAGCAATTCTCTCAGGAAATGGCTGTAGACACCATCCTCCATTCTCTTCATAGCGGGTATGATCAGTTCAAACTGAACTACAGTATGAATAGTCTGGACAAAACGCTCACTGAGCTTCACGGTATGCTGAAGACCGCTGAAAAGACGCTCAAAAGTGATAAGCAGGATGTGCTTATGGTGCGTGGGGGCAAGTTCAAGAAATCTGGAAAGAAGAGGAATGCTAAGAAAGGTGGCAACAAGGCCAGCCCAACTAAGCAAACTGGCGCCAAGTCTGAAAAGAGGAAGGTCAGTCAACCCACTTCTGAATCCGAATGCTTCTACTGCAAGAAGAAGGGGCATTGGAAGAGAGATTGCTTGAAGCTAAAGGAAGATCAGAAGAACGGAACAGTCGTTCCATCTTCAGGTATTTTCGTTATAGACTGTATACTTGCTAATTCAACTTCTTGGGTATTAGATACAGGTTGTGGCTCACACTTATGTTCCAATTCACAGGGACTAAGAAGAAGTAGAAGGTTAAGCAAGGGTGAAGTCGACCTACGAGTGGGAAATGGAGCACGGATTGCTGCATTAGCTGTAGGAACTTATTATTTGTCGTTGCCCTCTGGGCTAGTTTTGGAACTGGAAGAGTGTTTCCATGTTCCAAGTCTTACTAAAAACATCATTTCTGTTTCTTGCTTAGATGCTAAGGGATTTTCCTTTTTAATAAAAGACAATAGTTGTTCGTTTTATTTTAAAGAGATGTTTTATGGATCTGCTAGATTAGTCAATGGACTTTATTTACTAGATCACGACAAACAAGTTTATAACATAAATACCAAAAAGGCCAAAAAGGATGATTCAGATCTCACCTATCTGTGGCATTGTCGATTAGGCCATATNAACNTGAAGCGCATAGAAAGACTTCAAAAGGAAGGAATTCTAGAACCATTTGACTTAGAGGATTATGGTAAATGCGAATCATGTTTACTTGGCAAAATGACAAAGCAACCTTTCTCTAAAGTTGGAGAAAGAGCAANTGAACTATTGGGTTTAATCCATACAGATGTATGTGGACCAATGAGTACAAATGCTAGAGGTGGTTTCAGCTACTTTATCACTTTCACTGATGACTTCAGTAGGTATGGTTATGTCTACCTAATGAAGCATAAGTCTGAATCCTTTGACAAATTCAAGGAATTTCAGAGTGAAGTAGAGAATCAATTAGGCAAGAAGATTAAGGCACTGCGGTCTGATAGAGGCGGTGAATATCTGAGCTATGAATTTGATGACCATCTGAAAGAATGTGGAATTCTATCAGAATTGACTCCTCCCGGAACACCNCAATGGAACGGTGTGTCGGAACGGAGGAACAGAACCTTGCTAGACATGGTCAGGTCAATGATGGGTCAGGCCGAACTTCCATTAGAATTTTGGGGACATGCACTAAATACAGCTGCACTCACNNTAAATAGAGCTCCGTCTAAAGCTGTCGAAAAGACTCCATACGAGTTATGGTTTGGAAAGCCTCCAAATGTGTCTTTTCTTAAGATTTGGGGNTGTGAAGTATACGTCAAACGATTAATTTCAGACAAACTTCANCCAAAATCTGACAAATGTATCCTTGTGGGCTATCCAAAGGAAACAAAGGGGTATTACTTCTACAATACATCTGAGAACAAGGTGTTTGTTGCTCGAGATGGTGTCTTTTTGGAAAGAGATCACATTTCCAAAATGACAAGTGGGAGAAAAGTAGACCTCGAAGAAATTCGAGTCGAACAACAAACTCTAGAGAATGCTCAAGANGACATTCGGGNCGAAACTCAGAGANCTTTAGAAGAATGCTCAAGGTGAGANTCAGGATCTAGAAACTCAGAGATCTTTAGAAGTATCTGGTGAGAATCANGGNCNATCTAGAAATGTNACCCCGCGTAGATCGCAGAGATATAGGTCTCAACCGGAAAGGTACTTAGGTATTTTGACGAACGAGAGCTATGANGTTCTATTACTNGAAAGCGATGAACCTGCGACTTACAAACAAGCTATGACGAGCCCTAGCTCCAAGCAATGGCAAGAAGCCATGCAATCTGAATTAGACTCCATGTCTGAAAACCAAGTNTGGGATTTGGTCGATTTGCCGGATGGCTACCAAGCCATNGGAAGCAAATGGGTTTTCAAACTGAAAAAGGACAAGGATGGGAAACTNGAAGTTTTCAAAGCTAGATTGGTTGCAAAAGGTTACAGGCAAGTCCACGGCGTGGATTACGATGAAACCTTTTCACCAGTTGCAATGCTAAAGTCTATTCGGATAATGTTAGCAATCGCTGCATATTACGATTACGAAATATGGCAGATGGATGTCAAAACCGCTTTCTTAAACGGCGTTTTAACAGAAACTGTGTTTATGACACAGCCTGAGGGTTTTGAGGATCCAAAGAATGCTAAAAAGGTATGCAAGCTTAAGAAATCAATCTACGGATTGAAGCAGGCATCAAGGAGCTGGAATATACGTTTTGATGAAGCAGTCAGTGACTTTGGCTTCATCAAGAACGCAGACGAATCTTGTGTATACAAGAAGGTCAGTGGGAGCAAAATTGCTTTCCTAGTATTATATGTCGACGACATATTACTTATCGGAAACGACATTCCTATGTTGAACTCTGTCAAGATTTGGCTTGGGAAATGTTTTTCGATGAAGGATCTAGGAGAAGCACAGTACATATTGGGCATCAAGATTTACAGAGATAGATCTAAAAGGATGATTGGACTTAGTCAAAGCACTTATATCGATAAGGTGCTTGANAGGTTCAATATGGCGGACTCCAAGCGAGGCTACCTACCCATGTCTCATGGAATGACTCTAAGCAAGACTCAGTGCCCAAAAACACTTGATGAGCGTAGACGAATGAGTGGGATTCCATACGCATCGTCGATTGGTTCAATAATGTATGCTATGATATGTACACGCCCGGATGTTGCGTACGCACTCAGTGCTACGAGCAGATACCAGTCAGACCCAGGAGAGGCGCATTGGACTGCTGCCAAGAATATTCTGAAGTACCTGAAAAGGCACAAAGATGACTTCCTGGTCTATGGTGGAGATGATGAATTAATTGTTAAAGGCTATACGGACGCAAGTTTCCAAACCGACAAAGATGATTTCAGATCACAGTCTGGGTTTGTCTTCTGCCTCAACGGAGGTGCAGTAAGCTGGAAAAGTGCTAAGCAAAGCACCATTGCGGATTCTACAACTGAAGCGGAGTACATTGCTGCACATGAAGCAGCAAAGGAAGCTATATGGCTAAGGAAGTTCATAGGAGAACTTGGTGTAGTCCCCTCCATTAAAGGACCAATAGCCCTGTATTGTGATAATAACGGAGCTATTGCACAGGCAAAGGAGCCTAGACACCACCAAAGAGTCAAGCATGTACTTCGTAGATTTCACCTTCTACGAGAGTTCGTTGAAAGAAAAGAAGTCGAGATAAGCAAGATTGGAACTGATGACAACATATCAGATCCATTGACTAAACCTCTGCCGCAGGCGAAGCACAACTCGCACACTGCAGCTATGGGAATCAAGCATATTGGAGAATGGCTTTGATGTCCTTGTTTAATGTTTTAAAGTTTTAGAGTTTAATNCTTTGTAAAACATTATTGGTTAATCATTCACAATAAATGAATAGAATTCATTTTTCCATTTAATTTGTGGTTTATTAAATGATGAGTCCCTTCAATTTGACGATATATTCAAGATAGACTGTTAGGACCAGTCATGTGACTAAGAAATGTCTATCAAGTGAACTTGAATGTCAAAAGTTGAAAATGGTCCCTGGTCGGAGTTTTCTATAAAGATGGACGCATAGAAAACGTTAGACGACTAGAATGCAAGATGACTAGTAGTTCTGTTTCTTGAACTATGTGGACATGGCAATGTCGTAATCATTTGCATAGATACTTACTTTGGGAAGACTAGTATCGGACAGACCTATGAAACTTTACTGTAAGAGATGAAAATCTGTCATAAGTAAATTTCATTAAATTATTAGACACTAAATCCTCAATACCTGAGTGATTTGAGATTACTTGTTTGAGAACTGGTTGCTTTGACGTTGGCCAACCGTCGCACCGTAAAAGGAGGCTATAAAGGCAACGCTCGGGTAATCACCTATCAAACGAAGTCTAATCTCAAGATCGCAAGATTGGGATTGTCCTCCCATAAATCGGGATGAGATGCTTGAAAGTTGTACAAGGCCACTCGGAGAGCTAGAAACTGTAAAATGCATGGCCGTGCTCAGATGAATCATAGGCTATGATTATCTGTTTATTTGATCAGTTGAACTCTGAAACCGAGAAACACCTCTGGACATAATAAGGATGACTGACTCTTACCTTATGTTCAGTGAGCAAGCATCGAGCGACAAAGGAATTAGGNAATGCACACTTGTCCTTAANGACAAGTGGGAGA
>rnd-4_family-973#LTR/Copia
GAAGGAATTATGTCCTTAGACATTTCCGGCAATTACTAAATATAAATAGGAATTAATTATGAAGATAATAAGTTAATTATTTTAGTAATCATATTTGCTTGCTAGAGAATAAATGTGATTAGTAGGACAATATTGATTGGACCTACAACTAAAATATATTAATCCTATAAGGTCACACATATAAGCATTAATTGGAATGGGCCCAAAAGGCCCGATGGCAACCGGTCTGTTAAGGGAAGAATGTTGGGCTTTGGTTTTGTGTTAACCTAAAACTCTCACATTATAATAGTTATAATGTCAGGGATTTAGAAATCACGTTCATTCAATATCTGACA
>rnd-4_family-2333#Unknown
AAATTATTAGGTGTACCCGGGTGCACCGTGCACCCAAGGGTATTTTTATGCCCATTGGTGGTCCCTATCACATTTTCTCCTCACATGTAAGGAGAAAATGTGAGAGGGTGCACGGTGCACCCGGGTGCATGTAATATGT
>rnd-4_family-108#LTR/Gypsy
NCGGGCCAAGCAAACCCCCTCNGTGCAAGCCATCTCCTATGACTGCGAAGATGAAGGAGAGGAGTTTCCATGCAACCTAATCTCTACAATATACAAGCCAGGTTACGAGCTGATGGTTCCAAGCTTCTGCCATCTCTTCCAAGTGCTCAAAACTGGGTGATCCCCGAACCTAGGGTAACCACCGACATTCAAGAAAACATCTGTCCCCTCGCCACCTTGAAGGCTTTGGGNTTCTCCGAGTACGATCTCATGCTGAGTGCCCAACAGACCGTCAAACTCCAGGGTGTCACATACAAAGTCCTGGGAGTCCTCGANCTGGTTTTCTCCTTCGACACCTATTACAACAGTGCTGAATTCCTAGTCATCGATGTGCCTGCCAACTTCGATCTACTATTCGGAGAGCCTTGGTTCGAGGAAATATTGGACGGCCCTGCCTGCCTCACCCTCAAAGGTTCAAGCTTCCGAGACACTNCCATCAAGCAAAAGCCGGCTGTACGCCAGGAAAAGGATGAGTGCATTCAAGAATACTACCACAGATGGGCAATCTCCGCTCGTACAATCCAGCCCGAGCTGCCAGAGGGCAAAATGGTGAGAATGTTCCTCCTAGGGCTCAACACTTCATGCAAAGGCAGCTTCGCCGCATTTCCTTACAGCACGTGGGACCAAGTCTGGGATCAAGTCTTGAAGATCTGTGCATGTAGCCCCGTCTACGATGATTATGACGATGACGCGGACGTCTGGGAATACCCCGAGAACTATCTTTACGATTAGTGTCTT
>rnd-4_family-253#Unknown
ATTATATTAATCTCGTATTTTCGAGAATAATTACGTTTTAAATATTTCGTACGTTTTCGTTAACGACTTATTCGGAAAATAAATTCAATTACTTGCACTTTATAAAATTATTTTCGGAAATTAATTTAGCCAAATCATTATTTTAATTTTAGTAATTAAATTCTGAAAATTANCTCAAAATTACGAAANTGCCCTTATTAACACCTAAATGAAACAAGTCAGTTTCTCTTTTCTCTTCTTCTTCCTCACGCCACTTTGGCCATGGGAGTCAAAACCTCCACTTTCTACTTGTCACCACCTCAAGGCAACTCAATCTACTTGTCACCACCACAATGCAATTCAAGCCTTACTCATCAAACCTACTTGAATATCTGGAAATCTAGAACTAGAATAGCTCATCTTAATCATCAATTTCNTTGATTCAATCTCTTCCACTTGTCAATGCAATCAAGCTGAGTTGTTGCATCCATGGAGCCCCATGACAACTATAAATAGCTGCTCAATCATCCCAAATGAAACACAAATCAGATTAACCACCAATTNCAATTTTCACCATTGAAATTCATTAAAATTTCAAATTCAAGATTTTAAATCAACCACCACCACCACCTCTGCCGCCACCGCCACCACCACTNACCGCCACCACCACCGCTTATCGCTCCGACGACCGCAAACAACCCAGNACCACCACGCACCCCCCTTCGTCGTCCCTCNCCTCCGCGCCCAGCCCCTGCCTCCTCCCTCCGCGCAGCCCGCGCTCCGCCGCAACCGCCGCCACTCCGCCGCCCCTGTCTCGCCGCACCCGCCGCGCCGCCCTCTCCGTTACCGCCCGCCGCCCAGCCCNCCCTCTTCCTCCTCCCTCCGTCGTCCCCCGTCGCTGCCTCCCTCCCCTGCTTTCCTCTCTGTTCTGTTTGTGCGTGAAAGTTCCAGGAACCAAGTTCCTATTTTGGAGCTTGGTTTTATTATAAATCCAAGTAAGCCCAACTTCTATCTTGGCCCAAATTTNTTTATTAAACGAATGTTGTTGATATATTTCACTATTATATTGTTGTTTATAGTAAATTATTATA
>rnd-4_family-237#LTR/Copia
CATTTATTTGAAGAACATGAATACCCCTCAAGTTCAGTTAGCAATGAATGGTGAAGATTTATGCTTAGCAGACAGTGCAACTACTCATACCATACTGAAAAGCAAGAGATATTTCTCTCATTTGACGATGAAAGAAACTAGTGTGAGTACTATATCGGGTAGTACAAANATNATNGAAGGCTCCGGAAGAGCAAATATATTATTGCCTATGGGAACGAAATTTGAAATCATTGATGCATTATATTCTCCCAAGTCTCAAAGAAATTTATTGAGCTTTAAAGATATTCGACGTAATGGATATCACGTTGAGACAATAAGTGAAGGAAATTTTGAATACCTTCACATCACGGGTATTACCNAAGGCACTAAGCATATTTTGGAGAAATTACCTGCATTCTCCACTGGTTTGTACTACACTAAAATCAATACAATTGAAACATATGCTATAGTAAACCAGAAGTTTACTGATAATTTCACTGTTTGGCATGACCGGTTGGGCCACCCCGGTTCAATAATGATGCGAAAAATAATTGAAAATTCATGTGGGCATTCACTGAAGAACCAGAAGATTCTCGCTAATGATTTCTCATGTGCTGCTTGCTCACAAGGCAAGTTGATAGTACGACCTTCACCAGCCAAAATAAATTTTGAATCTATCAATTTTCTGGAACGTATACAAGGAGATATTTGTGGGCCAATTCACCCATCGTGTGGACCATTTAGATACTTTATGGTTTTAATCGATGCATCGACTAGATGGTCACATGTATGTTTGTTATCATCTCGCAACCTGGCGTTTGCGAGATTACTTGCTCAATTGATTAAATTAAGAGCACATTTTCCGGATNCCCCTATNAAGNCNATTCGTCTTGATAATGCTGGTGAATTCACTTCTCAANCCTTCGATGATTATTGCATGTCCATTGGGNTAAGTGTTGAACATCCTGTAGCACATGTTCATACACAAAACGGTCTNGCTGAATCATTAATTAAACGCATTCAGTTGATTGCTAGACCGTTACTAATGAAGTCTAAACTCCCAATTTCTGCTTGGGGACATGCTATATTACATGCAGCAGCATTAATTCGCATCAGGCCAACGAATTATCATAAGTTCTCCCCATCACAATTGGTTTTTGGTCAGGAACCAAATATATCCCATCTTAAAATCTTTGGATGTGCAGTTTATGTCCCTATAGCTCCACCACAACGCTCCAAGATGGGTCCTCAAAGGAGGTTGGGAATATATGTTGGATTTGATTCCCCATCAATAATCAAATATCTTGAGCCAACTACAGGGGATTTATTTAAGGCTCGTTTTGCTGATTGTCATTTTAATGAGTCAGTTTTCCCAGCGTTTAGGGGGAGAAAATAAACAGCCGGAGAAAGAAATTAGTTGGAATGAATTATCATTGTCTCATCTTGATCCTCGTACTAAGCAATGTGAACTAGAAGTTCAAAAGATAATTCATTTACAAAGTTTAGCAAATCAGTTGCCAGACGCTTTTACTGACCCAAAGAGAGTGACTAAGTCACATATACCAGCTGTGAATGCTCCAATTAAGATTGAGGTCCCAGAAGGACAAAATGAAGTTGCTAATGAGTCTAAGGCACGCCAGAAGCGTGGAAGACCAATNGGTTCCAAAGACAAGAATCCTCGNAAAAGGAAAGGAGCGACGGTTGATGATGGTCCAAAACGAGGATACGATCAATTTTAAAGGATCTCCAGAAGAGACTTTAGACATGATAGAAGANGAAATTCAGGTACCTGATAATGAAGAAATTTCAACAAATTATATCATGTCTGGAATTACATGGAACCGAAATCAAATCGACGTCGATGATGTTTTTGCATGCAATGTAGCATTAGATGTTGTGGATGATGATGAGGATCATGAACCAAAGTCTATTGAAGAATGTAGACATAGAGATGATTGGCCAAAGTGGAAGGAAGCAATTGAANCAGAATTGAAATCTCTTGCAAAAAGAGAAGTATTTGGACCTGTAGTCCGTACACCTGAAGATGTAAAGCCAGTGGGACATAAATGGGTCTTTGTGCGAAAGAAAAATGAAGATGGTGATATTGAAAGATATAAAGCAAGATTAGTTGCACAAGGATTCTCACAAAGACCTGGTATCGATTATGAGGAGACATATTCTCCTGTGGTGGACGCAACAACTTTTAGATATATAATCAGTCTGGCAATGAGAGAGGGACTTGACTTACGCTTAATGGATGTAGTCACAGCTTATTTGTATGGCCCACTGGATAATGATATCTATATGAAACTCCCAGAAGGATTTAAGTTGCCAGAAGCAACAAAATCAAGTTCTCGAGAACATTTCTCTATCAAATTGAATAGATCTCTNTATGGATTGAAACAATCNGGGCGTATGTGGTATAATCGCCTTAGTGAGTACTTGTTGAAGGAAGGCTATAAGAATGATCCTATTAGCCCATGCATTTTTATAAAGAGATTTGGATCAGGATTCGTTATAATTGCAGTGTATGTTGATGATCTAAACATTGTTGGGACTCCTGAAGAGATNTCACATGACAGTGGAATGTTTGAAGAAAGAATTTGAGATGAAAGATCTTGGAAAGACAAAATTTTGCTTGGGGCTACAAATTGAGCACCTAAAGAATGGAATCCTTGTGCATCAAACAACATACACAGAAAAGGTGCTAAAAAGGTTCTCTNTGGATCAAGCACATCCGCCGAGTAGCCCNATGGTTGTAAGATCACTNGATGTGGATAAGGACCCNTTCCGCCCTCGGGAAAACGATGAAGAAATCCTTGGTCCTGAAGTACCATACTTAAGCGCAATTGGGGCATTGATGTACCTTGCTAGTCATACGAGACCTGACATATCATTTNCNGTGAATTTGTTAGCAAGGTTTAGCTCATGCCCAACCCGNAGGCATTGGAATGGGATNAAACATGTACTTCGTTACCTACAAGGNACGAAAGATATGGGTTTGTTCTTTCCTAATCNATCCAAAGAAGGCTTAGTTGGNTTTGCAGATGCAGGGTATTTATCTGATCCTCATAATGGCCGATCACAAACTGGATATCTGTTCACATGTGGAGGTACTGCCATTTCTTGGCGTTCCATGAAGCAAACTATTGCAGCTACTTCCTCTAACCATNCNGAGATTTTAGCNATCCATGAGGCTAGTCGTGAATGTGTATGGCTAAGGTCTGTGATTCAACATATAAGAGAAGATTGTGGCNTATCCTCCGGGAAAGAGGCNCCAACAGTTNTGTATGAGGATAATGCAGCATGCATTGCACAGCTCAAGGANGGATACATCAAAGGTGATAGAACAAAGCACATNTCACCAAAATTCTTCTTCACCCATGAACTTCAGAAGAATGGCGATGTAAATGTCCTGCAGATTCGTTCAAGTGAAAATTTGGCAGACCTGTTTACCAAGGCGCTTCCNACTGCTACNTTCAAGAAGTTGGTTCACCTNATTGGATTGCGCCGTCTCAAAGATCTCNAGTGATGTNGTCATTAGGGGGAGTAGATGCGCGCTGCACTCTTTTTCCCTTAACCATGGTTTTTTCCCACTGGGTTTTCCTGGTAAGGTTTTTAATGAGGCAGCATCGTTCATGCGCATTATGAGGCATTNTATTGAGAGAAATTTTATTTTTGNATAATGGACATCCAAGGGGGAGTGTTATAAAATATATATTAGGGTGGATGCCCATTATACCCCCTATCAATATTTCCGGAATATTCTAGGGTTCAGTAAAACCCTGACTATTGTATCCTATATACCCGATACTATGTGGAACAATACACACACACTATTCTCTCTCTTATCCCTCC
>rnd-4_family-1787#DNA
AACTACTTGTTGCGGCCTTGTTTGGTTACAAGCTGTTGGTTGTTAGCTTAGCGATTGTATTAGCTGGTTTGACTAGTTGATTGCATTAGCTGGTTTGACTAGCTGATTGTATTAGGTTACGTATTGCAATTGTTTGTACTATGGCCCTGTTTGGTTAGGAGCTGTTAGCTGTTAGCTGATAGCTGGTTTGACTAGCTGTTAGCGTTAGTTGTTTGCATTAGCTGGTTTGACTAGCTGGTTGNATTAGCTGTTTGTGTAAAAGTGTTTGGTAAATTAGTTGNTAGTTGTTAGCTGTTTAATATGTAAAATGACCATTAAGGACATTGACATACTTTGTTTCTTATTAATATTAGACAAATATTTTATTATGTTAATTATTTTCTCTTTATATTTTTTTAATAAACATTGANTAAATAAAATAATTTTTTTTAAAAAAAATTTATTTAATTTTTTTTAATAATATATATTTTTCAAATAGAGAAATATTACTAATGATATTNCAAGCATGATTGCAATATATTTCAATTGCTTCAAAGTACTAATATAAAATTTATTACAACAAAAAACGAATCTAGTAAATATGGTGAAATAAAAAAGAAGTGTGAGTAATGTTTTTAGGAGAAAAATAATGTAGGGTACCAAGGTTGNTAATGGTTGTAATTTTAGGCAATAGTAGGACAAAATAGTCATTTTACATCCACTTTCTCAAACCTCTAATTGCAAAAAGCTCNTATATTGAGCTTTTTCAAAATTAGCTTTTTCACCCCAAAACTCTCTTCCAAACCTCTCCTAACCAAACACTTCCAATTAGCTTTTTCTAAAGGTCAAACCTCTAATTCACCCCAAAAANCTCTTTTTCTCTCAAACCTCTCCTAACCAAACACCCCCACATAACAGCTGAGTNTGATTGCAATAGTAAAATTACTCANTAAGGANATTAANTTNTTCAANNNNNNNNNNNNNNN
>rnd-4_family-320#Unknown
TTCTTAACCAAATCCTAACACTTATAAAGCCTCGAACTTCTATTACTATTCACNCAATAGTGCAATTACCATNATGCCCCCATTTTTCCTTAATTTTGTTTTTGTCTTATTCTTATCAATAGTGTGNNTACGNTTATACCCTTNGTCATATTGCTACCATGTGTCTCCTTTTTTCTTTCCCTTTCTTTTGCCTTTTCTTTCTTCCTTTTGTTGGGAACCCGATAACCCATTCCACCGAATCTCTCGCATCACTCTTTCTAACCTAGCTTTCCTCCGCCCTATTCTCGTCTCTCCTATCAATGTTGCTTGTGGAATGCTACAATATCAATGACACNAATATTGTAAACGTATNTATGATTTCGTATTATTAATTACATGCAAATCGAACTTTAGCATTGCTTTTCTAGCATTTANCGTAAATTTGTAAATGTCAGTCTTTTACGTAACATTTNTGCAAAATAANTTTGTATACCTTGGGGGATCGTGCGCGCTAGCGCACGGTCCAACAACTAGTTNTAACAAAAAAGTAAAACAAAAGATGACTTTAATGCAAACAAATGTNACTAAAATATTTTATTTCATAACTAAATATGCCAAAATTATAACTAAAACAACCGNGANGACTTCAATGCANACAANNGTAACTAAANCACTTTATTTCATAACTNAATATGCCAAAAGTATAACTAAAACCGCATAATTNTCAACTAANACCAATTCNATCATTACNAAAATAAATAAAACAAAGTTGNNTTACATTTACAATACATATTGAAAATNATATNAGAAGCNTGTAAAAGGCATGGAATCGGAG
>rnd-4_family-107#LTR/Copia
TAAGATATGTTAAGATATTAGATATTATTCTGTGAATATTCTGTAGAGTCCTAACTATGGTGAGTTACCTAATGTGTACCTAGGGTTTAGGTAACTGAGTTGTACTATATATACGTGTGTTATTAATGAGAATGATACGAGATTACACAATATTTGACATGGTATCAAGAGCCTAGGTTAAAAACCCTAGATTTTTTTTCCGCACGAGTTTGAGAGAGTGTAGCCGAGTATTGAGAACAGCGAATTCCTTCGCTTGTTGAGTACTGNGATTCTGAGGAGTTACAAATTCCTAGGGCATAACAATGGGTAACGACGAGGAGCCACCACAAAAGACAATCGCCGCCGCCGTCGACCTGGACTACTATCTCGGGTCAGGCGACGGCCCCGGTATTGTCATCACCCCTGTAAAACTTCGAGGAGCGTCGAACTACGATGAGTGGGCCAAAGCGGTTCGTCGCTCGATGATTTCAAAATTCAAATTTGGTTTTCTTGATGGGTCTGTGAAGGAGCCCATTACGGACGAGACGAAGATGAAACATTGGATTGCGGTCAATTCGATGGTGGTGTCTTGGATCACAAACACCATTGACGAGAGTTTGCGTTCGAATCTGGAGGACTTTGATATTGCTCACGAGTTGTGGAGTCATTTGAGGACGCGGTACTGCGTCGTGTCGGGCACCAGGGTCTGCCATATTAAGATGGCTCTGAGTGGTTGCAAGCAGGGCACGTCTGAGGGCGTCATGGAGTACTATGGCCGCTTGTCGAAGGTATGGAAGGAGTACGTACAGTATGCACGAGTTCCCAGGTGTGTATGTGCGGGTTGTACGTGTAATATAGCGAAGCAGGTGGGGGACATTCACGATGAAGATCGTCTGCACTATTTCCTAATTGGCCTGGATGATCACTATGAAGCCATTCGTGCACAACTGTTAGCACGATCGCCGTTGCCAGGACTCGACGAGGCGTACCAGACGGTTATGAATACCGAGACCATGCGCGCCAAGGCTGCGAGAGGTCCGGAGAGTGTCATGGCGTTCAAGGTCGAGACTAAGGCTCGGTCGAGGTCGGGAGATGTCAGTGGCAGATTTTGTGGTCATTGCAATCGTGAGGGTCATGAGGAAGAAACTTGTTATCAGCTGATTGGATTTCCTGAATGGTGGGATGAGAAGAAACGAGGTGGACGAGGGCCTGGTCGAGGAGGCAGGACGTCGATTAGAGGAGGCAGAGTAGCTCGCGGGGCAGCGTCGTCGACCAGTGGTGTCGCTCGTGCCAATGCCGTGAGCAATGCCACAGGAGGGGCGACAACCACTGTGACGAGTGGAGACGGATCGCAGGGTGCAGTGACGACAACCAATCATGAGCTTGTTGGGGTGACGAAGGAGCAAGTCCAGCAAATAGTTGACATCTTGTCACGACCTTCAAACAAGTTGCAAGGTAATCTTGATTTACGTTGGATTGTTGACAGTGGGGCATCACGTCATGTGACGGGTGATATTTCAATCCTGAGAAATATCAAGACATCAAGAAATCAACAGGTTGTGTTGCCGGACGGTCAACCTGCAAATTCAAACCAATATGGTTCGGTGGTCTTGGAGGATGGTTTCGTGCTCGATAATGTTCTATTTGTGCCTAAATTGAACTGCAATTTAATTTCTGTAACTCAATTAAGTGACGAATTACATTGTGCTGCTCAATTTACTAACAAAATGTGTGTTCTTCAGGACCGCTCGACGAGGATGGTGATTGGCGTAGGTGATCGACAGGAAGGACTATATTTTTTCCGTGGGGCTCCAAAGGTTCGTGTGCTAGCAGTGGAGTGTGTGGTCGACTTGTGGCATCAACGGATGGGGCATCCGTCGGAAAAAGTGTTGCAGTTACTTCCTCATGTGAGTCATAAGATTAGGAAGAATAAAACAATTTGTGATGTATGTCCGCGGGCGAGACAATGTAGGGAGAGTTTTCCAGTTAGTGTTAGTCGTGCTAGTCGCACATTTGAATTGGTTCATCTTGATTTATGGGGACCCTACAAGACTCCCTCGTCTTGTGGGGCAAAGTATTTTTTTACCATTGTTGACGATTATTCTAGAGGCGTGTGGATTTATTTACTGAGTAATAAAACGGAAGTTGCGTCGACGTTTCTTAATTTTGTTGCCATGATTAAGCGTCAGTTTAATCAGATCCCTTCGAGTAGTACGCAGTGATAATGGTACTGAATTCAATTGCTTACAAAATTATTTTCGTCAACATGGGATTCTGTTTGAGTCGTCGTGTGTTGGGACGCCTCAACAAAATGGGAGAGTCGAGAGAAAACACCAACATATTTTGAATGTTGGGAGGGCGTTACGTTTTCAAGGAAATCTTCCAATAAAAGTTTTGGGGGGAATGTATTTTGGCCGCCTGTTACTTGATAAACCGTACACCTACTCCGATCCTTGACAATAAAACACCTTATGAGATGTTGTTTGGTAAACCACCATCGTACGTGCCTATCCGAGTGTTTGGGTGTCTGTGTTATGCATATAATCTCCGGTGTAAAGGGGATAAGTTTGAGTCTCGGAGTCGCCGATGTGTGTTTTTGGGTTATCCGTTTGGCAGGAAGGGATGGCGACTTTATGATCTAGAGACACGTGAGTTCTTCGTCTCACGGGATGTCAAGTTTCACGAAGGGACGTTTCCTTTTGTAGATGAATCGGATGTGTTGCCACCGGTGCATGATGGTCATGGGGGGCTTGACCATTGGAGTTTGGATGAGAGTGGGACTACGGGTCCTGAGACCGTGTCGTCGCCTGCAGGTGATACTGCTGGGGTGTCGCCNCCTACAGGTGATACTGAGGGAGTGTTGTCGCNTCNGGGAGCTGATGAGGGGGTGTCATTGACCAGTGGCGACGACAGGGGAGTGTCGTCGCCTGTGAGGGAGGAACAACAACATGAAACACCTAGTCGAGTGGATTCAGACGTCGTCTCCTCACAGACAGGTGTAGAGGAGACGACGGGTAGTGACGAGAGTGAGACAAGGCAGTGTGTGGAGGATACGGAGTTAGGAAGGGGGAAGCGTGCGAAGTTTCCGTCGACAAAGCTGGAAGACTGTGTGATACATACAATACGGGAAAAATATAGTACTTCCGACAAAACACCTACGGCGTCATCACTCTCAGGTACTCCTTATCCTATCACATATTTTGTTAATTATGAGCGTTTTTCGTCAAAGCACAGGCATTATATAGCAGN
>rnd-4_family-382#Unknown
TAAATAATACTCCGTACTTCTATCATTTACGTGTGCGCGTTTAATTTNTAATTCCGTATNAGAGTACGTAAAGTATGCACTATACAATAGTCGTATATAACCAAGCGATGTCTTGGCCTAGTGGAAANGATTTCACCTTCCAACCAAAAGGTTGGGGGTTCAATCCCCACTAGGGGCACTTTGAGGGAGGGTTCCCCTTATCATTTCCCCCACTCTCAAAGTGTCTAGCCCGCTAACCCGGGCGGATTGACCCGTGCGGGGTTCCGACCCGGTAGGGCNCTTCATCTTACCTTGCAAA
>rnd-4_family-1284#Unknown
GAGGTTGTCTACATCGCTGGTNACCAGCGANATAAGCACCCCATACCCACCTTAAAAAATAAAAAAAATTGGAAAGATGGCCCACCCTTAAATAAATGTGTAAAAGTGTTGCTAACTTGTTATATACTGTCATCGGTAATATAAGTATTGTCATTGTTGTATATATACTGTCATTGTTGTATTAAAATACTGTCACAATCACCCAAAAAAGGAAATTATGTATACAACTGTAATGAAATANAAAAAGTAAAGAGACCACTTAAATGAATGGATAAAAGTGTTGCATATTAAATGAATGGGTAAAAGTATGTATACAAGTGTTATATAAGTATTGTCATCGTTTGCATAAATACTGTCATTGTTGTATTAAAATACTGTCATTGTTGTACTAATTACTGTCATTGTTGCCGATACGTAGTACTTTGTTTGACTTTTCAACTCATTAAGCGAAANTACCATTTTACCCCGGGTATGGAGTAATTGTGCCGCTGGTNACCAGCGATGTAGCCT
>rnd-4_family-297#LTR/Copia
GTGTTAGGATGAAGAAATTCACCTAGATGCAAAAGACATGAGGGTCTTACAAGTCCTTTGGAGTAATCTAAAGGAGAGGTATGACCACCAGAAGACTATAATATTACCTAAAGCTCGATATGACTGGTTACATTTAAGACTACAAAACTNTAAGTCTGTAANTGAATATAGCTCGGCTATGTTCAGAATTACTTCACAATATCGTGAAAAGGAAGATTAAGAAATATTCTGAACTTATAATCTTGTCCTGCGGACGCGATACCGTGAAAAGGGATTTAAGAAATATTCTGAACTTATATCTTGTCCCCTTGTGGGAGCACTGAAAAAAANAANGAGTTATTGATGGAGAATCNNGAATCACGCCCAACTGGTCCTGCTCCATTCCCTGAAGCGAATGCGACATCCCNTNATGGAAAAGANAATATCACGCCAACAGNAGTGGTCGAGGACGTGGNCGTGGACGTGAGCACGAATATGGTCGAGTTCGAGGCCGAGGTGGTCCTCTCAATAACTCATATCCCCACCAGAAGTGGGACAAANATGGTAACAAACAAGAGAAAGATAAAATGANAATGTGGCCAATGTATGTTACCGNTGTGGAGGAAAAGGGCATTGGTCTACGNAAACAAGNGAAGAATNTATAACAGAATTTACTANATAATATTGAAGAACNTAAATNNGTGGGTCTTGCTCTTNCCTGAAGANAATTATTNATCAAGGNTGTTATAGGTTGAAATGCAAATATATAGCCCTGACTNTTGTTTACAAGTCAAAATAGGTTCACGNCTTAAGTTTGGACCATTTGACCATTAAAGGCCCGCAGACCTTTTGGAGAAGTACAAGAAAATATGACCTAGAAAACTATAATAGTTTCTAAATCTTGTTGCCAAGATACCCTACATTTCTTTATGAAACTAGTGTGGTCCTGCAGACACAATATTTTTGAGAGAGATTTAAGAGTGCTTTTAAATAGTTATATATTGTCTTTTTGGTGTATGAGACAAATAACAAAATCCTGAAGAAAAGTATTATGATCACGTTCAATTAGGTAAACCATTTCCAGAAGTGAATGAAAAATTGTATGACTAAAGATAGTGAAGATAATATCAATAGTCATGATCGAGGATGTGAAAGTAAAATATAGTATAATCATGGGTGAATAAATGAGTTCAAATGTAATTTAAAAATACACATATGCACACCAGAAGTGAGATTGTAAATGATGAAAAGCATGTGAAAGTTAATGATGAGAAAATACAAATTTTATATTTTTGGTTGGTTGCAGAGGAAAAATGAACAAATGTTTGGCCCATTACACCAAAGCATCTTGTTGAGCTTTATTAGCACCCATCAAAAGGGAATAAATTGTAGATAAACATGGTGTATGAAAAGATATGTCTAGTGGGTAGNTAANCGCTCCCACGATAGTTAAGAATGAATATATGCAAGGATCAGGGGAAGATAGCTTTTAAGTTTACAAAATAGTGGTATATGGGATTAAAATGATACATGGATGTTAAATGTGGTACACGTTTTTGTTCATAAATTATGAACACGAGTATGAGTTTATGATATTGATATCATCCTGAAGATGAAGAAAGATGAATATGTTTATTGAAATTGATATGTACCACAATTACAATGCATACTCCAGAAGAGTACAAGCTATCTTTCCATAAGTTTTGTGTTGGATTGTCTTGCCGTTACAAATGAGACACCAGTTTGTGTCGTTATATCACATCACAATATGTTCAAATTATAGTATTCTATAATTACAGTGATCACTTTGGGAAGATAACCAGCAGTTATCGAATGAAATATTTTATATGATATTATATACGCATGATGTGATAATTCAGGCCATCCGGGTTTAAGAACACCCGTCATGAGAATTTGAAAATTCTTGTCAAATAAAANTTTATGTGCTGACACTCCCTCATATGTTGTATATATTCAAAGGCAAGACATAATGATGAGGTTGAGTTGTATTTCAATCGAATAGTTATAATGAATCGATTGAGAAAATAAATACAAGAGATATTAATGACTTTGAAAAAATTGTATAATGATAGGTGATTTGAAGTTCACCATGATAGTAAGTGACCTGAAGTTCACCANAATGATAGTAGGTGACTTGAAGATCACCGAGAAGTTTACAAGTGTTTTGTGATTGATTTAAGTATCATAAATATCTCTTGATCGGGGCAATCATACGTCAGCACGAAATGAGAAAATATGAAGAAAAAATACAACTGCATATTGTATCTACTCCCCATAATCAATGTTAATCTCCAGAAGAGAACGAAAGTATGAAACATTTATCAAAATACACGTTGAAAAGTGTATTATTTAGTTGGTGAAANNTTTTATGCCCCATAACATATTGAAAATATTTTCCCAACTTAGGGGGAGACGAGCNAGAATAAGTTGGCAAAATTGAAAGATAATANATTGATCCCCATATGAGTAAGTGTANATGCCAGCTTTATGTCCTCGAAGTATGTTTGGACATAAATATCTATGACTTGATTATGTTAAATTGTTACATGTTCAGAGGCATAAAGGTGTATGATAGTCATAGTGCTCGATGTTACATATAGTAAGTGTTGAGATATATATCTTGCCAATATTTATTTAAATCTCTACACCTGAAGTGTAGATTATATATACGGTTCCAACATAATGATGAGATATAGATTTATTTATATGAAAAGATGGCAAGATAATGCAGTTGATGATATTNTTGAAAATAAAGAAAACACTATTAATTTATAGTGTATGAAATACCCTTGAAGTGGTATAGATATCTGAACNATAATAGATGGCCCGTGAGAAAAAATGAATGGTACCTATTGAATAAGTATTCAGATATCATTGATGAATAGCATGCAAAATATATGTTNAAGAATTTTGATGATACCGGTAGATGATGGAACCGAAATATAATGCATATGCGAGAAATAATGGATTTTGAATAGGGGATTGTAAATCTATGTCTGTTTCGATGTAGACATNACTATAATGATCAAATGAGCTCATGGACCTGAAGTCCAACAAGTTATGGATTTGAAATATCCACACTGTACAGTGTTTTGCATTTTGAGTCCTACATTCATATACATGTGTAGTTAATAGGTAAATGCATCATTCATCATACATTTAGTTTGTTTTATGTTTTATCATGGTATGATATNNAATTATCCAGTTATAATTCATGTTTCAAAACTATTATGATGTCGTATATGAAATATGNATCCAAATAATGGTAAGACGGATTTGCAACTTTATGGAAATTTATAAGANGAGATTCCTACTCCATTGGGCTAGTAGTTGCGAAAGAAGTATATATATAATATTGATTTAATAGTATGTTATGAATNATGCAAATAAGAAAAGTTCCCGAAGAACTTATTCACGATGTTCTTAAACATCTAACCCTTTAAGTTTTGCATACGAATATCNCAACATTGATGAGATATTATCAAAACTCTAAAAGAGTGTTTTTGGAATGTCGTCTCAACCAGTAGTTTGAGTACTTGAGAGTTNTGAAATATACATATTAATTTATTCATGAAAGAATTCTTGTACAAATATGAATCGTCTTAAAATATAAGATAAAGGTATGTAATGTCCTTCCAATGGATATTATGTTATGGTCCAGAAGAACCATAAATAACATTATTAGCTATATTATACCTCCAAGTTGGACGATGATATTGTTATTTATCATGTATTGCCATGAAAGTATGACCAAAGAAAGTTTGATCAATATTGATCGAAAACTACCATTTATGACCTCCAGAAGAAGGTATATATGTCCAATATGTATGGATAAGTTTTGTAATATCATGTACAAGAAAATGTATTTATCTCANGTGAAGATCGAAAACAAATGTATCGAATGAGATAGAGAAAAGCACATGATCTTACAGGTATTATTTTCAAAACGATTGAANATTCACCCATTCAAGCTGAGAATTGGAGANTCAAGTTTCGGAGGANCAATTTTCATGCTGCTACATTTGAGAAGCTACTCAACAATATTGGATNGATTGNACNAGAAGATCTCAANTGATGTATTCATCAGGGGGAGAAATACGCGTTGCACTCTTTTTCCCTTAACCAAGGTTTTGTCCCACTGGGTTTTCCTGGTAAGGTTTTTAATGAGGCAACATCTCAAGCGTATTATGAAGAGCGATGTACTCTTTTTCCTTCACTAGGTTTTTATCCCACGGGGTTTTCCTAGTAAGGTTTTAACGAGGCATAATCTTCAATAATGGACATCCAAGGGGGAGTGTTATGAAATATTATGTGGATGCCCATTATACCCCTAGTATCTTTCCGGAATATTCTAGATCTAGGGTTTATTGTTCTCCAAGCAAACCCTATTATATTGTATGTATATATACCCTATTGTTCATGGAATAANACACACAGTTGTTCTCTCCCAATTTCTCCTCTCTTTCTCTCTATTTCACAAC
>rnd-4_family-1114#Unknown
GTAGAAACAAGAGTTCTACCAAAGAGATAAGTGAGAGATATGAGTTCTCACAAATATCGTTGTACATTTCTTATTAATGTAATCAATGATAAAAATACAATTTTGTTATATTATTCGGGTCCATCAAAACTTCCGCGTGCGTCCTCAAATTTCTATCATGGTATCAGAGCCGGAAAAGTGATTACGACAAAATTGAAGATCGGAGACCCAAGTACCCAAGACATGAAGGGTTACGAGATTTGAAGAAAATATGGAAGAGAAAAGAGGTANGTTTTAAATCTAAAATTTCTTAAAGAAGCATTAGCAGAGTATGTTGGTGACAAAAAAAAGATTCACGAAGAGAATTTTGGAGTTTGCTAATGACACGAGCATTAGCAGTGATGGTGGTGATATGAGCACCACAACAAAAGAAAAATTTGGAGAAACGAATGCAATGGAGAAAATGTAGAAGAAAATATTTTGAAGAAAATTTTAAAGTTTGCTAATGACAAGAGCATTAGCGGGATGGTTGGTGACATGAGCACCAATAACAAAATAAAATTCGAAGAAAAATTTCGGAANATGACTGGTGACATGTGCACTAGCGGGATAGTTGGTAACATGGATACCAACGAGAAGATGATCAAGACTAATAAAAAGGTATCGAGAAGATGGAGGTTGGTAACACGGGTGCCAACATTANTGGAACTCAAGCGTTCATGNCGATTGGTGGTTNGTGACAAGTGCATCAACGAGNTTTTCGAAANATGAAACATTTTTGGAGTACAAGATTTTTCAAGATTAGGGGGAGTGTTAGAGGTTAATCTAGAAAAATCTAGATGAGTAATGAAAAATCAAGTGATGATGTATCGTGTAGAAAAATCTAGATGAGTAATGAAAAATCNAGTGATGATGTATCTAGAANTATCTTAGGACATGTGATGTGGAAATTATGTAATATTAGACAAGTGTAGAAAAATCTAGAAACTAGGATACACCAACTATAAATATGTTGTATGCATAAGTTGAGAGGTGAGCCAATCAAGAGAGCTCCCACAAAAATGAGTGAGGGGTAGAAACAAGNGTTCTACCAAAGAGATAAGTGAGAGACATGAGCTCTCGCAAATATTGTTGTACAATTCTTATTAATGTAATCAATGATAAAAATGCAATTTTGTTATATNATTCAGGTCCATCAAAACTTCCGCGTGCGTCCTCAAATTTCTATCA
>rnd-4_family-585#Unknown
TTAGAATCCAACCTTCCTTTACTTGTATTTTTCTTATCTANTGCTTTCTAGGATCTTTCTAATAGTTTTCTAGGCTTTAGATAGAATTATTATGTTACTGTAATTCCAGTGTTCACTGGCAAGTTTTAGCTAATTCAAAATAAACCTCTATGAGGGGTATGAACCAATACCTCTCATCAGAAGTTGCCTTTGCTTAATTCNTGCGTTGTTGTTAGCCTTTATAGATATTGTGCTGTCGCNTGCTTTTAAGCTTTCCAAGACCCANCAAAGTCCCTCAAAACAGATACACTCTCGTCGTCGGTCCCGCTTGTGCCTGCTGTGCGCACACAAGCGCCCCGATCGACCCTCGACCCTCGCTCTTGTCGCCAATAGGCAAGAGCGCCCNTTCAGAATCAGACGCTCGCTCGTGCCCCTACGAGCCNCGAGACACTCNTTCCGCACAAGGCTTGCGCCCTTGCCGCCAATAGGCAAGAGCGCGCCGCACGGATCCGGTGTCAAAACATTCGGACCGTGAC
>rnd-4_family-419#Unknown
NNCTAGGTTGCATGGAAACGGGAAACGGGAAACGGAAACGGAAGCGGGGAAACGGAGATACGGGGAAACTTCAAATTTCAAAATTGTAAAATACGGGGAAACGACTTAAATATATAAATAGCTAGCTTAGGACNCGTGCAACGCACANATGAAATTAAAATTTGTTTACGGAGTATTATAATTACTCGTAAACAATATTATAAATANGAAATATTTTTAATGAACTAATATTTTGTTACGACGTAGTAAAATTTTGAATTTGTATAAAACACAATTAGTTCAAAGTGGTCAATTAAGCATGAATTATACTACGTACGTAAANTACAAATTGAACCTCGTTATTTTTAATTTATTTTCACTTTTTTCGGGAAAATTGAATAGAAATTATGTTTAATAATAAGTTAAGTTTAAGAAACATAAGAGTTAAATGATTTCTCTAAATTTTTATATTGCAGTTGAAATTCATTTGTTAAGATTGTAAAATCATATATTTTTATGATAGTAATTAGTAACATATAAACCAATATTAGAAAATCAATAGTAATAGTGCAGTGTATAATTTGCAATTTTTTCCATGTTACGTGATTGATATTTTTCATATTAATATTAGAAAATCAATAGTAATAGTGCAGTGTATTATTTTCGATTCTTGCCATAATAAATGAACTCGTAATATTNCTTGTAATATACTCCGTATATTGTTCTATGATATGGAAGGAAACAAATTAGAAAATTTATAATTTTTAAAAGTTTCTTTAATGGAGTAGACATTATAAAATAAAATTAAATTAAAAAAAAAAGTCAAAGACACACCGAGAGATGACACGTGTCAATCATGATGTGTATTTTAGTATATAGTTATTGAAGTTATTGATCGATTAAAAAATATATATTTAATTAGATGATAAAAAAATTGTTGATTAACATACGATTAATTATTAATGAATAATTTTTAAAATTTAAAAAACAATTTTCAAAATGTTATTACGAGGTAAAGTAAGGAGAAGAGATAAAATAAATAAAAATCCATTGTCATTGTAAACACAAATTTAANGTCAAAGTTTTGTGTACAATGTTCTAATTAGTGGCATTTATGATATTTTTAATGCATACAGTCATATCCATATTTTGTTGACTATTCAGTTAGACCCCGTTTGGTTCGACCACGGGTATAAGGTATATGTTTGAGTATTAAACCCATGGGTTTATAATCAACGATACATAGAAAATCATAACTTATTCCACCTGTTTGGTAAAATAAATTTAGAATTTAATCCTACCGATAATATACTCTCCCACTCCTTATTCTCATCTTTTTGTTTTTTACACCTTCCCCTCCTCCTTCTACTTAAAGATGTAAGGAAAAAAAAAACTAAAATTCAATNAAATATAAAAGACAGACATTATATTTTGATATATGGCACCATCTNCACCACCACAATCGCTCGCTTTGCTTCAACTCTAACCATCACATTCTTCTGTCACTAGACGAAATTTGATTTTTGGTGGTTGTTTTTTTTACAATTGAAGCTACAAATCTAGACTTCAATGTCCAAAATTTCGACGATTAACAATATATCTAGGTATTTTATTCAAAGATATGTTTAGTTAAATTATTTTTCAGTATTCTAATTTCGTCATTTTGGGTTCTTACGGGGGTGTTGATGGTGGCGTTAGGTAGCATTGGCGATTTGATGGCGAATCGACGGGGTAGTAACTTTGTAGTATAATTTTTATGATATTGATTTTTTGGGTAGCTTGGGCGGCGACGGTGGT
>rnd-4_family-1738#Unknown
GTGGCGGATCTTGAACAGTTTTACGAGGGGGGCCGGTAGAAAAAAATTAAGCAATATACTATGTAATTATACAATTATACACAAATTTTAGGGGGGGCCGTAACTAAAAATACACTACAAAATTTTCCGGCCGGGGGGCCGGGCCCACCCCAGCCATAACNAAGATCCGC
>rnd-4_family-835#LINE/L1
ACACTATTTATAAGCTGATCACTAAAATTATTTCCTCTAGGCTTAAAACTGTTTTACAGCGTATTATAAGCCCCTTNCAATCTAGTTTCATTAAGGGTAGGGGAATTGAGGATAATGTTATCTTGGTCAAGGAGATGGCNCATCGTTTTCATAAGGCGAAGAAGAAAAATAAATNATGGCCTTAAAATTGGATATCACTAAGGCTTACGATAGTTTAGAATGGGGCTTTATTCGAGANACTCTTTATTAGTTTTGANTTTCCNACGAATCTTATTAATCTCATTATGTCCTGCATCACNNCTCCTTCCATTTCCGTTCTTTGGAATGGNGAAATTTGTGACNNNTTTTATCCCTCAAGGGGTATTNGNCAGGGNGACCCNCTTTCCTCNTATATTTTTGTCCTNTGTCTGGATAGACTNTCNATTATGATTGAGAATTTGGTTCANCAAGCTCATGGAAGCCNGTTGCCTTGACTAGGAATATTAAAATCTCNCACGTTTTTTACGCGGATGACGTTTTCCTATTTGGTATAGCTTCCGAGGATAATATGCATACCATNATGGATACTCTAACTCATTTCGGGAATATATCTGGNTTAAAGTTAAGTTTNACTAAATCTNCCNTNATNTTTCCNNCTNANNTGAATCATAATATNAGGAANTCTATAGCAAGNCCTTATGGTCTAAGGACTCCACTACTTTTGGAAAATACCTGGGNGTNGACATTAGNCCTAATAAGCTNAAAATCGCTGATTNCNTGGGTCTTCTNGATAAAACNACGGATAGAATAAGGGGTTGGCAAGCCAAGCTTCTNAATATGGCTGGTNGNTGTACTCTTATTAAATCNGTTCTAAATTCTTACCCTCTTTATGCTATGCAAACCGNTNTNCTNCCCGCTTCCGTTTCTTACGANCTTGGAAAATGTGTAGAAAGTTCCTNTGGAATAAAGTNGATAGNNCTAGATACATTCCTAGAACCGNTTGGGGTAAGGTTACTAGNCCNATNAACGTNGGGGGCTTAGGAATTAGAAGGCTTAAGGAGTGGAATCTAGCTTTCATGGCAAAACTAGGNTGGAANATNCTNACTAAACCTGANAAGCTTTGGGTTAGAATTTTNANNGAAAAATATCTTAAGTTCGAATTTCTTGGATTGCATTCCTAATTATTNTCAATCCCCGATNTGGAGAGACATTCTNAAAGGAATCGNATTCTCCAGGAAGGATTAATCGTNGGAATCGGGAATGGNAAGGACACCTCTCTNTGGTATCATCATTGGGTAGGTGATGCTCCCCTTTATANTCTTGTGGAAATAAANATTCCNGACTCNAAGGCCCACTGGTTTGTTTANNGATATCATTCGGAATGGNAAATGGCATTTGGATAAAATCNAACATATCGTTCCTTCTTATATCTAANATCTNATTCTGGCCTACCCTCTTTCCGGCAGTTCCGANNAGGAGGATTTCGTTAGATGGAAATNCTCAAAGGATGGAGATTTTNAAATTAAATCAGCTTATCATTTCATTAACGACCTTCACCCATCATTCAATCTATGTTTCTTGGAAATCTATTTGGAAAATNAAGTGTCCTTTCAAATATAAGATGCTNCTNTGGAATTGTTGTCATGAAATTCTNCCNGTNGCTGAGCCTCTTAAATCAGAAATCATAGCATTAGTCCNATTTGTTCTAGATGTCTCCACTNTAATGAAGGTCATNTNCATCTNTTTAGGGATTGTCGTCAATCTAGTTNCTCTGGAATTTTATTTTTCAAAGACGTATGGNAAAATGAAAATTTCCATTNTAATTTCTTTTATAATACGAACTGGANGGATTGGNTNAATTTAATCTTCAGAACATNAGTTGGAAAGTTATTTTCGCNGTTGCTCTNTGGCATATTTGGANTGCNAGAAATAGAGCNGTNTTTGATCTGAAAATGAAAAGTGCCTTTTCNATTTATAATGCTTTCTTTGTGGATTGGACGTCNACTAACTTAATTTTGCAGGGAAAAGGGANAATAAGGTGANAGGTTCGAATGCAAGGAAGCATTGGACTCCNCCAGCGGAAGGTTATATGAAGCTNAACACNGATGGTGCGTGGAAGTCAGGTGAACGANGCNGGGGGNGGNGGNGTTTTCAGAAGNNNCACTGGTNCNTGGTACGTGGGATTCTCCANCAAATTCAACGTCCATTACTCCTCTAGCTGCTGAGCTTTNTGCNATNAGGGAGGGTCTGATNATGGCAAAGGATTTCATGATCGATAAGCTGGAAGTGGAAACTGATGCTCTGAATCTGAAGTTGCATGCTGGATAAGGTCGAGGATCATACATCATCATGAGCTNGNNCCTGTTCTGAGGGANGTTGCTCAGTTNTTANGGNAAGNTGGATAGTCACNTTCTCTACACATCCCTAANGCTTACAAGAACAGGGTNGCTCATGNTTTGGCAGCCATTCCTTGACNATGGCGGTTGGGCATAAGTCTTTATTACATNATTCCATCTCGCGNCAAAGATGAATATGAAGGGGATTTCGAGAAGGCAAATCCGGTCTATGTGGAGGAGATGAGAAGAAACGCNCGNGAGCAGGTTCGNGCTATNTGTAATGCAAAAAGGAAGAATGCGGANATCATNAACAAGATTGGNGAAGGNCCNNCAGCTTCTNAGATCGTTTTTGGNTCNATNGTTTCNNNNNNNNNNNNN
>rnd-4_family-146#LTR/Gypsy
NNTGTCNAAGTGGGTGGAAGCCGTTGCCTCACCTACTAACGATGCTAAGACAGTCATTTCCCTGTTCAAGAAGATCATTTTTCCTAGATTTGGGGTTCCGCGCGCTTTGATCAGTGATGGAGGGTCACACTTCCATGAGAAGCATCTGGATGCGCTCCTGCGCAAGTATGGGGTTTATCACCGCACTGGGCTAGCCTACCACCCTCAGACGAGTGGTCAAGTTGAGGTCTCCAACCGGGAGATCAAATCTATCCTTGAGAAAGTGGTGGCGAAGTCTAGGAAGGATTGGAGCGATAAGCTAGATGATACTCTATGGGCATACAGAACCGCCTTTAAGACACCTATTGGTACCTCCCCGTATCGGTTGGTGTATGGCAAGGCGTGTCACTTACCAGTAGAAATGGAGTACAAGGCTTATTGGGCAATCAAACAGCTCAACATGGATGCAAAGCTAGCCGGTGAGAAGCGGTTACTTCAATTGGGTGAGCTCGATGAATTCCGACTACAAGCTTATGATAGTGCCCGGATTTACAAGGAAAAGACCAAGAAGTGGCACGACAATCACATTTTGCATAGAGAGTTCGCGGTGGGCGACAAGGTTCTACTNTTCAACTCTAGGCTTAAGTTATTTCCTGGAAAACTTAAGTCTAGGTGGTCTGGGCCGTTCACCGTGACTATGGTAAGCAAGTTTGGGTCNGTTGAAGTAGAGAACGANAATGGTGAGCGATTCAAGGTCAACGGGCAACGTCTGAAGTTGTACCATGATGGGGCTACTGTAGGAGTGGTTGAGGTCCATCACCTCAATCCCTCCGCCCCATAAACTGCATATTCGAGGTAACGAGGTCGAGCGGGACCTAGAAATAAACCAGCGCTTTGCGGGAGGCAACCCGTA
>rnd-4_family-82#Unknown
TTCTCTCTTTGACTTAACTCTAAGTCACTCAAGGATCACTCGATCCTTAANCCCAAAATACAATNCGATAGATAGACTCTAGTACGTAATAAAGCTTATAATAATAAGGAACTCGAGGAACACTCTATTTTGCNAACTGATTCTTTTAAAACNCTTAAGCTCTTTAAGATAGATTTTGTAGAATGTCAGTTGTGTTTTGAAAANCCAAAACTCTTCCCCTTTTATAGAGGAGTTTTGCCTAAGGTTGGTTACCCATGTTTCTCCTCAACTACCCACTAACNGTTACTGCTCAGTAACATGGGCATAGTTGGAGAGAAACAGGGAGACCAAATCAAAACACTACTTGCACGTTTAAACAGAAATACGTGGGAGAGTTTTAAGGANCATGGAAAATCTTTTGCTTGGGAAACAAGGAGAATTGAAANCAGAATCCNATGTTTACATTTATTAATTAAATTCGTTTTATTTATTAACAAAGATTTTCCAANTTAAAACTCTTTTATAATTACAGTTAATATATTTCAATTTAAAACGTACCAAAATACTCANGTTCCTTTCGTTCCAAATTACGTATAAACNATATTAAATACTTACATAAATCCTAAACATAAACTCATATGTTGTAGTCTTCATGTTGCACCTTTAGAAGCTTCGCTCGAANGCTTCCCAATTTGTTCCTTCTCTGGAACGTCGAGGATCCNCATAATATATGAGGATCTCGCCTTAGGAACTCGCCTAAGGATCTCGCCTTTGTAAACTTGCTTAATGATTATNTCTTCAATGTAGTGTCTGACATGGATCAATTACTTGCTTATATTCCACGTTGCTTAGTTTATCCAACTCAGGATCTCCTTAACTTAGCATTATCCCTCTAAGGATCTCGGAACCTATTATGCAACATAACTTAACCAATTGTCAGGAGTTTGCTTTGTCATCATCAAAACTTTAGGGTCAACAG
>rnd-4_family-542#Unknown
TCCATCCCCGCCCGCCCCGCCCCATCCCCACTCGCCCCGCTTCATACCCGCCATGGGTGATGGGGCGAGTTTGGATTTATTTGCATNTTTAGGTGATAATATGAATTTAGGTGAGATTTTTATGTTTTTTGTTTGGATTTNTTTGCATNTTTAGGTGATAATATGAATTTAGGTGAGACTTTTAAGTTTTTTGTTTGGATTTTTTTGTTATGACGGGTATTTTTTTCGATTATATATGTTACTTTAGTCATAAGGTATTTTTCTAAAGTTAACTTTCATTACTCCGTATATAT
>rnd-4_family-574#Unknown
TGGAAAAGANGAGGCNAGGTCAAGATAAGTAGGCGTTCTCTTTACCGGATGAAACCTGAACTTATCTGAACTTATTGGAACTAATTAAACTTGATTGACTTGATAAGACCTGATCGAACCTGATTGNAACTTATTGGACCTGATCAAACCTGATTGCAAGAGAGTAAACTTGAGAGAGTCAACTTATAGGACCTGATTGAAACTTATTGACNTNATAGGACCTGATTGCAACTTATTATCTGAACTTATTAGACCTGAAACTTTTTTTTTTAAGGTGAAGAGAA
>rnd-4_family-43#LTR/Copia
TATTTGGCCAGAAATTACTAAAAATTGAAAATGTTTAATTAAAACAAAGTCTCGTAAAATATATCGTTAACGAAAAATAAATAAATTTTCGTTTATAAATTTATCGTTTAAAATAAATCGTAAAAACGTTTAAAATAACGAAATTTTCGATTATTCGTAATTTAATTAAAACGAAATCAAGTTAATAAAATATTTTTAATTTTAATAAATCGAGTTTAAAAATTTCGGGGTATTACANNNNNNNNNNNNNNNNNNNNNNNNNNNNNNNNNNNNNNNNNNNNNNNNNNNNNNNNNNNNNNNNNNNNNNNNNNNNNNNNNNNNNNNNNNNNNNNNNNNNNNNNNNNNNNNNNNNNNNNNNNNNNNNNNNNNNNNNNNNNNNNNNNNNNNNNNNNNNNNNNNNNNNNNNNNNNNNNNNNNNNNNNNNNNNNNNNNNNNNNNNNNNNNNNNNNNNNNNNNNNNNNNNNNNNNNNNNNNNNNNNNNNNNNNNNNNNNNNNNNNNNNNNNNNNNNNNNNNNNNNNNNNNNNNNNNNNNNNNNNNNNNNNNNNNNNNNNNNNNNNNNNNNNNNNNNNNNNNNNNNNNNNNNNNNNNNNNNNNNNNNNNNNNNNNNNNNNNNNNNNNNNNNNNNNNNNNNNNNNNNNNNNNNNNNNNNNNNNNNNNNNNNNNNNNNNNNNNNNNNNNNNNNNNNNNNNNNNNNNNNNNNNNNNNNNNNNNNAACATCATCANGGGTTCTGAGCTTATGGTCAAGCTGAACCTAACAANTTTTCTTGAATGGGAAGNCAAGCTNGTTGAAGTAGTNAGACTCAATGGNATTGAGTATGCANTGTTCNATCCCGTTCCAAGCTACTATGCNAGAGACATGACCCCTGAAGACNTTTCGCCTGGGATGCGGATCTCAAAAAGGTTATGAGTCTCATGCTGAGCAANATCCCTGATGATTGGNCTAGAAGGTTTGTAGCTTACGAACCNTTTACGCTCCTCGGGCATCTGAGGGATATCTGTCGTGGAAGCACGGAGGACAGGGACCTGAACGTCCATGAGTTGATTGAATCAATGNCTGGTCTAAAGGTTAGTTCTCCCAACAGGTGTTACAGGATGGAGGTCCAGGAAACACATGTTCAGCTCCTTCGCACTAAACAAAGGGTAGGCGTCCCACTNAGGTTCCATGTGGATCNCATGTTTTCATANTTCGATCGCCTAAGTCTGCTAGGAACACCAATAAGCGAAAGGATGGCAGTCTCTGTCTTGCTCAATTCACTNCACGGTGGGTTTGGTCGCTTCAAGCAACTNTACCTAAGTGAACCAAGAGAAGAAACAGTCGCAGAATTTGTTCGCCTTGTCAGAAAGGCTGAAATAGTACTNGACTGTGAAGCCAAAGATTTACTCAAGGCTAAAGGGANACC
>rnd-4_family-321#Unknown
AAACGGAAGTAGTATNTGGGTNAACGGATTGGACGATTTCGAAAGAAACTGAACTGAGGCGATTAAATAGTGCNTCTTCCTACCCCATAATTAATTTTGTATTCAAAAGGTCTTGCGCGCACAAGGTGTACAATAAATTTATTGTACACCAAGNTAACTTTTATNCAGTTTTGTAACTTTAACCTATTTTTTTATAACTTTTATATTATAAAAAAAAAAGTTGATAGATAAACATTTTAAAGGGTTAAATGATTAATTTTATACATTATTAGTGATTTTGAAGAAATAATTTTTATTAAAATGAAAAAATTTATCACTAAAAAATAGATAACTTTTACATATATAAANGTAACTTTTAAGCATTTTGAGTCAACTTTTACTCCGGTGTACAATATTTATTGTACACCACTTGTAAATAAGAATTTG
>rnd-4_family-1591#Unknown
TCAAATGAGAAGCAAGCACAAAGTAGAATGCAACTCTATGCCTACGGGGTGTGGGGAACCAAAAATAAGAAAAATCAAAATGAAAAACAAAAGAAATACTCCCTTCTTCATGCTCCTTTGGGGAAGGAGAATCATTAGGATCAATAGAGGAAAAAGAATCCTCAAGCGGCGGGAGTCGNGACAAAAAGGGAAAAGAAATGGGAAATGAAGGATAAATGTTGAGTTTCTTCTTTCGGAATGGGGAATGAGGGAAGGGAGTGGGAACAAAAGATTCACAAACAACTTCACTCACATCACATAAAGCACAAGAAATCTCAACATAAGATCCTTCATTCACTTTNAAATCTTTTTGGTTGGCACATTCACTCTTTTCCTCAATTTGAATCGACTTAAGCACTTCAAGGCAAAATGGAGCAAATAGATTTTCATCACCATCATCGAGGCACTCACTCAAAGAGGAACGAGTAGGAACAAACTCTCCGATACTCAACTCCTCAATGTCATGCATCATAGGTGGCAATGTAGCCTCAAACTCATCTCTTCTCCATGAAACNTCCTTAATAGATTCTTGCANTAGGTTAGAAATTCCCAAAAAGCCTTTTACAACTCGTTGGGACATGACCTCAAATGAATTCAAACNAGAATCTATTCTTTGCTCTTCTTGAATTTCAAGATACTTTATGAAAAGGAGCCTCTCNAACAATGATTTTGGAGATTCAAATTTCAAAGAGCTTAGGAAATTATCATGGAGAAAGAGAAGATCATCAAGTGTAATCGATTCGTCATTTTGAGAAACAAAGGAATTTGCCATTTTTTTGGTTTTCAAAGAAAAAGAAAATGAAAAATGAACTAGACT
>rnd-4_family-1204#LINE/L1
GAGACTTNAATCAAGTNGAGCACTTTGTATTCGGACAAATTGGGAGGGAGNCATCAATNATTGGAGGNTGGGATGAATTTGTTCANTGGCGANTTGNATCCGTTTAGAAAGAAACCTNCNCGAGGTTNCGTTTTCATGGACCGNNNTTCACTTGGACTAATAAAAGAGAGNNTGNTNANCTNATTNTGGAANGNTTGGACCGNNNNTACATGACNGATGATTGGTTCTTTANAANTTACCCAGGCANCCGANTCNCTAACCAACCAATTTTANTGCTTCAGACCATNCNGCNATTGTATTTGNNAGCGAGGACCAACTGTTCGATTTAAAGAACCAAGACCNTACCAGNTNGAGAATTGGTGCCTTCNNTTCCCTGAGGNNGTTCGCAAATCGGTTGANGAAGTNTGGGANTTGGTNATTTTAATGGCTCACCTATGTNTTTACTTTGTCCCGAAAAATGGGCTCAGTTCGTAANNTTCGCCTCAAGATTAAGTCGTGGNGTCTGGGGAATAAAAAGCTTTGGGGCGTTAACTGGAAAGAAATGCATGATAACCTTTCTACATCTGGTGCAAATGTGCAAAATTTGGACCAAGCTGTGAAATACATTGACAAAGTTGACAATGCATTTTCTGACGCTTCTATCAAAGTTCAATTTTGGAGACAAAGAATGAAGGAGCGNTGGNTGNCNGANGGNGATTTGCCGACATCTTCGAAAGTACTCTNTTCCAGGGTCAAGGNNAGACAGAAGAGGAATGAAATNNTNGCTCTNAAAGATTCGCAAGGTACTTGGATTCAGGAGGGNCAGGACAANAGGTTCAGNAGNTNGTGGTNGATTCGACTCAAGAATTGTTTTCAANAGCGATATCGTCCTGTCACATANTGACGATANCGAAGTGGNTAATGTCTTANGNGAANTGGGNCTNCCNCAGNTTTCNACTCAAGACATTTCTGGACTTTCTTGGCTAGAAAANCCTTTCNCNGNTGCGGAAATTCGTGATNTTCGATGTTTCNNATGGGNGACTCNAAATCTCCNGGCCCNGACGGNNTNACNGCTGGCTNTTTCAAGAAGCACTGGGNCANGGTGGGNNNTTCGGTGTGTANNGNTGGAATCCGNAGTTTCTTNNCCANNGGTTACCTNCTTAAAGAGTGGAATCACTCTTTGCTGGCGATGATNCCNAAGNNNGNTCNTCCGGAGGANGTACGNCATCTNNGNCCNATAAGCCTNTGTAATACNGTNTACAAATGCGCTTCAAAGTGTNTGGTCACACGTTTGAAGTTGGTACTTCCGAGCATTATTTCTCCTAATCGGCATGCTTTCATATCGAGAAGGTTCATNGCTGACAACATTCTNNTAAGNCATGAATGTACTGAAAAAATTAATACAANNGNCATNGTAGGGNCGANANCTNCCCTGNATNTGTCCTAAAAGTCGATNTGAGCAAGGCCTATGACNNAGTNNATTGGGGCTTCCTTCTCNGACTGTTCTGCAAGAGCATATGGGTTCCCTCAAGNGCATTGTGATCCAGTNGATACATNANTTGCATTNCGACNGTNTCCTACNNNGTTCTNACCAATGGGAATACTTTCCTAGCAAACCANTCCAGANCAAAAAAAGGNCTNAGNCAAGGAGATCCTNTCTCCCCCTTTCTGTTTNCCTTTNGCATGGAATATTTGTCTCGAATGCTNCANTTGGGAAGTGACCTAAATCTNNTTTNAAGGTATAACCTTACTAGGGGGAGGCCGCAAATTACTCATCTNTTCTTTGCGGATGATGCNCTNCTNTTTTTCANNGCANACAGGGGATAGCTGCGTTNCAGTNTCACCAANATCGTNNATNGATTCTGCGGNATTTCGGGNCAACAACTNAATTTGTAAAAATCCTATTTTAAACTTAGTCCTAATACACCTAGCTGAGAGCGAGGCGTTTCGAAGAGCGTTTTGAGCATGCAACTGGTCTCAGAATTTTGGAACGCACTTAGGAGTTCCNATTGATCTNNCGGGNAAAAAGCATNCGAATTTTCAATTTNTCGTNGATAAGGTNGCGGCGAAGGTNAATGCTTGGAATTCNATTTCNCTNTCTCAATCCCAGAAGCTAATTCTNATTAATTCNGTCCTNATTNCGATGGCTTCTCATGTTCTTAGTTGTATGGAGGTTCCTTTGTCGATNACGTNTAAAATNGATTCNNTGTTAGCTCGGTTTTTCTGGGCTAAAGGTAAANCGAGAANGGGTTGCATTGGGTTAATAGGAANATTNTNCAACTACCTAAAGGNCTGGGAGGNTTAGGAATNAGGGGTACGTCTTCTTTGAACAAGGCCCTNCTTATGAAGCAAGCTTGGCCGTNTGATCAACAACCCNNAATCGNTGTTGGCTGAGGTTTGTTAGAACGAAATTTCGCTNCCCACATTGTCAGGGGTGGCGACGGTTACTACAGGTAGGTAANAGTCTTTCTTGGGGTATGCGAGGGATNGGTAGGGCNAGCAACTACGTTCTTAAAGGATGCGACTGGAAAGTNGGTAATGGNAAACGGATAGTTTGCAGGGAGGGATAGATGGGTGAAGGAAGGTTCCNGCGTTTAANTCNGATGTTACCCTTCGGNATGCCAAGAATTGGAAGGTTAGCCATTTTATTNTTCCTTNNGGTNCTGGTTGGAATCATGNTAGGGTCAAATCGNGTTTCGAGTTTGAAGATGCTCGNCGAATTGTAGGNATGGAACTTCCTTCGNCTGATCGCGAGGATTTCCTNTACTGGAGNTTTCACAAGTCNGGNAAGTTTACGGTTAAANCGGCNTATGCAATGTTAGCAGNGGAGGAGGCTAATGAACGCGGATCGAATCCCTCAAGATTTCTACGAATCCTNTGGTCTNTNAAGATTCCACCGAAATGGAAGTTATTCCTNTGGAAANTTCTCCACAATGGAATTGCNACAAAAGTNAACCTCGGCAGNAGAGGAATCCANNTGGAGTCTGTTTGTGACTTNTGTGAACGGAGAGGAAGAATATTCAGCACATTTTTCGNTTTTGCGANATAGCNCAACAAGTTTGGAGGGGTGGATCGCTNGCNATCCACTCAGAANTCAACGANACCATTTCCTTCGCGGAATGGTTTCTNTTCTATATCCGGCTNTTTCAACGCCAGGATGGGAAAAACAGCCCGAGAGTATTTACTTTATTAGCACNCTNTGGGCNCTGTGGNTGGCCAGGAATAATCGCGTTTTCAGGGGTGAGAAACTAAATCGCTNAGGTTCTNGCCATCATTAAGGAAGGNCTGGATCAACATGGAATTTTATTAGTAACATCGATACTTANCTTNAGGTTTCTNCATCCTCCGGAANAGACCCCACTTACCCNCCGGGTTTTTTCAGAGCAATCNTANCTGGGGATGNAAATCGGGGATCGACTGNCATAATTCTGGTGGATGGNTCTTGGCATAAGAATANTCGCAATGCAGGNATGGGNTGGGTTCGNGANAACCACCGGGCGGACGGATCNTAGGNGGAGCNTCCTCGGNNATGCGGAATCGGCTNTNCAAGCNGAAGCCGTGGCNTGCCTTNTNGGCNTGAGATGGGCGANNCAGGNGAATATCGANAACGTCACGATTCTCACNGATTCNCAACGACTGGTGGAAATGCTAAGATGATGCGATTGAGATTCGTTATTTGGACGGTTGACGAAATTAGGAACATCGGCAGGACNTTTAACTGNTGCAGCGTCAACAAGGTNGACCGAGAGCGGGTTCAACGNGCNCACGNNCTCGCAACGGCGGCNTCTACTTTAATTTTGTCTTTTTCTAATNTTCCTTAGTTTTTTCTTTAAGCTNATGTCAAAAAAAAAA
>rnd-4_family-604#LTR/Gypsy
TGTTCGGGCCCCCCTGTGGGACCCACTTTTTACACAAATTACCAAAATACCCTCCTAGGGGAAATTACTGAAAATACCCTCAAACACAAACCTCCTGATGGGCTCANACCAGAAGTTAGGGGCCCATATCTCAGCCTCCTGCAGGCCCAAGATTCCATACCCCTACACTTGCCCATATTTACTAATAATGCCATCCTGCATTACTATAAATATGNCTCACCTAATCATTACTCANGTATGCAATTATTCCCAGACTGACTCTCTCNCTACTTTCTCTCTCTACAAGAACTGACTTGAGCGTCGGAGAGGGTTTTCTCGGGAACCCCCCCGAGCCAGTTTACGTTTGCCGTTTTTGTAGGACAAACCACAACCGATCGGAGGAAAACGACAGCCTGGTTGACGAGGCTTCCCCTATTTTCACACTTAAGCATTTTCTTCGCAGAAACAGTTGGCGCCGTCTGTGGGGAAGTCAACTACAAGCCATGGTTAACACTCGACGAACCAGGCAACACTCCTCCTCTCATCGATCAGAGTCCCATCCCAATTACGTGTTGATGCCTACTCCGAGGAACGGAGATGATCACGATGGTGATCAGGACCATGAGAACCAACAGCCCCATGTCGAGGGTCACCCTGAGAACTTGGTCACCCGAAAGGATCTGGAGCATTTGGCTGCTCAAGTCAATGAGGCTATCCACAACCTCCAAGGAATGGGAGAAGGACCTTCAAGGAAACATCCAAACCACCCTACCAGCTCAAGGGTGAGCACAACATCTCATACCATCCACAGGGCACAGCCCCGAAGTGTGANGGACAGGCTAGGTGACAGGGGTGGGGCACAGCCTCGCCCTCGCCAATCAAGGGCCAGCCAAGATGCACGCCGGGTAATTGAAGANCGACAGCTGCACAGAGGAGACCTTGATGCTCGAGACCTCTTGCACAGGAGGCGCCTCGAACAAGCCAGAGAAGCCATCAGGAATGATAGGATCACCCGAGGTCTACCCCCCTCTAGTGCTAAGACTACGGCCTCCGCACGAGACCACCCCACTCCTTCAAGGCAAGTCGGACCGATCGAGGTCAGCTCCCGAAGGACATCTCCCAGGAGGCACTCACCTTCTCCCATAAGGAGGCGTCACTCACCCCCTAGCCGGGCTAGAGGCCGTTCCCCCAGGACAAGGGTTTCACCCCCCGATCAACAGCCAGGGGCTCATTCATCTTCTCATCGCCCAAGGCATCGCTCACCCTCAAGAATAGGAAGGATCCCTCCGCGCCGTGAGCGAACATACTCGCCTCTCCCAGAGAGTAGAGGTAGGCGTACCTCCCCAAGAGGAAGATGGGACTCCCCCCCACCAAGAACCGATAGGCGCAGACATACCTCGTCATTGCAAGAGGCTCTCACTCCCTTCTCCCAAGAAATAATGAACACCCCCCGCCGAGACAAAGTGAAGGTCCCTACCATCGAGCCTTTCGATGGAACTACNGACCCAGAGGAACACATGGCCGCCTACGCGGCTCAAATGAACGTCCAGACCGGATGCGGAGCTACTTGGTGCAGGTACTTTCCNACCACCTCGAAGGGTCTNGCCCTTATATGGTTCAACAAGCACGTACCAAAGGGAAGCATCAAGAGCTACAATGAGCTTGAAAAGGTTTTCATCAGCCAATTCGCGGCGGGTCGGAGGCACCAAAGGACAAGCGTCAACTTAATGGCNGTCAGACAGGGAGAGACGGAGACCCTTCGCAATTATATTAAGAGGTTCAATGAAGAAGTCCTAAAGATACACAATCTCAAGGACGAAACCAAGTTCGCAGCCCTCTTGGCGGGTCTTCAGCCAGATGACTTCAAGTTTGAATTGGTCAAGTCCGGGGTGTCCAACCTCGAGGAAGCAATGGAGAAGGCCCAAATGCACATTCAAGCCACAGATATTTGTAAGATCAATTGGGGTGGTGAGAGTGGAACAAGGCAAAAACAAAAGCCAAGACCTAACGGCAGCCACGACCGAACTCAACCCTCCCTCAAAAAGTCGGTTATGGTCGATGACCATGGTGAGGATCCGAGGTACAACCGCAACAGGCGGGAGATTTACCTTGATCTCAAAGGAAAAGACATCCTCCCTAAGCCACCTGCAATCCGNACGCCCGAAGCAAAGCGAGACAAGTCGCTTTGGTGTGAGTTCCACCACGAGTGCGGGCACACCACGAAGAACTGTAGGGAGCTGAAAAGGGCACTGGATCACTTGGCTGACGAGGGCAAGCTGAATAATTACTTAAGGAAGAATCCTNCCCCGAAAGGAAAAGCCAAAGAAAAGGAGTCCCCTAGTGATGATACGGGAGACTACATTGGAGTGATAGCCGGAGGCTTGGCAACAGGCGGGTCTGTGAGCAAGGCGAAGGATAGCTTATGGGCACTTGAACATCAAGTCCTAAAAGTGGCATCGGCTTCTCAAACAGCCCCGGTGATGACATTTGGTGGGAACACTAGCCATCCAATTCAAGAGTCCC
>rnd-4_family-1221#Unknown
ACTAGTTTTTGGGCCCGGGCGATGCCCCGGGTTACTACGTTAATAACATTCACATTTATTTATTTATTTTTGTTTGCAATGATAACATGAAACATGTCATAGCTTAGTGGTAAAAGCTTTATTGTTTAAACTCGAGGTCGGGGGTTCAAACCTTATGCAAACCATGTTTGACATTTTTTTAATGTATGTGAAGATTACATGGAGCGAACGACCCATAGGCAGAGCGCCACGTGGCACGTAAACTTTCTTATAAACGCCTTTTAATATAT
>rnd-4_family-156#Unknown
AANAGAAAAATGGTTNTTTTTGATTTCCTNCTNTGATTGNGAAGATCCTNANAAGATCNGGAAGCTGAAAATAGGGTCACCCTCCGGTGAGAACCACCCCTTAAGATGAGAACTGAGAACTAATCTCAACCGTCCGATCAAATTAAATCNAACGGCTCAGATCCGCCCGACCAATCGAAACATTAAGGGTAANTTGGTAATTTCGCCGNNTTGAATGACCTCCCCCNCCNCCCCGATTTTCANANTTTCTTTCTCTCTCTTCCTTCCGTTTTCTCTCTCCTCCTGCGAATCCTCTCGACTCTCTAATGCTCTTTCATCTTCTTCAACTTCCTCGATTCTCCTGCATATTTCTTNATCTTCTTTGCGATCTCTCTCTTTCAATTCTCCAGGTACGTATTTTATTTTTTGNTTTTCTTCGGTTTTGCTATTTTGATTTTTCTCTCTTCATTCAATTAGTCCGTAGTTGTTCTTCGATTTTTCTGATTATTTTGNTGTCGTTCTTCAATTTTTCGGTTCGTGAATTTGATTTGTGTTCAATTAGGTTCTCGATTAATGNTTTGTTCTCTTATTCGNGTTTCTTATCTTACTCGATTGATNTTTTCGACTGATTTTGCTCGAATTAGGGTTTTTCTTTTGATTTTGTGGGATTAGGTTNTTTATTCGAATTCAGGTGATTTCTTTGATCGAGTAGTTATGTGAATTGAGTTCATGTTATTCAAACCTTNCGAGTTAGGGTTTTTCTTTTGATTTCTGAATTAGCTAGGTGTTTTGCTCGAATTGAGTTGATTTGGGGGAATTATTTTTCTCGTTTTNTTTTTTGGTTTTGCTTGAATTTGATNGTAAGTANATT
>rnd-4_family-857#DNA/hAT-Ac
TAGGGGTGAGCACAACAGGGTACCCTGTCAAAATTTCAGGAATCGGAACCGGAACCTGTTGCAACAGGTTCCTGAAAATGGGAACCGGAACCGGAACCTGTTGCAACAGGTTCCTGAAAATGAGAACCGGAACCGGAACCTGTTGCAACAGGTTCCGGTTCAGGGTACCCTGTCGTTTTAAAAATTTAAATAAATTATTGCTAATTTATTGAAAAAAATCTACTTTATGGTTTGGGCTTTGATTGTTTTATAGTTTGGGCTTAAGTTGTAATTCTATATTTATATTTTCCAAAAATTAGCTTGGATTGTTTTATATTTTGGGCATATGAAGCATTTTTATATGGCCCGGTTCCTTATTTTGGGTACTCCATATTAAAANTTGAGAACCGGAACCTGTTGCAACAGGTTCCCGATTTTTTACCCGGAACCGGAACCTGCGCAACAGGTTCCGGTTCCGGTTCCGATTCAGGGTACCCTGACTTTTTGCTCACCCC
>rnd-4_family-143#Unknown
GGAGCTGAAATTTAGCCGTTGGCAGTTAGAGCCTCGCTTTGCAGGGGGAAATGAGGAGTTGCCGGCCTTGACGGCGCAGACCAAGAACCTGAACATTCCCAAGTCTTGGCTTCCGTCNTGTNCTCAGTTCAAGGANCCTGTGTTCCTGGCGGCCGCTGGTCTAGACCATGGGTTGGACCAAGGTATCTGGGGTAGCTTTNATGTATCGATATTACTTGTCTTACTAACCTATAAATCTTTTTTTGCAGCCGTTGCCATGTCNAAGCTTCCNNCCCANGAGAAAGGCGAAATCGGCACTAAGGAGTGGTTGACTCAGATGGTTGANCAGAAGCTGAAGGGGATCGTCGGAGGTGCCCCGGCGAAAGTGAGTTGTTTTACTTTTCTTATTAGTNTTGGCGCTTCTTCTTTTCTTTATCGTTTCCTCTTTTGTATTTCAGAAGGGCGAGAAGGGTCAGGCCGGCCCCAAGCGCAAGGCCGAGGACAAGGACGCCTCCACCGCGGGGAAGCGTCCAAAGGTNAAGGCGGGGATCAGGCGTCCTAAGAAGGAGGACGTCGCTGAGGGGTCGGCTGATTCCCCGGTGGAGGTNGTTCCTATGGCNGTGACGCCTTTGCGGCAGCATCCTCCNCCGGAGGGTTCGGCGAGAAGGGGGGACGCCAGAGCGGGANGCCGGTCCCAGNAAGGGGGTTCCTTCGCCTTCNTCCGTCGAGATTCTCGATGGNGAGGACGAGCCANCCAAGGCTCGGGCAGCCCAGATCCAGAGGCGCNTCGTCATCGGCGGGGGCGACGACCCAGGTAAGTGTTAAGTTCTTAGTTCGTTGTTTCTTGATTANGTANTTTCGTAGACGGTCGCCTTCTNTTTGTTCAGCTCCTGGCCGGCAGGCGGCGGCGGACGAGGAGGTNCGCAACATNCCTCCNTCGAGGCATTTCTCCTCGAGGGACAAGGCCAAGATCATCTCTTCGGTGATTAAGGCCGTGCCGAAGGAGTATGTGGAGCAGTTTCCTCCGGCGGCGGACGCGCAATTCGGGGCTATGCAGGCGGCTCTCTTGGATGTAAGCGTCCGACTTTTGTTATTNNTTACTGTACTTAGGTTTTATTCTTTCTAACTTTATTTTTTTCGTAGTTGCTGATTAAGGCCGAGGGCTTCAAGCGCTGGCGGGCTGACGTCACCAGTCAGCTTCAACGGCAGGTGCATANGGCCACCAATGCCGGNGACTATGCCATGGCGACGGTGGAGAAGGTTCGGCTGGAGATGCAGGAGACNATCGAAGCTCAAAGCAAGGAGCTNGCCGTCCTGCGGAGTGACAATAAGAAGTACTTGATCAAGATNAATGAGCAAGTACTTGCTATTGANACTCTNAACGCCGAAGCCCTTTCTGCCCAGTCCTTCCTCCAAGAAGCCGAGGCCAAGGTNAAGGAAGCGGCGTNTCTGCGGCAGCGGGTGGCTCGTCTTGAGGAGCTGGTCTCNGCCGCTCAAGCTGAGGTATCCCANGTCAAGGCTGAGGCTAAGTTAGCCGAAGACGAGACGAGGGAGAAAACTCGCCGTGCTTGGGACGCCTGCATGGAGGAGTTCTCNTTTGCCTGGTTTGAGCGGCAAATNGAAAAGCAGGGCGCNATCATTGCCGCTGAGCGACTAGGTCTTCCTCCTCCCGTCTTTGAGGACTCCGATGCCGAAAGTGAGGAGGTGAACTCACCGGCTCAGGAGGGGGGGACTTCCGCTCAGCCGACCTCAAAGCCTGCTGCCGACGGTCCAGATGGTGTGGGCGCGCCGACCTCCGCCCACTCCGCCGCTGCTCGTCCTGCTGGNTCCTAACTCCACTCCCCTTTNTCAAAAAAATCAGTTTTTATGGCGCCGCGAGCGCCTGTAATGAATAATTTTATTTTTGTTTCAACGCCTAGGGCGTTTGTANCGGATAATTTTTTATTTTTGTTGGATTTGGCGCCGTTTTGGGCGCAGACAAGTGGTGATTCGTCACCTTTTTATGTTATTTTTCAGTTTCGAGACTTTTAAACGCCTTCTCTGTTATTTGTATGTTTTGTTGCCGGTAGACGTCTACTTTNTGCCCCAGAGNAGGCGTTTGTAAGTCTCTGAGCGNGACTCCCATGCCCAAGTTTATTTTTTAGTGATTGATTGACGCAAGTCAATCAATCAGTATGATTGCCGCTGAACTTGGGCATGGGGATTNTTGCCTATAGAAAGCGGCTTCTGACGCNGCATATTTCNTGCCGCGNNACGTAGGAGTANTTTCCTANTTGCCTTNCGAANACATTCGTNNTNAGGAANNGACATTCGTATGGGGTTTNTCCCCGTCNTAGATTATGGANGCGGCATGTTCGATGCCGCAGCACGAAGGATTGTTATATTAGGTGCATTTAAAAAGACGTTCGTTTTAGACGAACGGATAGTTTGGGGGTTTGCCCCCGTCTAAATGTGGAGGCGGAACGTTCATGTCGCGGCACAATGGATTGTTATCCTAAGTGCGTTTAAAAAGGCGTTCGTCGTAGATGGAACGGCATGNTTTTGCCGCGGCATANAGGAGTAAACCTATTTGCTTTAAAAAGACGTTCGTTTTTAAGAGAACGGATANNTTGCTTATGGGGGTTTGNCCCCGTCGTAAANTGGGCNCGNCATNTTNGATAGNCTCGTTTTTAAGGAAACGATGATTCGTATGGGGGTTTGCCCCCGTCGTAAATTGGGCGCGGCATGTTTGATGCCGCGGCATATAGGAGTAATCCTATTTGCCTTAGAAAAATACTCGTTTTTAAGGAAACGATGATTTGTATGGGGGTTTGCCCCCGTCGTAAATTGGGCGCGGCATGTTTGATGCCGCGGCATATAGGAGTAATCCTATTTGCCTTAGAAAAATATTCGTTTTTAAGAAAACGACGATTTGTATGGGGGTTTGCCCCCGTCGTAAATTGGGCGCGGCATGTTTGATGCCGCGGCATATGACTCNTNTGGGGGTTTGCCCCTGTCGTCAATNTGGAGCGGCACGTNTGTTGCCGCGGCATATAGGGAGTGAACCTATTTGCCTTAGAAAAATGTTCGTGTTTTTTAAGAAAACGACAAGTTGTGNGGGGGTTTGCCCCCGTCGCAAGTTGGGCGCGGCATGNNTGNTGCCGCGGCGTTATGACTTGTNTGGGGGNTNGCCCCCGTCGCNAATTNGGNGCGACATGTCTGNTGCCGCNGCATATAGGGAGTAAACCTATTTGCCTTAGAAAAATNTTCGTGTTTTTTAAGAAAACGACAAGTTGTGTGGGGGTTTGCCCCCGTCGCAAGTTGGGCGCGGCACGTTTGNTGCCGCGGCGTTGACTCGTGGGGTTGCCCCCGTCGTCAATTTGGAGCGGCACGTTTGTGCCGCGGCATATAGGGAATGAACCTATTTGCCTTGGATAAATAGACGTTCGTGTTTTCGGGAACGGTTTTCACAATTTAAANNNNNNNNNNNNNNNNNNNNNNNNNNNNNNNNNNNNNNNNNNNNNNNNNNNNNNNNNNNNNNGTAAATGTTNTGGTAATCTGGGGCCACTTCTTAGGCCCTTTATTCGATTAGGCTTTTGCATGCATATGTTAGGTAAGTTAGTAAGAGTAATAAATAGGACGAAACGAGAGTAGTATTATTTATACTTTGTAAGGCAAATTTAGCCGGTTACAAGGGAGACTACTACTCCATTAGGACCATTAGCGGCCGTTGTCTAGACCACAGATTCTTTC
>rnd-4_family-551#LINE/I
ATACAACAAACTAACTGAAGTGAATACAAAACTAGGTACTTTATAGTGTAACTAATTGATGGAAAAAGTTAACTAATTGATNGAAAAAGTTCACTAATTGATAGAANAAGTTAACTAANTGATNCAAAAAGTTAAAAAGTAATACAAAACTAGTTAATGGAAAATGTTAACTAATTGATGGAAAAGGCTAACTAATTCATAGAAAAAGTTAAGTAACTCATAGAAAAAGTTANCTAANCGATACAACATAAANAAGTGAAGGACATTAATAAAAAAAAATTACGTAAAATAGAAACTAACCGTGTACTCAACACCAAAATAGAAATTGTTTTGTTCTTTATTCAACATGAACTGATTTTTGTTCAAGAGAATAGACCAAATCTCAACAATGTTGGATAAGATATATTCCTCAGGAATCAAACATTGCATTTCCTCCCTATTTATTTTGTGGAGCATCCCAAAAATAAAAACATCAGCCCTGTTACACAAAAATTAAAACAAATAAATAAGGAAAATATTAAATTATGTAAAAATCTCAACTAAATGACATATATAGTTAACTAATTCATCTCACAAGATAACTAATTGTTAACTTACCGTTGATCAAGTGCCTCATCATCCAAGAAACAGAAGTCAATTACTTCTTTTTCCAGTCTCCTCAGACGACCGAGGGTCTTCGGAAATCTCTCCATTAACTCAGATAAGCAGAAGACTTCTTCTGTAGCAGAACCAATGGGAAGACTGCTATAGAAACTCCTAGCTTCTCGTTCAGGTTCAGCATCTTGGGGAGCAACATTTCCAGAACCTTCAACATTTTTCTCAATTGGCCCTTTATCACCAGGTCCATTATCACCAGAACCCTTGTCAGCAGCACCAACATTCTCCTGAATTGGCCCCTTGTCAGCAGCACCATCAACAGCTTGAGAAGGAGCATTATCATCAACAGCATTATTTTCATTTCTCAAGTGTTCAGCATAGGCAACAATTGAGTCAATTATCTCCAAAAACACAGGATCACTGTATCCTGGACTGTCTGATAATTCTTGTCGCCGACTCTTTAACAAATTTATACGGTCCTTATGGAAACTGGACACAACATATAAATCGCGACAATATATTCTCATTGCCAATTGCAACTCCTTCACACAAAAAAAAAGAAAAATATTAAGAAAAGATCAAGCAACGGCAGAATGATTAACTAATTGAATTATCTAACTAATTGTATNACTTCATGGAAAAAGTTAACTAATTGNTNGAACNNNTTAACTAATTGCTGTNCCTGGTTAACTAATTAATNAAAAAGGTTAACTAATCGATGNAACAAAACTAACTGAAGTGAATGACGAAACCATTGGTAAAATTCCTNAANAGAATAAGTTAACTNATNGANAAAAATNGTTAACTAATTNNTGGAACAAGTTAACTAATTGATGGAAAAGGTTAACTAATTCGTANAACAAGCTAACACTTGGTTAACTACTTAATGGAAAAAGTTGANTAATTGCTGTAAAAACTTAACTAATTTAAG
>rnd-4_family-1064#Unknown
CCCCCAAAATTTGGACCTTTTATATAATCAAAAACCCTGTTTTTATTTCATAAAACGATCGTCCAAACCTTGGGAGTGTCACTGCTACATTTATTCTCCATAGAAAATAAATGCAAAGCAACAAAACAATTTAAAACCATTAAAGTCAAAATTAACTAAGTGGTCTAAAGGTGGCCCATAAAATATTACAACCAATTAACCCATAAAATAAATAACAAAATCCAACTTAAACTGAAATAGAAATTGTCTCTTGACTAGGTGGTTATTCTAAGCGTCTCCTCACTCGTAGCCAAGTACCTTTACCAACCTGCAAAAATAAATAGAAAAGAGACAAGAGAGACGAACTCCCAAAAATCAGATAAACTGAGTAATTCCAACTCCATCCCGTAAAATAAATAATTTTAGTTTTGAAAACGTTTTGAGTATATAAAATAAATAATTAAACAACAAGTACCAATTTAATAACTCCATTATTAAACTTATCACATAAGATCAATATTAATTAAGTGAGGGAAAGAGAACGCTAAGGGTCGCGCGTAACCCTTGAAAATGGCCAAAGTAAGACGAGTACAGAATGTCCCTAGTGTGCACACCCCTCACTAATTGACTATGGGTCTCCGCGACCGCGCACCAATAGAATTAGGAGGAAGACTAAGCAGAAAGTTTAATACAGAATAATAGAAACCTACTAGAAGCCTACCGGGTCTCCACTAAAGTGCACCGATAGAACAACATCTAGAAGGGCAACCTGTTCCTAACCCTTACGGGCTTTTCCCTCGAAGATTACACTTTACGTNATTAGTATTTTAATAAGGTCCGACACATAGACAAACAATTCATAACGACACAACAACCAGAACGCAATTAACCACAATTATGGACCANCATTAATNACATCACTTTGATGTATNATCGCAACTCAATANCACGAAGAGTCATATACTCCTGTCAATCCATAACCATTNTTTAACCGTAACCAACTCGTGAGTCCACACTATTAAACTACGTACTCCACTTCAAAANATATAAATCNNACGCTTATTATCGTAAAATAAATAATGTAGTAGTACAAAATAANATNTACATACTAATANTACTACTATCATACACGCCCATAAACTCAAATCACATANCTCATATACACAACACTTAANCTCCCTATCACATAATAACACATAGACACGTCCAAAATATTTTTNCTAACGGGACCTAAAGATGATGGACATCGAAAATTACCTTGAACGCACGTAATTCTCAAAGTACGAGGTCTCCGAAAGAGTCACCTANTAGTCTCCGTCTACAATTAAATAACAACAAGCCTAAATCAGAATAGTAATCGACTATTAGAAATACAACCTAAGTCAGTACGATCGCGAGTTAGTATTTTCATGGTGGTCGNTCCGAAACCCGNCTACTGCCATACCCGACAANAGGANTAATAAAATTATCGATCCTAGTTTCGGATAATGAAATNATTTAAAACNAAATTAAGTAATCATTANGAAAATAATCAAATTTGTATTAGTNACTGCTACTGCAANNTGGAATTCGACAAAACAAAGGCCCAAGTTTTNATTTGATTGCGTCTTAATAAAGCA
>rnd-4_family-877#Unknown
TCGGTGGGTAGAGGGACATTAGTTGCCGGTGTCGTTCTGTTGGCTGGCTCTTGAATTCGACCGGACCTAGTCATGACCTGAACACTGTTTTCTGCCTTAGGGTCCAAGTACCAGTCGGCGCTCACAATTTCTCGGCATTCATCGTCAGAGATGTTCTCAATAGGAGGGTCCTGATATGCGTCTTCATCATCGCTGGCCCATATCCCACAAATGTCTTCTTGAGGTAATCCAGATTCCGAGTTTTCACTTGGCTGCGCAAGGTGGGGCACAGGCCTCTGGTTATGAAANATTTCCTCTACCTCGAAAGGGCCCACAGCATNGAAAAGAGTTTCTTGATTGTCTTCGAGAGCCCTTATGCGAGCCTCAGCTTCCTCAACACGTTCATAGAGCTCNGCTACAGCCGCTGCTAGTGAAGTCATCTTGAATAGGATTTTGAGAGGANGAGTC
>rnd-4_family-1016#Unknown
NCGAAAATAAACTACTACATATATGTATANACGTNTTTAAATATTATTCCATATTATTTTCAATTTTGTATTTATGGTTAGCCTANATTAACATANTAGTNNAATTAGTTCCNANTCTTACGGGTTTTGGATCCTCTAGAGTTCTAAAATAACTCTACAAGGTAGAGTTTGAGCATATCAACCATTGAATGAAAAATCAATGGTTCATATATTATCTTTCCAAAATTCCCCCTATTTTTTCTCATCAATATGAGCCATTGATTTTAAAATGTATGGTTTAGATACAACTCTACCTTGTAGAGTTTTATTAAAACTCTAGAGGATCCGGACT
>rnd-4_family-1634#Unknown
TCTCTTTTAGTTGCAACGTTTCTATTTTGAACCGTTTTTTTTTAGTTGCNACNTTTCTGTTTTTGGNAACTTTACCCANNTNACTTTACCAAACTACCNTCATCNATATTCAGTNACCCACGTTTTCNCCTTANCGNATGTAAACACAAATTCTTATTTACAAGGGTTGTACAATAAATATTGTACACCAGAGTAAAAGTTAACTCAAAATGCTTAAAAGTTAAGCTTATATATGTAAAAGTTATCCATTTTTTAGTGATAAATTTTTTCATTTTAATAAAANTTATTTCTTCAAAATCACTAATAATGTATAAAATTAATCATTTAACTCTTTAAAATGTTTATCTATCAACGTTTTTTTACTAATATAAAAGTTAATCAAAACTAGGTTAAAGTTACAAAAAAATGGGTAAAAGTTATCTTGGTGTACAATAAATTTATTGTACACCTAGTGCGCGCAAGACCTTTTGAAATGTAATTTATTAAGTACCCACTTGCATTCAAAACGGATTAGGGGTTGCAACTAAAAATAACGNAGGAAGTATTTCGTATAT
>rnd-4_family-346#Unknown
TCGCTCAAAACCTGCCTGCCAGGTTTTGGAAAACCGGCAGGTTTTCTCGAAACCTGCCTGCCAGGTTTTCCGAAACCGGCAGGTTTCGAGCGTAAGTTGAAAAACGGACTTAAAAGGCATTTCTTGAAGTGCACCGAAAACCGGCCGGTTTTGGAAAACCGGCAGGTTTCGAGATCGGTTCTTNGTGTTGTCCGTTTTTTATCTTCTCTTTGGATTCCTCCTTTATGATAACCTTTTAAGTATGATTTATGGACAATTATCATTCTGATTATGGTGATTAAGTTGGTCCATTATTTCTCTTGATTATGGGGGTTATAAACCCTTCATTATCATGGGTTTAATTGGTGATTCAATACCATTGGATTCCTTTGAGTCCTTTGGTTTCTTTGGGTTGTTTTGTATCCTCCACTAATCCTATAAATACATGCTTCATTTCTTGAGTTGTTTACAGAAAAATCATTCCCTTATCATCTCCCTTTCTTCCTCTCTTTTGGGCATAAGTTCTAGTAACTCCATCTCACACCCAAGAGTGCCATTGTGTGTTGAGAGTTGTGTAAACCTTAGGGAACGAATCGGTGAATACAATTGTGCACCCCGGTTGCACCGAATCTCGTTTTCAAGGCAGTGGTTTGGTTACCACGGCGCAACAAGTTCCGTAAGTCTTACTTTCTTGTTCTTCATTTTAGCCTTGAAAACACATAAACTAC
>rnd-4_family-910#SINE/tRNA-L2
NTGANTTCTAAAAGTGGTNCTGNATCTGANNAAAACCAGAATCACGCGANGGTAAATAAGAAGCAAAGTCCAAAAGTGGTGAATTTTGTAAAAAAATGGTTGACATTGTTGATNAAATAGTTGAGGCATTATGTAAAATAAGTAATAGGCCTTTACTTTTGAATTATTTTGATTTACTTTTTTTGGTTTTTGCTTTACTTTTATTTATTCTATTTAAAAACACTAGCCTACTAGCTCAATTGGTAGAGCATTGTGCAAATGCACAAAAGATGTGGGTTCGAATCCCACGTAGGTTNATCTTTACTTTTTGTATTGTTTATTTACTTTTAGTTTGAAAACCTTTACTTTGGCCTCCATGTACTCCAATACTCGGAGTTTCTACGTTNTACAAATACTTTTGAGTTTTTTTTAATTTACTTTTGAGNNTTTTTAGTTTACTTTTGAGTTAATATTATTTACTTTTGATTTTTTTTTTTATGTTCCTCTTGATCCCGTAACAATCTTGTTTTCTAGCGTAGTTTCAGTTCTTATCGGATGCAATATTCATTACATAGGAAATTCTTTGCATTCGTTTTATGAATATTAGTTCTACTATTTAGTGATTCTTTACTTTTGAATCAATTCTATTTACTTTTACGAGTTCTTTATCTACTTCTAAATTGAACAAAAGGAAAATCATGTNAAACCTATTTTAGAGCAAAGAGATTAACTATACTTTACCTTTGANTCNAATTGATTNAATGAAAGTGGAAAATAGTTTCAATTTACTTTTGGAACGATTCTATTTACTTATACGTTTATTTTCTTTACTTTTGTAATTTAAGCTTTCCATTTGAAAAAGGCTTTGTAATTCTTCTCTTTTTAGTTTAACTTATACTAATTGTACATGTACTTCAGAATATTTTNGTTTACTTTTNANTTNTTNTGATTTACTTTTTGGGTTTCTTTTTTTACTTTACTTTTCGAGACAACCTATGTAGGANTCGAACCTACATCCCCTATGCATATGCATAGTGCTCTACCATTTGAGCTAATAGGTTTAAGAACATCTACTAACAAAATATCA
>rnd-4_family-439#Unknown
AATTTTTTGGGGTTCGACCAATANATTGAGTGTACAATAGATTGTANGGATGATGATGGTGGAAGAAGAGAAAGAAGAAGATGATGATGATGATGAATACGATGGCGAAGAGGAAGGAAGAAGAAGAGCAGTAATTGAGCCCAAAAAAAGTTTTGGTTTTTATTTTTAAAATAATAGTAGTTAATTNATTTTTTGGGTTTAATTAATATAATTAAGTGTTAATATTAGGATTAGTAGAGAAAATGGTTGAGTAAGGGCAAAAAAGTAAATTCACGCTAACGGAGACTTAACGGAATGGACGGAAAATGGTCATTAAGGGCATTTTGTGTTATTNTTTTAAACCTCGGGGGTATTTGGTGCATTCTGGAAAGNTTAGGGGTATTTGGTGCATTAAGGCAAACCTCGGGGGCATTTCATGAAAAATCCGTTTATTAATGTTGACAAGATAAAAAATATTAGTAAAAATTATNAGCTGGTGTACAATAAATTTNTTNTGCNCCATAGCGTATNGAAGACCGCAANATTTTC
>rnd-4_family-1157#Unknown
ACTCCCTCTGTCCCTTTTTGTTTGCCCCATTTGCCGTTTTAGGCCGTCCCTAAAANATTGCCCCATTACCATAAAAGCCTTATGAGATCATGGGACACAACTTTACTCTCACATACTCTCACATAAATACATTTGNCCCACCACTTTTGTTTCTTNTCAATTCTACGCAACCAATTTTTAATAAATTAACTAGTGTGTGGCCCGGGCGTTGCCCCGGGTTTTGACTTTTATTCGGGTTTATTTATTTTAAATATGTGCGTATGTGGTGTCGTCATCGAATTACGGTGGTGACACAAGATTAGTGGCCGATCAACAACCTTCCCAATAAACCCCACATCCGAAAATCAAAACAAAGTCGGATCCTTTTCTTCATGATTAGTTGATTATTATACTCTTGTNAATGTTTCCCTCTTCCGCACTCATAATTACACTCCATTACCCCGAGTTTTTTTTTGTTTTTNAGGCTTAAGCTGAGAAAAGTAATAACTGTACATTTATAAATTAAGTAATCAATTCCCTTTTTTTTTNCATTCACTTTTATTCAATGTATTATTTATTGTAAAAAGGTTGTATTTATTATTTAA
>rnd-4_family-2296#Unknown
TGGATTATACACCCGGGTGCACAGTGCTCATTGTGCACCCTGATGAACATTTATTGAAAATCTAATGAACATNGAGAACGATTTCAATGTACATGTACTAGTGAAATATTTAAACTATATGTTCTATGGATTTGAACTATATGTTCATTGGTATATGTTCTTTGAGTATGAACGATATGTTCTTTGTATTTGAACTATATGTTCATTTAAAAACAGGGTGCACAGTGAGCATTGTGCACCCGGGTGCATAAACCATAT
>rnd-4_family-763#Unknown
NGAGCATGTACATTGGGGCTCTTGGAGTGGCTCTCCAAGTAGCTCTCCAACAAGAACTATCTCTTGGCCAACATTGGGGCTCTTGAGTGGCTCTTGAGTAGCTCTTCATGGAGAGCTACTTCAAGGTAGCTCTTGCCCAAGAGCCCTCCAAGAGTTGATTCTTGTTGAAAAGTGGGGAGTAACTTTGAAAAGTGGATAGTAACTTTGGTTAAAAANACAATTAATTATGGACCACCAAATGGTAAAAANGATATTGGAGAGCTCACTTGAGNAACCAACCAATGTTGGGTGTTTTTAGGAATGAATTCTTGAGTGTGTCTTGTAGAGAGATAGTGGTAGAGAGAGAGTGGAGAGCCCTCCAAGAGCTCTTTTGAAGAGCCAACCAATGTACATGCTCTA
>rnd-4_family-653#Unknown
NAGGAAAAATTGACATGAATAATCCCAACTTTCACTCATCTTCTAAAAATAATCCCAACTTTGGATTATTTTAGAATAATCCAAACTTTTGGGGTTACCTTCTCAAAATAATCCGAAGTCTTATTTTCTTGTCATTACTAAACCATTTTGGGTCTATTGTACATAGACAAATTGATAGTTTGGACCATTTTNGGAAGACACNCCCNAAAGTTGGGACCACTCTAAAATAATCAAAAGTTGGGACCTTTTGAGAAGATGAGCGATAGTTGGGACTGNTAATGTCAATTTTTCC
>rnd-4_family-67#Unknown
AGAGCAACTCCAATGGTGAGCTACAAGGTGNTGTAGCTAAGTTTGCCACATCAAATTTCTAGCTACAATTGATTTAAGCTACAAATTTTCACATTGGTGGGCTACAATACCTTGTAGCTCCCTATAATATTTAATTTAAATAATTTATTTATTTGAGCTATATTTTTTTGAGCTACCTGCCCAAAATAGCTACAAGGTTTTAACAGCTGCTTATGTCATTGTTGTACCAATGGTGGGCTACCTGCTCACATGCTCTTTTTTTGTGAGCAGGTCCNTTTTTTAACCATTGGAGTTGCTC
>rnd-4_family-5#Unknown
AAACTAATGGAATGNTTTCTNCNTCTAAAANTTTTTCTCTCCCTTCTCCCTAAAGAAAAAAAAACCCCAAAACCCTAGACCTCCTTCGGCTTGTCGGCGGCCTGAGTTTGCCGTCCAATTCGGGTCGCCGGCAAGCTTCTCTGTTCATAGCTTAGGGTCTGCATCGTCGTAGTACGGTTGTTTCTCTCGGTGGAGAAGTCGAAAGAGGAGCCAAGCATCGCTTCTACCTTCTCTTAGTTCGTCGCCCCTTCTCGCCGAGTTCTAGTTCGTGTCACCGGAGTATCCAAGCGAAGCTCTGTTTTGGAATCGGAGGTTAGTATTCGGGTCGAGGTCACATCTTGGGCGCCTCTTCCAAACCATCTCTAATCGGCGCCGCCGCGTTTCGTCGGTAAAGGTACTTTTTAGGGTTAGGGTTTATGATTGGAAGGGGATTTAGTGGTTGGTTTGTGTTCTTAAGTAGGATTTCGGTAGTGCCCCGTTGTGATTTNCGGCTTGTCTTTCCCGAGCCCTTATAATCGCCGCCGTCTTGTTTTGNGTCGGACCACCCCGATCTGGACGGTAAAGACATTCATCGCCGTCTTGTAGTGTCGACTCACCCCGACCTTGACGGTAAAGGTAAAGGTTCGTTAGGGTTTCATGTTTTTGGGTTTGATTTGGCTGATTGTGTTTCCCGTATACTTTCGTGCTTTGTCTTGGGTTGTTCTCTTGGTTAATAAGTGTAGTATGTTTCGTTTTTCTTCCTTAGTTTGGTTAGTTTGGGTAGTAATTTGGTTTCTTCTTGAATTTGTTAGTTGTTGCTCGTATGAGGTTGTTGATTGTGGTGTTCAATTGGGTTTTCTGGTTTTAATTGGATATATGTTAAGCATATTTTCAATTTGGAGGTGGTTTCATCCCTTAGTGTTAGTTCAAAAATGGGGGTTTGTTGTTGTATGTGGGGAGTTAAAGGGTCAGATTAGGCTCCCCATCATCGGAGCTGTTGTTGAAAGAATGGAGCGTGACTCCGTAGGGTTTGAGTGTGGACTTGGGANTNGTTGTCTTAGATGTNCNATTAGGGAAGGAGTAATGGGTAATGGGAAGGTTCGGTGTTCTCGGGNTTGGGTCGTCNGTTGGTCGCGGAGGGTAACTTTTGTTATCCCTCATTTTAGGTTAGCGTTAGGAGTTGTTCTTAACGCTTTCAAAAACCNTTATNTGAACGCTGCTCCCCATTTTATGGGGGTTCATAGCATGCTAAACGAGTCTTGTGCTCAGACGCTTGTGNGCAATTCACAAGGTCTNTTAACCTACCCGTAACATTGTTTCTCTTTCGCTCCTTTCTTTGTTTTCCAAGTTCTACAGGTACCTTAAGGAGACTCCTAGTGGTAATTTGCCCAACNTCAGCGCCATCTTCTATAAAGGAAACTCAGCCACAAATTGCCTTGGCACGATATCATCNTGTAGAGGGTGTACGCAAGGCATNTCCAACAATCANGGGCCGAACGAGAGGAGCTTGTTACTTTAAGTTATGTAATGGTCTTTAAAGACCTTAGTGTAGTTTTAGTTTGTAGTTGTAGTTGTGTAAAACTTTTTATTTTATGCAAAATTAAGCCTATGTCAAAAAAAAAAAATAAAAAAAATCGACTTTNAAACAAT
>rnd-4_family-131#LTR/Copia
GCCCATCCCACGNCCTCCACAAGCCCAGCCCACGCCCACCTGGCCNCCGCGGCCCAGCACCCACCCCTGGCNCAANCCGCCAGCCCCCCCCGTTCNTCAGACCNCTTACCTCTCCATGGCCATTCCGTCTCCCCCACAGCGCCACGGCCTCACCACTCCCGCCTCCCAACAGCCTACCGGCCCAGNCAGTCCCAACCCTCCCCAGCCGCCAGCGCCCAACCCTCACGNATGACGACACGNAGCCAACGTGGNATTNTCAAGCCGAAACNCCATTTAATTTACATACCACGGTTNCCANNTCNCCTCTTCCCCGTAACCCGGTNGCTGCCCTNCGTGACCCGAATTGGAAAACGGCCATGGNTGATGAATATGATGCTCTAATTAAAAATAAGACGTGGGAGTTGGTGCCCCGTCCNCCTAATGTTAATNTTATTCGTTCTATGTGGATTTTCNCTCATAAAGAAAAGTCTGATGGTGATTTTGAGAGGCACAAAGCCCGTCTTGTAGGTGATGGCAGGTCCCAGCGGGNGGGCATTGANTGTGGTGANACNTTCAGCCCGGTNGTNAAGNCGGCCNCTGTCNGNGCGGTNCTCAGTATCNCTCTGNCAAAGNNTTGGCCCATTCNNNNNNNNNNNNNNNNNNNNNNNNNNNNNNNNNNNNNNNNNNNNNNNNNNNNNNNNNNNNNNNNNNNNNNNNNNNNNNNNNNNNNNNNNNNNNNNNNNNNNNNNNNNNNNNNNNNNNNNNNNNNNNNNNNNNNNNNNNNNNNNNNNNNNNNNNNNNNNNNNNNNTTTGCTGATTATGTNANATTCATTGGTTTTTGCAACAGTANTTCTGATAATTCNCTNTTCATTTATCGACAGGGCGACGACATGGCTTATATTTTATTATATGTTGATGATATTATTCTCACTGCTTCCTCACATGCTCTNCGTCGTNCTATTATGGCNCGNCTCGCCTCGGAATTTGCTATGAAGGATTTGGGTCCTTTGAGCTATTTCCTNGGTATTGCCGTGACACGCACAAGGGTGGGTTGTTTCTTTCACAAAACTATGCGGAGGAAATCNTTGAACGNGCCGGTATGTCTAATTGCAAGTCGTNTCCGACTCCNGTNGACACTAAGCCAAAAGTTAGCGCCNNTTCNGGCGCTCCGTNTGANGATCCCACNCNNTATCGTAGCTTGCGGGNGCCCTGCAGTACCTNACNTTCANCAGGCCNGACATTTCTTATGCGGTGCAACAAATTTGCCTACACATGCATGATCCGAAGGTCGAGCACATGAATGCCTTAAAACGNATANTACGGTACATTCGAGGTACTATTGATTANGGTACTCACTTGCATAAATCCTCTCCGGNACCGATNTNATTTCTTACACNGATGCNGATTGGGGCGGNTGCCCAGACACTCGACGNTCCACNTCGGGTTATTGCGTATTTCTTGGTGAGATAATTTGATTTCNTGGTCGTCCAAGCGNCAACCCACNCTATCNAGGTCTAGTGCCGAAGCAGAATACCGAGGGGTGGCTAATGTTGTCTCCGAGTCTTGTTGGATTCGNAACCTNCTNCTAGAGCTACATTGTCCCATCCGNAAGGCNACTNTNGTTTATTGTGATAATGTNAGTGCCATNTATCTTTCGGGCAATCCGGTACAACATCAACGCACCAAACATATCGAGATGGACATNCACTTTGTTCGCGAAAAAGTNGCGCGGGGNCAAGTNCGNGTNCTNCATGTTCCGTCCCGNTATCAGNTTGCAGACATCTTCACTAAAGGTCTTCCNCGCGTTCTCTTTGATGATTTCAGAGACAGTCTNAGCGTACGNCNNCCTCCCGCTTCGACTGCGGGGGTGTGATAGATAAATAAGATATGTAAATATTTATTAGTANTTAATAGGTTTGGTAGTTATATGTAATTTACGTAATCAA
>rnd-4_family-1717#Simple_repeat
GTATGTTACTTCTATAGTTTAGACATGTTACTTTTTTTTATAATTTTAGAGGAGGTACTTTTTTTAGTTTAGGTATGTTACTTCTATAGTTTAGACATGTTACTTTTTTTTATACGGAGTAGTTTTAGGGGAGATACGTTTTTAGTTTAGGTATGTTACTTCTATAGTTTAGACATGTTACTTTTTTTTTATAATTTTAGAGGAGGTACTTTTTTTAGTTTAGGTATGTTACTTCTATAGTTTAGACATGTTACTTTTTTTATACGGAGTAGTTTTAGGGGAGATACCTTCTTAGTTTAGGTATGTTACTTCTATAGTTTAGACATGTTACTTTTTTTTATACGGAGTAGTTTTAGAGGAGGTACTTTTTTAGTTTAGGTATGTTACTTCTATAGTTTAGACATGTTACTTCTTTTTATAATTTTAGAGGAGGTACTTTTTTAGTTTAGGTATGTTACTTCTATAGTTTAGACNTGTTACTTTTTTTTATA
>rnd-4_family-1809#LTR/Gypsy
GACCAGCTTAAAGTTAAGCATTGTCATGTATATTACCAAAAAATTATGTGCTCAAAACTGTTTGTTGTAGTTGAACATGTGAAGGTTAAAAATTCAGATAATTGGAGGAGCTATATGGAGCCATCATGAAGTTGAAGGTGGAAGAACAAGTTGACGCGGTCGTGAATGTGGATGGAGTCACCCATAGTTGCTTCACCANGAACTCAAGATTCCAACNAGCTTGATTNCTTAAGATTCCAACTAGCTTAATTTGAACAATATATTGATGCGTTGTGATCTACTTGAATTTTAGTTTTATGTTGGATTTGGTCATGTATTAAACTTTAATTTNAGATTTGGTGATGTATTAAGCCTTATGACTTGTGACAGGGCATTAATTAATGGCAAATATAGCCNGTTTGAGACTTATTATTTAGCAGATTGGAAAAACAGGTTATTAGGTTAGCAGATTTTTTTTAATAAAAAAAATAAGTAAACGGGTCAGCAGGTCGAAAACAGGTTGACCTGTTTATTTCCAGGTTGGGTTGGGTTGAAAATTTCAACCCGTTTAACTAAACAGGTTGGGTTCAGGTCGGGGAAATCTCAACCCGTTTATAAATAGGTCGACCTGATTTCGACCCAACCCGACCCATTGCCAGCTCTANCTAATGCAGTCAAGTCACAACCTTACGAGCTGAAACTTAAGGCTCCGTTCTGTTCGACTTATTTTGACTTATTTCANACAAATAAGTTTAGATAATATAAGTTCAGNCAAAATAAGTTTT
>rnd-4_family-1620#Unknown
CTATAAATACCCCCATTTTTCCGCCAGCAAATGGGGAGGAAATTTATAATCANACAGTCGAGCAGCGAAGCTCTTCCAATTACGAAACTACNTCAAAACTCAAACTTCGACCCCTCAATNATACAATTCAAATCCTTCAAAATTCAATACCTAAATATCAAAATATCAAAANCTTCAAATCAAGTTCAATGTTCTAAGACCAAAGGAAATTGGGAGCCCAAGCTTGGAAATCAATCAACACCTAAATCTAGGTAAATTTCCGAGGACTCTTCAAATCCTNATTTCTACCTTTCTTATTTCAAGTTTTAATCCTATGATGTTCNTGTGATGTTCATACTCACTTGAACTAGGAAATGTCNAAAAAGGAGTAATCTTTGAGGGGATTTCACACTTGAAACCCCCCCAAATGATCTTCCAAACTCCNTTTACAAGTTTCAAGTTTCAATNTTTANGCTTTGTTTTCAAAAAACATGATTAGTAAAGTGAGGCTTTCATNCTTGAAAGTNTTCCTTACAACAATCATCATNCGAATNTTCAAAAAACTCCAATCTTTATACAAGT
>rnd-4_family-38#LINE/L1
AACGTTAGCGNAGGATATTAAGTTATTTCAAGGTATTAAGNTGGCAAGGAGAGCCCCATCTATTACNCATTTGTTTTTCGCTGATGATGCGATGNTTTTCTTTAAAGCGACGGAAGATTCTTGCACAAACGTTCGGGGTATTCTGGATCGTTATTGTCGAATTTCAGGTCAACAGCTAAACCTTGAAAAATCNTTTATNAAGTTCAGACCGAATACTCTCTTCCGCAACGACAACTNTTCAAGTCNATTTTANGNATGCCNCAGGTCGCNCAGTTTGGGCGACATTTGGGGGTTCCNATTGATTTTATNGGTANAAAGCGTTCACATTTCNATTTCTTGATNGACAAGGTTGCCGANTTAATNACTTCTTGGAATGGGTCTTGTTATCCCAGGTACAAAAGTTAATTCTGATTAATACCGTCGTCGTTGCAACGGTTTCTCATGTTATGATGAGCCTGGAAATTCCTGGAGCAATTGCAAACAAGATTAGATTCNATGATTGCTACTTTCTTCTGGGCTAAACAAGGTCAAAAGGGAATGCATTGGGTNCGNAGGGATATTTTACATCTACCCGAGGAATGGGAGGTCTGGGAATTCGCGTTTATCGACGCTTAATAAAGCNTTCTTGATGAAACAAGCGTGGAGAATGCATCAAAATCCCCAGCTNTTAATTTCAAGAGTNTACGCTGCGAAGGGGAAGTTTGCTTTGNCTATAGGTAAGCCATATTCCTAATAGNTTCCNNGGTCGTNNTTCGTGGGGAGTGCGAGGTCTTCGNAAAGCTGAAAATCTGTTTTACAAGGGTGTGCTTGGAAGATTGGAAATGGAAGTAATGTCATAGCTGGAAAGGATAAATGGGTTCATGGTAGGGTNCCTGTTTTCGCNTCTCATATTCGNCTTGTCGATGCNAAGTTTTGGAAGGTNAGTCATTTTATCAGGCCANGCATCTCAATGGAATGCGNCACTNGTTAGAAAGNTTTTGAATATAAGGATGCGAATGANATTCTNTCTNTTGAACTTCCTTCTCACAGGATGGTTTCATTATATTGGACTAAANATAATANAGGGAATTTCACAGTNAAAACNGGNTATGCCTTTTTNCGAGAAGTTGATGANCAAGACATCACTAGTCTNGGTACNAAATAGGTTCATNCCTTTTTTTAAATTACTTTGGGCNCTNAANATTCTTCNAAAGTGGAAANTNTTCATTTGGAAAATGATGGTTGGAGGGNTTCCGGTNAAGGCAAGCTTGTTTGGAAGAGGNATTAATTTGGATGTCACTTGTGACTTATGCGGTGNNCACGACGAGGACGCGCAACACGTTTTTCGCCTTTGTANNTTGGCTCAAGANGTGTGGAGGAGTGGTATGCTAGGCATACGCTCAAATTTTAACGAGAATCTTTCTATTCAAGATTGGATTCTCAACTATATCCGGCTTTTTATAAGCNTGGATGGAAAGNTCAGTGACAGCGTAGTTACTTTTATNGCAATCTTGTGGGCATTTGGGTTACACGGAATGCAAGAGTTTTTCGTTCGNAGGNTGGGGATATCGAGACGTTTCAAATCCAACTTCAGCTAGCTNTGGAGCAACACAAGGTGTTCAGCGGGAAGGACGAGGGAACATTTGGATTTCTTCATCCTCCAGANCACACACCTAATTACCCACCGGGATTTTACTTTGCAAATATAGGTTGGAAAGTTACGCCNATATCTACTACGATTATNCANATAGACGGAGCNTGGAAAAAAGNAACTNAAGAGCGGGAATGGGGTGGGTNCTTCAACAACAACATNCAAACGGCACGAGGATTATTGGGGGNNGTGACTATGGTTTAGGACATTCAGCGTTACATGTGGAAGCTATGGCTTGTCTGCGAGCGTTACAATGGGCTAAGGATTCATCNTATGNGGACATCGCGGTNTACACTGATTCNGCTATCTTGGTCTCTTACTTGCAGAGANAAGTTAAGCCNAATATTCAGCTTACATTGGACAGTNGAAGCNATTCTTGGGATAGGTAAGGGTTTTAGAAATTGCATGATCAACAAAGTGCATCGAGACCATATACAGTCAGCNCATGATCTGGCNAAGAGGGCNNCNAAGGANGGANTGCANTTCTTTTCACCANTTGGTGTTAGNCCTGATGGTTAATTTGCTTTNCTTTTTTCTTTTTTTTGTATCTTTATCCTATGTCAAAAAAAAAA
>rnd-4_family-1982#Unknown
AAAAATACAATCTTGTTNAATCTTTAAAAGTTACCGGGAAACCTCCAAGGTATCTCACCGGAAAAACCCCACA
>rnd-4_family-251#Unknown
TGGCAAGCCCGACCCTGTNGAATTCGAGGATTGGATTAGTCGCATAGATCAGTTGTTTGAAACCTTGCAATGTCCTAAGGAATGGAGAGT
>rnd-4_family-452#LTR/Gypsy
TAGATGATGCTTCTCGCCAACTCAAAGTCCNTGAATAGAACTACCGTACTTACGATCTTGATATACAAATANCCTACNNGAAAGGCTAATGTTATTGTAGATGCTTTGAGTCAANAGTCTTACCTAAATTCGATCCTACCTTTTATTTTCTGAGCCAACCAAGATGATATGTAAGACATGGAANCCGNGTNCNTTAAGGGNAAAGGAAATGTTTAAGTGCGTTACTAACGAGACCAACTGTGAATTANTAAGGATTTGCGATAGGAACAAATNAATGATCGCTGTGGAAGTCATGACCATTAGGTTCGGGATTATTCTGAGCTACCACCGTCAGCCACACGTACTAAAAGATCGTCTATTGACANCGANCATAGAACCAATGNNATTGTTAGCATTCCTCAGAAACCCATGACTGGAGTAGATTCTACGGCAAAACCACATGAAAAAGGCAGAAATGTTACCAATGGTCCTTGTAATTCTNTTTTCTAANTACTCTGTATGATACTCGTTGGTATTCCTTCATTTATTATTTGTCATACATGTTTNGAGTTTATACCAANTAGGTTGACATGAGTAGGATAGTGAGTACTAGGTAACCTAAAAGTTCGGGCATATTTAGAGGATATATGATAGNNNNNNNNNNNNNNNNNNNNNNNNNNNNNNNNNNNNNNNNNNNNNNNNNNNNNNNNNNNNNNNNNNNNNNNNNNNNNNNNNNNNNNNNNNNNNNNNNNNNNNNNNNNNNNNNNNNNNNNNNNNNNNNNNNNNNNNNNNNNNNNNNNNNNNNNNCGGGCATATTTCAAAGAGGATATATGATAGACCCCTTTAGAGCGAACANGATTTTAGGTTTCACCCTATCATTATGTCGTGAGATGAGTTAATTTGGGGCAATCATTTGAAGAACGGTNACATGAAGAAGTCACTTGGGAACCCCGGTCTTATGTGCAAAGAAACGATAATGTATGAGTATTATAGAGGATCAAGGTAANTTACCATTATGCGTCACATATCTGGTATCAATGTAATTGGTGCAAAAGTATNTTTGAANGTTCGTTGAGCTATTAAGAATATACTAGAGGTTGTAAACCAAATACCATAAAGTTANCTGAAGTTATTTTGGGATTATCAATTGTATGTGAGATCTTGATGAATCACAATTAAGGCCCGTGCTTTGATACATTTAGTAAACCTACCNATGGACAGTTTAAGGATTATGGAGAACCCTAAGGAACAAATTNGAGGAAAATACAGGAGTTCANGAAGTTTCGAAATACGTCAAGTTGGCAAGAAAGTAGTTTCGAAGGCTATGGAACGGCNATNTAGAGTGAACAACCTAGACTAATCTATGCTAAAGTATTTACCGCATATTTTGAGTATATGTAGAGACCTCAACNAGGCTATGTTCAAGGATCGAGTCACGTAATTTGGGCTGAGCCTCCATTGTTGAAGGAATTTGACTTAGGANAGAATATGTTGAAAACACCATTGTTTTGAANTGAAATCAAAGAAACACATGCTGAAGGACTAAAAGATGATTGATATGCCTCTATTGAGGAAGCTAAGAAGTTAAACAGAAATGTTATGAGCCGACACNTGAGTTATGATGAAAGACCCATCTGAGTTGACACATGAATATTGAGGAATTCTACCAAAATAAGTTATCAAGAATTAATCTATCAATAAGGTTGGTGATATCTGAATGTTAGAAATTCGAAAAGAATGATTGAGGAATGCAATGGAATCGAGATTAGAGAAAGAAGCAACAAATGACATGTCTATAGGACCAGGTAGTCTGAACTAAGTTTTCTGGGAGTTAGATTGTTTCTGATAAAGGCACGCTATGGCTTAACATTATCCGCAAAATCCGAGGTTTTGTCGACTTAGAATATAAAGGATAAGTAACAAAGTCATATGTCTAGCGATGTATTCCTAGTCACGTGATTGGACTCGAACCCTTGCAACGAACGTAGTCAACGAAGTTATCTGACGCAGAAGAAAAGATCGAAGATCGAAACCAAAACGAACCAAGTAATGAAAGTCAACGACAAGATTCCTGCAGCAAAGGAGCCCAATAACAAATGAAAGCGAAACATCTTCAAATAGTCGCCTAAGAACGATAAGATGTATGAATCTTANTATGTTATTTCGATGATTATGTTATAATGTTATTCNATCATGTTTGCGTAACGAATAGAACGATTAAGTACGACATGTATGATTTCTAAGAATGGCAAGTTCGACTGAGCTCCAGTTTCGAGGACGAAACTTTTTCTAAGGGGGTGAG
>rnd-4_family-724#LTR/Gypsy
ACCATCCGGAGCAGAACCTGTTAAATATAGTAAACTTCCATAAATAGAAAGCTTCCCGAAATAGACTGGACACGTACTTAGTCGCATTCGCATCCCGATACGGCTTAATATGTGGTTGCATCGATAGAAAGATAGAATATAATTGTCCGCGTTACAGCACACCTGTACGCGCCACAATGTTCTAGTGCTTGCCTTCAGGCTCTAGAATAACATAGCTCGAATAATAACACTTCCCGAACTCATACTTATTGGGCACAATACATGTAAATGTTAACCCAAGTTACTTAAACATGCTTACGAGTGCCTAGAATACGCTCGTTAGCCCGTTTAGCAAATGATACGTCCTTACGAAGTCAAAGTCTGTCTTATAAATTATGATTTGGATCATGCACATCACATGATTGTATAGGCCTTGGAATAAGCTTTCCATAGACTTATCATAAGCCCAAATCCGATTTAAAACGAATAAGTTATAAGGCTTTTACTTGGGCTTCGCCGAAACGGACCGACCTCCACTCTTTGGGCCATAACTCGAGATTTACGAAGCCCATTGATGCGAGACCGGCGGCATTGGAAAGNTGGATTCCGTAGCTTTCCAACAAGATATTATTTGCAAGAATCCGAGTTCGTATGAAGAAGTTATGAGCTGTTAAAGATCGAATTTTCTGGAAATCCGCAGATCTGCCT
>rnd-4_family-185#LTR/Copia
AAAACACATTGGTGANAGGAATCATCAATTGAGGGGCTATTGTGTTATTTTGCANGAACNTAATAATACGATAACATTTGAGGGGGANGAAATCTAAATTTCCTCACAAACACTGTGTCTTTTATTATTGTTTTTGCTATTTGTTCTATATTGTATTTGCAGGGTTTGTTCTTAATCGTTCGTGGCACGCGTTTGGTTATAACAAACTGGTATCAAGAGCTGGGTTTTAGCCATGGATGATTTCGGGAACAAGTACAAGGTAGAACTTTTTAATGGGAAGACGAATTTCTCATTATGGAAAAGTACAATTAAGGATATTCTTATACATCAAGGTCTTCGCAAGACTTTGGAGGATAAGAAACCCGATTCGGTGGACAAGGACAAGTGGGAGGATATGCAACTACGGGCTACTAGTACGATCAGATTGGCTCTTGCACCGGAGATCAAGTACAACGTCTTAGAGGATAATAATCCAAAAGAGTTGTGGGACAAATTGATTAAGATGTACGCATCTAAGTCATTGGCCAACAAGTTGTTCTTGAAAAAGGACCTTTATTCACTCGAGATGGAGGAAGACAGCGCACTACAAGATCATCTGAATAAGTTTAATGGATTGATCGCCCAATTGGCGAGTTTAGATGTGAAAATCGAGGAGGAGGACAAGGNAATTTTATTGTTGACATCTCTCCCTAAAAGGTATAACTCTGTGATAACTAGTTTACTTGTAGGGAAGACAACAATTGCTTTGGACGATACTGTGGTGGCGTTATTCGAGGCGGAGAGGTTCATGAAGCAAGGGGGATCGTCATCAATCCATGGAGGAGCAGGATTGGTAGCGGAGGGTAGTAGCAATAACTGGAAAGGCAAGCAATACAAACCCTAATATCAAGTGTTGGTACTGTGACGAGGTAGGACATATACAATCAAAGTGTCCTAGGTACAAGGAAGACTTGATGGCGTTGAGGAACGGAAGGGTTAGAGGTGCTGCCACNATTNCTATTGATGAGGATATGGCTCTAATGGTGGAGGAGAGTAAANATCCAAAAGAGGGTTGGATTTTAGATTCGGGATGCTCACAACATATTTGTTGTAGGANGGAGTGGTTTACTTCTTATAAACAAAGTGATGGATTGTGTGTTACCTTGCCTAACGGGGAAGAGGCNAAGGTTGAGGGTATAGGTGAGGTTGAGATCAAGACACATGATGGGAAGACTCGAAAATTACGAGAGNTGAGGTACATTTCGAGACTTGATCGCAATCTTATATCTNTGGGTCGTTTGGATGGCTTGGGTTATGCTATTCATATTGAGGGAGGTCGTTTGGAGGTCACCAAGGCTAGGANTGTGATCTTGAAGGGACGACGTAACAAACAAAATCTCTTCATACTTGAAGGAGGTAATGAGGGACAAATTTTGGCTCAAGGGAAGGCAAGCCCCGAAAGTTGTTCGTTAGTTCGCGAAGAGACTAAGTTGAGTTTAAGGGAAGGTTTGTTAGGAATTAAACACAACTTAGTTAAGTCGACAAGAATACGAAACGGACTTGTTTGATTTAATATNTTGTTTCCTAGTTTAATTAGAATTGTAATTAGGAAACTAGATAGTATTTTGGTATGTAACAATCTCTAGAATTATTTAGACTTGGGGAGCAAGTATAATTCTAGTAGACGGGGTTTCTAGTTTAGCCTATAAAAGAGGTTTTAGTTTAGCCTATAAAATGGGGTTTAGGCCTAGCTAGAAAATAAGAGGGAAAATACATTGGTGAGAGGAATCATCAATTGAGGGGTTATTGTGTTATTTTGCAGGAACTTAATAATACGATANCATTTGAGGGGAGGAAATCTAAATTTCCTCATAAACACTTGTGTCTTTTATTATTGTTTTTGCTATTTGTTCTACATTGTATTTGCAGGGTTTGTTCCTAATCGTTCGTGGCACGCGTTTGGTTATAAC
>rnd-4_family-1436#LINE/L1
ATTGAAGCATTNACNAATGATATCCACAAGTAGAANTGTAACTAAAGCGNCTCCGNTTTCAGAAGCATNTNATTATNGATCCGGTCAATCATNGTGGGGGTACTATGGGCNCGTTGGAACGANGACNNNATCNNGGTCCNGAACTACGACTCTANCANACAGATGTGCNCACCTTAACAATCCTNTATAAACCAACCAATGAGCANACCACTCTCCTTGTNTCNGGNGCCTATTNCCCGGCGNAAGACGANGANAAATCGNCCAATTCTGGGAGTTGATNTTTCCTACCTTCTATGAAAACACTCACNCTCCCATGGNTCCTCGTCGGNGACTTTAACGAACTCCTNTCNCCANCTGGATAAACTGGGTGGAGGCAACCCANTCACTCGNANACAATGCNAGNGNCTCCCGANNTTCCTNNCTNGCTCACAACGCNACNGACGTNNCNTGCGTACAANCGNCNTACTCCTGGAAATCCCAATCAAGACTCCNCCCANNCTTGTATCAGCGNNTNGATCGCGCCGTCGCNGGCAACACATTTCNCTGACNNNTTCCCCAANAGCATCNGTTAAGTATGGTATCTTTTCTATCTCGGATCACGCTCCGGTTTTCTTCGACACCAAACTCCGAATNCATCAATAATCGNCTTTTTAGATTTCAAAATNTTTGGACGCTCGAGACGACCAGTTCTCGTGAAATCGTTAAAAAACATTGGAACTAATACCAAGGTTCTCGATTCTTTAGAATNAGATCNAAACTTTCCANNATAAAAGGCGCCTAAAAAATGGGCNAAAAGAAAATATGGCAAACAAACCACCAANTTAAAACTAAATAGCGGANAAAATCACGAACTCGAAAANAAACTTATAGNNCAACCNTTCAATCCTATTTCGAGACCACCTTCTACGAATGNTAAAACAAAGAGAAAAATTACTTCTTTGACAAAACAGCGCCTGGAAAAAATTTTGTAAAAAANAATGGCTTANNCAAGGGATAGAAACCCCGTTTTTTTCACCAAATCAAAACNCAGTGGCCGGGAACACATCTATCGNCTACAAAACGATTTAGGGCAATGAGACTCTGACCCCATCACGTCCAAGACATCCTCTTTAAATCCTTTAAANATCGNTTCATCATCCGCATCAGCCTAGAGANAACTTGATCTNTCNTTTCTCCCACAATGGATTTCTCAACGANANGACGATCTCGTTCNNCCCTTCTCTGACGANGAAATTAAAGATAGCTTCTTTACTATGAACCCNCTCAAGNCNCCGGGNTCAGATGGGTTTGGNCCAAAGTTTTTCCAAGCCTACTGGCAAATAATCGGCCCAGAAGTTACNTCAGCAATAAAGAGCTTTTTCTANCACGGAAAANTCCCGCNTTCCCTGAATCACACNNTNATNGCTCTTATNCCCAAAAACGATAACCCGGAAAACCCCAACCATTTCAGACCAATCAGCCTNTGCAGCACNATCTATAAAGCNATCTCTAAACTNCTGGTCNNCAGACTAAGTCCTATTCTNCAAAANCACATNAGCCCCTTCCAAAACGCTTTCACCCCCGANAGNTCCATCCACGATAACCTNCTNATNGTNCAAGAAATTCTNAATACTTTCCAAAAATCAAAATCNAAAATTGGATGGTGTGCTCTCAAACTNGACATGGAANNNNNNNNNNNNNNNNNNNNNNNNNNNNNNNNNNNNNNNNNNNNNNNNNNNNNNNNNNNNNNNNNNNNNNNNNNNNNNNNNNNNNNNNNNNNNNNNNNNNNNNNNNNNNNNNNNNNNNNNNNNNNNNNNNNNNNNNNNNNNNNNNNNNNNNNNNNNNNNNNNNNNNNNNNNNNNNNNNNNNNNNNNNNNNNNNNNNNNNNNNNNNNNNNNNNNNNNNNNATAATCATGCTAAATAATGCCAGTGCTAGACCCAACCTAGGANTCGGATTTAAAATAGCGCCNCGAACTACGAAAATTCCATGTCTANTGTTTGCAGACGACAGCCTTCTTTTNTGTAAAGCCACTAACTCCGCNTGCCATAACTTACTNAAAGTCATCANCGACTTCTGCAANCTCTCAGGTCAACTAGTTAACTTCCATAAATCGGCTATTATCTTCTCGAAGAANATCAACCACCCCAAGAGAGACNCNCTGGCTAGCATTTTTAATATGACTAAATCCGNGTCTCTAGGTNGATATCTGGGNGCCCACTTCTCGANTTNCACACCTACAAGATCNGATTACCAACGTATNATGCAAAAAAATGAACGCTGNATAAACTCCTGGCAAGCTAACTTTCTNTCCAAAGCGGGNAGGACAACNCTCATTCAAAGTAACCTNGAAGCTCTCCCGTCCTACGTNTGCTCTTCCTTCCTNCTTCCACGGAAGACGTGCCATCAATTGGACAATGTCCATCGGCAATTTCTTTGGAACCAATCCAAGTCAGGTAATGCACTCCCTCTCATCGCCTGGAATAAAGTCTGTCAACCTAAGGACCAAGGGGGGCTA
>rnd-4_family-1055#Unknown
TCAAGTTCTATAATCTCTAACCGAGCAAGGTTGTGCCAAGCAAGGCATCTACAATTCCAAAGTTCAAAATTCAAGTTCTATAATCTCTAACCGAGCAAGGTTGTGCCAAGCAAGGCATCTACAATTCCAAAGTNCAAAATTCAAGTTCTATAATCTCTAACCGAGCAAGGTTGTGCCAAGCAAGGCATCTACAATTCCAAAGTACAAAATTCAAGTTACAAACTCCAAAGGTTCAAGTTCTAAAAACATCTACAAGCTTCAACAGTTCAAACTTCAAAAGGGGGTACCGTACAATCTTCAATACAACAATCCCAACGGA
>rnd-4_family-505#Unknown
TTTGGCAAATTTGTCAAAAACTACCTTATAAAATATGATTTTTGCGAAAAACTACCTTATAAAAAAAAATGTTGTAATTAACTACCTTATAAAAATTTTATGTTGTAAGATACTACCTTTGGTCGGATTATGAACATTGATTCAAAATTNCGGGGTTGACTTTACTAGGTGCATCTCACGTGACATCTCACGGGAAATACGTAATTAAATGGCACGTGAGATGCATATGGTAAAGTCAATCCCGGAATTTCGATCAAACGTTCATAATTCGGNAAAAGGTAGTATCAGTTACAACAAACCAAACTTTTATAAGGTAGTTAATTACAACATNTTTTTTATAAGGTAGCANTTCACAAAACCACCAAACTTATAAGGTAGTGTTTNACAAATTTGCCATNAATTTTATGGAGAGTTCTCGGT
>rnd-4_family-467#LTR/Copia
CCAGGTAAGGTATGTCGCCTCAGAAAGTCATTATATGGTCTTCGTCAAGCGCCCCGACAATGGTTTGCTAAACTCTCTACGGCTTTGAAGCATTTTGGGTTCAAGCAATCATACGCNGATTATTCNCTATTTTACTATACGAAGGGTGNNGTGTNATTGAATGTNCTTGTGTATGTNGACGATTTGATTATTGCAGGAATNATCTCATGTGAACATTAAAGTTCAAGGANTATCTNAGTGAATGCTTTCANATGAAAGATCTTGGNGCTCTGAAGTATTTTCTCGGNNTTGAAGTGGCTCGAGGCAATGANGGTTTATTCCTTTGTCAACGAAAATATACNCTGGATATTATTTCGGAGGCNGGNTTGTTGGGANCNAAGCCCGCNGACTTTCCTATGGAGCAAAATCATAAACTAGCTCGATGCGAGGGGGAGCTATTTTCNGACGCAGAGAAGTATAGACGACTCGTTGGNCGTCTGATTTACTTGGCNGTNACGNGNCCAGATTTGNCNTACTCCGTNCATATTTTGTCNCAGTTTATGCAGGAGCNCCGAAAATTGANCATTGGGAGGCNGCTTTACGAGTCGTNNGGTACCTGAAAGGTTGTCCGGGTCAAGGNATTCTNTTNCGNAGNGATAGTAATTTGCANNTANACGGGTTGTGTGACTCNGATTGGGCGAGTTGTCCCGTGACTCGNCGNTCTTTGACNGGNTGGTTTGTGTTNCTTGGTCTTCTCCGATTTCTTGGAAGACNAAGAAACAACATACCGTTTCTCGCTCTTCTGCNGAGGCAGAATATCGNTCGATGGCGCNATTACGTGTGAACTAAAGTGGTTAAAGCGGCTACTNCGGGACTTGGGNGTTCGACACAANCAAGGTCCATGAGCATGTNTTGTGATAGTCAGTCTGCNTTGCATATCGCGGAGAATCCAGTGTTCCATGAACGGACNAAGCATATTGAGATNGATTGTCATTTCGTTCGNGATGNGATAATATGGGGATCATTGCGCGTCCTACGTNCGTACGAANANTCAATTGGCGGATATTTTCACCAAGGCNCTCGGNAAGACGCAATTTGNNTATTTTCTNNACAAGNTGGGCATTCGAGATCTTCACGCTCCANCTTGAGGGGGGGTGTTAGAAGGAGGTTACTATTACTAACTATAGTATTAACATTGTAATTAGTGTCATCTAGTTCCTTATGTTACTAGCTAGTATTATAGCCATTTAGTTTTATGTTACTAGCTAGTATTATTGCCATTAGTTTCCATTAGTTTTATGTTACTAGCTANCATGGCCATTAGTTTCCATAGGTTACTAGTCTCCTAATACCTTGTATAAATATCTGATTGTGATTGTTGAGAAACCAAGGAAATACAAAAAGACTACAACTTCTCAAATACTCTCTACTGNTTTATC
>rnd-4_family-46#Simple_repeat
NTTAGGCCCTGTTCTTTTGGACTTAATTGCAGTTCCATTCAGTTCAGTTCAGTTCAGTTCAGTTCAGTCGAATTNAGTTCAGAAGAACAGGGCC
>rnd-4_family-259#Unknown
ATACCCTGANTNGTGTCATAATAGTGNCAGTCAATGCGGTAGTGGTCCTGCGGTTNATACTACCTTTGAAGGTAGTATGCCGGGTCNTAGGATGGGGGAAGANGGTAGTNTGATTGGTGTGGAAGGAGTGTTTGGTGNTCGCGAGNNTTGGTTGCGGTTTTTAGGTTTGCGATGAGNTGTTCTCTTGCTCATTCATAAAATCTCTTATCCGAAGACTGCTCCCCAAATGNAAANTTTGGGGGTTCATAGCATGTCCACTAAGTCGAGTCTCTCCTTGNTAAACGGGAGAGACTCCGNGTACCCNTTCNTGAGGGTACCGAGTCGTTTTTGGTGGCTCAGTTCGTGTGAGCGTTTCNCCCTGCTCACAANGTCGTTTCAACCATTTCGTGTTATGCCGTCCTTCCGTCTCTTTCNTCGTCTTNCAAGTTCCACANGGTTAGGGGTCTCCNNATTGTTTATTGCCCAAGCTNCATCCCAAGTGGAAAGGGGAATGTGGATGTGCAAGGTGAGGCCANCATTCAANGGCCAACGANCAAGGCGNCGACTATCTCTGTAGTTTNTTTTAGTATTTGCAAGCGNTTTGTATTATGTAGTAGAGCTCATATAAGCANCTTCGGATGTGTANGGGTCTTNTTTGGCCCCAAAGCTTTGCTAATGAGTTTTAGGTTGTAATTTGTGAACTTTTTGTTTTATGTAAGTTTAGCCTATGTCAAAAAAAAAATA
>rnd-4_family-451#LINE/L1
GCCCATACGCCCGTGTGAGGTTGCGAGCGATCAAGAGTATGAAACCNTTCAAGGCACCTGGNCCGGACGGATTCCAACCGTTNTTTTACCAGAGATATTGGGACCTGGTGGGGAGAGTGTTACTCGGGTTGTNCTTGATGTNNTTAANGGCCGTNACTTCCCGGNTAACCTNAACAANGCNTTCCTAGTTCTGATTCCNAAGGTNGANTGCACCGCAGCATGTAACGCAGTTCCGNCCTATCGGACTNTGCAATATNATNTACAAAGCAGCCACGAAAGTGTTGGTNAACCGNCTGAAACGTCTTGCCCNCTCTTATACTCACCTACNCAATGTAGCTTCGTNCCGNGTAGGCAAATCACGGACAACATNATNATAGTCCAGGAGATGCTCCACNCNATGAGGAGAAAACAAGGGAAGTAGGNTNTATGGCAATNAAAATCGACTTCGAGAAAGCTTACGATNGGCTACGGTGGANCTTTATTCGGAACATCTAATGGAAATNAGCCTGCCTCAGANTATGATCGANGTNATTATGNAATGTGTAACCTCGACGANCCTTCAAGTNTTGTGGAACGGGGAACCGACGGAAAGCTTTAACTCCGAGCAGGGGATCCGACAAGGAGACCCCTTGTCGCCNTACNTNTACGTNATTTGTATGGAANGACTAGCNCATNTCATAGACTACGCATAGTTGGGGCGTGGAACCCGGTNAGAGCCAGCNGNAACGGNCCTGNACTCTCGAACTTGGCNTTCGCNGATGACCTNATTCTNTTTGNCGAGGCTNCAGTAGACCAAGCNAANATTGTCGCGGCNTGCCTNGANCAGTTTTGTGACGTNTCGGGAAGTAAGGTAAGTCGCGCTAAATCAAGGGTGTTTTTCTCGAAAAATACCAATGNGGAGATTGAATGTGATACTTTGAANATNGAAGAAACTGACGACTTGGGCGCTACTTGGGGGTGCCTACGATCAATGGNCGNNCTTCTAAAAGAGAGTACCAATTCTTGGTNGACCGNATTAATGGAAAGTTNGCGGGGTGGAAGNCNAAGGTGATNTCTATGGCTGGNAGAGCTACACTAGTCCAATCATNCCTCNNCTCNATGCCGTACTACGCNATGCAAACCACNAAACTACCNCGNNCGACGTGTGACGANATTGACNGNATTTCAAGGCGNTTCTTGTGGGGTGGCTCAGAAGACNAACGNAAGGTNCATCTAGTTTCATGGGANANAGTNACNAAACCAAAGAACNNTGGAGGGCTNGGGATTACGATCAATGAGGCAAGCCAACGCNGCCTTTCTTATCTAAGCTGGGATGGCGGGTGTTAGCNGAACCGGANNCCCTNTGGTCGAGGGTGNTGNGGAGTAAGTACTGTGAGGGNAGGTGCGACGTGGAGATGTTCAAACCAAAGCGGATGCTTCTAACGCNTGGAGAGGTATCGCGGATAACGTNGATGTNCTAAAAAAAGGNATGAGTATGGCNGTNGGTAACGGNAANNACACNCTATTTTGGAAGCATCCNTGGGCNACNAACGTNCCTTTAATTGANCGTGTAACTCAACCTCCNCCAGCCGAATGTCNAGANNTGANNGTGAAGGACNTGTGGGACGCNAATACGGGGTGGAAGACNGAACGGTTCGCTGATTATCTNCCNNCTANNGTGCTACAGGTTATTGACTCNTTCGAACTNCAGGATGATCCGGAGGCNATTGACAGAATNTATTGGAATGGNGAGGCTTCAGGGGGCTTCNCNATAAAGTCAGCCCTNCAATTGATTCGAAGGATGATGAGGACATACATCAGGACTCAGTGGGGAAATCATGGAAACTNCNNNTNCCACAGCGNATNAGGTTCTTCCTGTGGCTGGTNTTTCGNGATCGNCTNATGNCNAACGCNAATAGAGTGTTNNGACGCTTNACTNATGATCCGAGCTGCTNTGCGTGTGGTGCGGNCGAAGAAAACGTGGAACACGTTCTNAGNCGNTGTCCAGCTGCAGCTNTGGTNTGGAAGAAGTTCCCNTGGNTNAATGANCACGAGTTGTTCGNTAAACCNTTTNATGAATGGNTGGNATATAACCTNAATGAANGNNATCAGACTGGATGGAGGATTGGTCCACGGTTTTTGCNACCACGNTNTGGTGGTTATGGAAATGGCGAAACANNAGGTGTTTCGGCANCGANGTNGACATCCCNNTCGACCAANTNAGTTTTATNATGGCTAGAGTTGGNCNAATTAAGCGAGCAATGGNNAAAGAAGATCTGATGCTAGGGAAGAGGAAGCGGACGCGGAGGAAATCTTTGTGCGTTGGNCGNCTCCNAGAGAGGGTTGGGTTAAGCTAAACACNGACGGNGCATCGAAAGGGAACCCGGGGGNAGCAGGNTGTGGTGGCGTNATNAGNGGGCATAGAGGCGAGGTGTTTGAGGTTTTTGCTGCNAATTGTGGGATNTGTTCGAGTACNAAGGCAGAGTTNCTGGNNGTNCTNNGGGGCTTAGCTATTGCTTGGAACGCGGGCTTTACNAAAGTTCAGCTNACNGTGGATTCGGAGGTGGTNGTCAAACTGCTGNTNGATACGACNATCCCTAACTCNCCNTATTATCATATTATTCGNAGGTGCAAGAGCNTGATTANNAGACANGGNTGGGAGGTGACGGTTCGNCATTGCTATCGTGAGGCTAACCGNGCGGCTGATTGGCTNGCTAATTATGGNGTTGGACTNGAGCAAAATCTTCTGATCTTTGAGGCGGTCCCGNTGGGTCTTCGTGCCGTTTTATTGGAGGACTTGGGNGGNGTGACGATTGCAAGAATGGTGCCTGCTCCTGCGGCTTAGTCTGNTCAGCGTGCTGCAGTTTTGTAGTGGTTTTTTTCTATTTCTGCTGTTGTTTTATTTTTATTTTCGCTNNTGTATTTTCCTTTTAGGGCTTAGTTTCCCTCTTTNACACCAAAAA
>rnd-4_family-342#DNA/CMC-EnSpm
TGATAACGGTGAAACTAGGTCGTTACTAGTCTCTCCTAATCAAACAAATTACCTAAACTAACCACTAANNACGAGTGAAGCGGCAAGCAAGGGTCAGAATCCACAAGGACTNTAACGGNAAAACTAGGTCGTTACTAGTCTCTCCTAATCAAACAAATTACCTAAACTAACCACTAAACACGAGTAAAGCGGTAAGCAAGGGTCGGAATCCACAAGGACTAAGGTGCGCTAATTTATGCTAATCGAACGACAAGCTAGGTCGGAACGAGGTTTTGAAAAGTCAACTAACTAACTAAAACTAAATCAACTAAACTAANNAACCAAAGGCAAACGAGATTAGGGAATGGGTCAAACAACAACAAATCATGGAATGGACATAAAAGAGCTGNAAACGGGGAANATTCACAAGCACTACATGAATAGGCGTTGAATTCACAAATAGCTCCAACTATCTCCCGACGCGCGAGCAATTTCCCTAAGCATCAAGCATGAACTCCCGTTCTACACTATCATACTCGGGGTAAGTTAAAGTCCAATTCAACCAAATAGTCAAGTTTAGGTCTTTAATCCCTTTCCAACCCAACTAGACTACTCCAAGCAATCATGGAACACTTAATTGATCAAGTTAAATGCAACATGTATTGGAAATGCCTAAACATGCAATAATTTAATCATGAAAATCCCTAATTTCCAATCACAAACACCCAAACCAATCAACGTTGAGTTTTCACCAAAACCCTAACCAATAAAACTACTCCATAAATATAAAAATAAGAAATTTATACAAATTAACAACTAAAAACATGGTTCTAAACAATAATAACAACTAATCTAAACATGAATCGTTAAACTAAACAAAAACAATTAAACTAAATAAAACAACAATAAATAAAGCAATAAATAAATAAATAAATGAGGAGAGAGTAAGAAATTTCTCATTGATTAATTGGTTGAAATCTTCAAAACAAAGTTGTAGTCCCACTTGAAATTCAAAAGCCCCAAATTTTCATTGATTTTTCCTCACTTTCCCTCTCTTGACTAAACTAAAGAAGAACCCTAAAAATGAGAGAAAAACCTAATTATTTACATTNTAATGAAAATTGGTCCTCCTTAGCTATTTATANTACTACACTAATAAAAGAAAATAAAAAGAAAAAAAAAAAGAAGNAAANTAAAAGNAAAACAAAAAGNAANTAAAAAGGAAACTAAAAGAAAGGAAAATAAAAATAAAAAAAGGAAAGAAAAGGAAAGCTAAAAAAAGNAAGCTAAAAAAATTCCCGTGGATTTGTTTTCAAAACAACAATCAGACCCCTCTTTCAAAACCAAACAAGCCAACCCCCTCTTCGTCTTCTTCGTCCTTTTTCTTCGCCTCCTTCGCTGCTCCCTTTCCTTCGATCCCCAGCCGCTGCCCACCATCATCTATCATCACCGTCCATCATCATCAACGATCTATCATCAACCGTCCATCATTAATCGCCATCTTCAATATCCCTCATCTCTCGATTCAATTATCACGGTTCAAATTCGCAGATCAATCCCAATTAAATCGCAGCCATTGAGCNTCATTAANTCCGTACGAAAATTGAGCGCCCAAAAGTTCGGTCGAACGTTAATGGAGGTTCGGGCGAACCCGTTTCGGTTTGGGCGAACATACGTTGAGGTTCGNCCGGACCCGACCACGTCAGGAACTTCTAAANTTCGGGTTCGGTCGAACTTAATACGGGTTCGACCGAACCCAATTGCTCTGTTTTTCCTCTGCTTTTTGCTCTGTTTTCTGGGTTCGATTTTGTTGATTTGTGCCTAATTNATGGCTGATTTGTTATGTTGTTGGTGCGCGAGTTGGTGNTGTGGTGACGTTATGGAGCTGCTTGCGTGGGTGGAGCAGGGGTGTTGGGGCGTTTTCAGCGGGCGAGAGGGCTGCTGTGGTGGTGTTGTTGATGAGTTGTTGGTAGGAGGTGGTGTGGTGATGGANAGGAAATAAGGTGGTGTAGGATAGGGTGGAGGGTGGTGTAGGCTATGTTTTTTTAAGGTGAAAAGGAGGGAAAAGGGTGCAAACAATGAGTGTTGGGCCCTTGGTGTGGNTTTTAGCAAGTCTTTGGCCCAAAACACCAAAAGGACATAAGAACTTGATTTTGGCTCGAAAACTTAACCCGGACCTTGAAAACGCTTGCCTCGAATCACCTACACAATTAAAATAAAAGACGAGGGGAGAAANAAATAAAAGTAAAATAAAAAATAAAAAAACGGATAAAAACTAATAATAATAATAATAATAAAAAATAGAAATAGAAATAAAAATAGAANATTAATAACGAAAACTAAAATAATTAAACTATAAATTATAAAACAAGTAAAATAAATAAATTACGAAATTAAGATCTAAAAACTAACAAAAATAGCTAAAAACGCTAAACTAAGCTATAAATAATCGAAATAAGAAATTAAGGAAAATAAAGACTAAAAATACTAAAAATAGAATAAAACGACTCAAATNATGCCTAAATCACTACCCTATGAGCGACATAAATGTCACTC
>rnd-4_family-922#LINE/L1
NTCTATTCTTTGCAGACGACGCCCTCTTCTGCTTCAAAGCAANACCGAGTCTGTGCTCAACGATCAAGGANACGATCGATCTCTTCTGTGAANTNTCGGGGGAAATGATNAACTTCGACAAATCNNCCGTCATNTTCAGCCCTAACACNCCGNCTANATTCAAACAATTATGAGGAGANCCTGGGAACNCCGTGCACGGAAAAACTGGGGACGTACCTTGGNTGCGATGTGAAATNGATGGNAGAANCTCTCAAGTTTTCAACCCNCTGGTTGACAAGGTTCAAAAAAAGATNNCNTCGTGGAAANACTTCGCGCTNTCACAAGCGGGAAAGATTACTCCTTATCAATGGNATCCTAGCNGCCCTATNTGCNAATGTNCTNTCTGTTTTCCTNGTCCCAAAGNAAGTCACNAANAAAATAGACTCCATNATTATGTAGGTNCTGGTGGAAAGGNAGTCTGCGAGANTAAGGGTATCTATTGGAGAAAAAGGAGTCTNTTGGAAACGCCAAAGGANTGAGGGGGGGTGGGGTTNNGAAACGTTGAGATTTCAACAAAGCNCTTCTGGCGAAACAAGCACGCCGCATCCACAACAACGNCGAACTCTCGCTGCNAAGATCATACAAAGCAAAGTACAAGGNGTCCCAGTGGAAGCGGCCGACGGGATAAGTNGAAATGCATCATGGGGTTTCAAAGGGTTGGCTAGGGTGTAANGGANTGCAAGAGAAGGATTTGGAAAAGTTATTGGGNGCGGGGACTCGATTGCATNGGGAAGACAATTGGTTANCGGNTCGNAAGCCTATCTTTNAAANACAGGGAGCTNAACGTACACTGAGACAAAAAGTGGAAGACCTGTTCGACTCACAGGCTCAAGGGTGTGGAACATCGACTTATTTGGGGATCCTTCTCAACTGAGTCTGCTAGAGCAATTCTGAGCACGCACGTCCCTAACGNAGGTGAGGATGACGGACTTTCGGGCCGGCACGGAAAGCGGNGCAGCAACTGCAAGTCGGTCTACGCTATCTANGGTCAGCTCGAGGAAGGACTTGGCTCTACAGCGAATGTGACGTTCTGGAAAAAGCTGTGGGGAATGCGATTTTACCGAAATGGAAGGTNTTTGTCTGGAAGATTTGAATAAAGCNNTNGCCCTAAATANAAACCTTCGTAGACGNGGTGTCATGGTGGAGAGGGTTGCCACCTNTGTGGGATNGCGATGAAAACGANCGTCATCTATTCAGNGACTGTACGATNNCNAANCATGTCTGGAGCAGGTGACTTTGGGNTNGTACTCGAGGAGGGNCGTCTGTTAGATATTCGAACTTGGGTNAAGAATTACTTACGAATTNCTTGTGGAAGGAAGACGGGCNTGATAGCCCNCGNGCAATAAGCGTNNTTGTCGCAGTCTNTGGGCGATNCGGNTNCACAGAAATGGCAGTGGTCTTCAAAAGCGATACCANCCAATCCGGNCTCATTATGGGGAAANTCATCTTGAAGATGAAGAAGGANAACGGCCTAGGGNCTATNCAGCTTAGGNGNGAGCTTGNNAAGTTGGCTCGGGCAAAGCCAATCCACAGGGNCNTCTCNAACCCGGTTGCGNTNNTCANAGGGGATTCTTCAACNACACAGGNNTCACGACTNATGGTGGATGGGGCATGGAAGAAAAAGAAGAACGGGGATTCCGTGGCGGCGGTTGGTTGGGTNATCAACATGACCAAGATGTAATAGCAAAGGGTGGGGGAAGAATTAGNGCCGTCCCCGGCTCTACAAGCGGAAGGATACGCGGTACTTACGTGGACTGAAGGAAGCTAANAGAGCGTATGCAAACAGATNACTACNCTTCGGATATATAGAACGATTTGCAACTCTCAGGAAGGTAAAATGGGCTCATCGAGATTGCTAGNAACTATCGGNAATTACGCTNTGCANGTTCTTTTGATTTTTGTTCGATAGTTAATGTAAGTAGAAATAGGATNANNCCTGCCCATGACCTNGCCNNTAAGCNAGAAAACATGGGATGGGATGCTCTGTTTAATGTTGTCCTTGTTGTCAAAAAAAAAAAAAA
>rnd-4_family-562#Unknown
AGGGCCGTCTCCGGCAATTTGGAGGCCCTGTGCTAAAATACAGATATTGGGCCCCTATAAATTTTTACGGGCAATTATTTAATGTAAAACACATAATTATTATATTAATATTGTTTTATTTATACAAAATATAGAGTCAAATTAATAATATGGTTTAACGTTTTATGTGTGATGGTTTGAGAAAATTGATGNAAAGGTTTGATGGACATGAAAAAAGCAAATAAAAAAAGGGGCAGCGAAGAATCGAACCCTGGTCTTNGCTACCACACTTATTANTCCTTACCAACTGGGACAAAGATTACATAATGCATAACAAAGCAGCTGTTAAATATATAATATTTGTTCTTGGGGGTTTAACCAACATAATTTCTTTTTGGGCCCCCAAAATTTTGTGGCCCGGTGTTGTAGGTCCGCCTGGACCTCCCTTTAGCCGGCCCT
>rnd-4_family-165#DNA/CMC-EnSpm
ATTTATTTTATTGAAACTTTGGTGTTCATAAATTTGTGCAAACTCGCATGCTTTATTTTCCTTGTTGAATTCATGTGAAGTTGAAAGTATCACCTTGTNTGCTAAAAAAGATATGATATGGAATTGAATGAAAGTAGTTTCTAGCGAGAAGATGAACATAGATACCGAATATTAGTAGAGTTGTGCATGGAGGTGTTTTGATTTTATATTCACTTAAATTAATCTCCTAAGTAAATAATTATTTTTAACTAGTTCCTATTTGAATTATATGTAATATCAAGGTTCTAAGAATGATCATAACGTTTACTTATAAGCAATTCCTATTATACGACGTATGATAATTATATATCTTATTACTATACTAATTTCGTATAGATATGGATACAAGTTGGATCGATCTACCCACTGGCCACCCTGAATATGTCGACGGTTGTATGCAATTCATTGAGTTTGCCAAGCAAGATCTAGTCGAAGGAAAAATTAGATGCCCGTGTAAGAACTGTAAGGTGGATAAATGGTTCCCGGTAAATGANGTAGAGGGACATATTTTGTTTAAGGGGTTTTATAAGTCGTATAGAAATTGGATCTTTCATGGTAAAGGGGATATGGTTCANCGTATGTTNGGGAGTGATGGAGGGAGTACTAGTGAAGGATCCCTCGGTAATGAAAGTGGGTTTGTNGGTCGAGATAATATGGGAGGACTACTAAGATCAGCTTTTAGTGTTAATGCGCCNCCCAATTTCCCAACTTTTGAAGCAAGAGAGGATGGTGAATGGACTGAGGAGCCCGTGNCATACGANACAGATGTTGAATATGATGATTCTACGATAGAAGAAGATGCGACGTATAAGAAGCTACTTGAAGCTTCTGAGGAGAAATTATATGAGGGGTGTACCAATTTTTCAAAGTTATCTTTTCTTTTACACTTGTTTCACTTGAAGTGTATGAATCGCTGGTCCATTGAATCTTTCAATATGCTGTTGAAGCTAATTCTAGATGCGTTTCCTCAAATACTTGATTTTCCCTCGTCCTNTTATTACAGTAAGAAAATGATAAAAGACTTGGGNCTTGGGTATGAAAAGATTGATGCTTGTCCGAATAATTGTATGTTGTATTGGGGTGAATTTTTAGAGAAAGACAAGTGTCATGTTTGTGGTACATCGAGGTGGAAAACAACCAAGGGTAAGAAGGGTGACGATGTAAGTGATCAAGGTACGAATACTCGTAAGAAGGGTGTGCCAGCTAAGGTAATGCGATATTTTCCTCTTATCCCGAGGCTAAAAAGAATCTACATGTCATCAGAAACAGCAGAAGATATGAGATGGCATGATACAGAGCGATTGGGTGAAGATGATAAGAAGATTTTGAGGCATCCTTCGGATGCCTTAGCGTGGAAGGCATTTGATGAGCGTCATAGAGATTTTGCATTAGACCCTCGTAGTGTTCGATTAGGTCTTGCGAGCGATGGGTTTAATCCTTATCGTTTAATGAACACCACTTATAGTACGTGGCCGGTGATGTTGATTCCTTATAATCTTCCACCATGGCTATGTATGAAACCATCTTCTTTCATTTTGTCCACACTTATTCCCGGAAAAGCAAGTCCTGGAAATGATATTGACGTGTATTTGCAACCATTAGTGCATGAATTGAAATTGTTGTGGACNGGGGTTGAAGCTTTTGATGCTTTTGANGGAAAGAAATTTAATTTGCGNGCGGCTTTGCTTTGGACTATTAATGACTTTCCTGGCTATGCAATGCTCTCTGGTTTGAGCACAAAAGGTTACAATGCATGTCCTATATGCATAGATTCCACGCCTTCTGATAGATTTGGGAACAAGATTTGTTATTGTAGCTATAGAAAATGGTTACCCGCAGATCACCCATATCGANCTCAGGGTGACAAGTTTTGTGAGAAGTNTGGAACTAATGAGCGGGGTAAAGCTCCATCTCGTCCTAGCGGGACTGATATATTGAGTGAACAAGAAAAGGTCGAGTATGTTTATGGAAAGTCGAAGGCACCACAGAAAAAGAGACAAAGAGGNNATAATGATAACAATGATGTCCAATCTTTGATTTGGTGTATTGGGAGCATAATCTTCTAAGGCATAATTTAGACGTTATGCACATTGAGAAAAATGTGTCTGAGAATATTTTGGGAACTCTTCTTAGTATGGATAAGAGTAGAGATAGTAGGGATGATCGAGAAGCCCTTGAAAAATGGAGAATAAAGCCTCACCTTTGGCTTAGTACTAATCATAATGGAAGTGAATACATGCCTCCGGCTTCCTATTCTATGTCTACGGAGGAGAAAGAGAGGTTCTTAAATGTTCTGCAGAAACTTAAAGTTCCGGATGGATATGGATCCAACCTCTCTAGTTGTGTGAATATGAAGCAAAGAAAGTTGATTAACCTCAAAAGTCATGACAACCATGTTCTAATGCAAGATATCCTTCCTGTTGCCTTAAGAGCTTCTAACGCTACAAAAGTGATTGACTTGTTGGCTGGATTGTCTTCTTTTTTCAAGAGGTTGTGCTCCACCACTATTGATCCAGATGATTTAGATGATCTTCAAGATGGAATTATTTTAACTCTTTGTAAGTTGGAAATAGAGTTTCCGCCTTCATTTTTCACAATCATGGTCCATTTGTTGATTCACTTAGTGGAGGAGGTTAAACTTGGTGGACCAGTGCAATACAGATGGATGTATCCCATTGAAAGGTTTATATCTTACATGTCTGAATTATATTATTTTATTAAATATTTCACATTTATTATATTAAAAGTANAAATATTTTATTTGAAAGGTACTTGTCCCATTTGAAATCACATGTAACCAATAAAGCCCAACCTGAAGGATCTATTGCGGAAGGCTNCCTTTTAGAGGAGACAATTAGGTTTTGTTCGAGATATCTTGAAGGTGTTAAGACCATCTTCAACATACCTAAAAGGATGGATGATGANATTTCAAATTCCAATGATTACTTGTTTAATTCTGGTGGTCGAGTTGTTGGGAAGGAGGTCANCATTCGCCTTGATGACAAAAGCTTAAAACAAGCTCATCGCTACGTTTTACTTCACTCTGATGNGATCAAAGGGGATATGGAGTAAGTATTATGTCAGTTTTCCTATGAATTATCNGTTGTTGAAATAGATCATTCTAAGTTATTTCTTCTTACATGAAGTGAATTTTTAATGGAGAAGCGTCAAATGAACTCACGAAGTTCCGCCACGGAGAGTGATGAAAGCGANTGGATCATCAATGAATTCGGAGGGTGGTTGCGAAATAAGGTTACATNTAAAATAAGTTCTTTTAATGTGAAATAAATACTTGTTTTTTTAAAAACAATGTATTTGATTTTACTATGTATCATCGTAGGTACATTGCATAGATGCCACCACCGAAGATGGGAAACTAAGAAAAGCTTTGGCGGGTGGTTTGTATTGTTACGGTAGAAAATTAAAAGGATTCATCGTCAATGGNTNTAAATTCCTTTCCATGGATCGCGATTGTCGTCTGCTGACACAAAATTCTGGAATTATGGTTGAAGCGGATGGAGAGGCGTATTNTGGAAAAGTGATGGATATCTATGAATTAAATTACTATGGAGCTTACAAAGTTGTATTGTTTCGTTGTGATTGGGTAGACATTCATAGGGGTGTAAGAACATATCCAAATGGCGGCGTATGTGTCAATTTCTCGAAATTGATGCATACTGGCCGATTGTTGCAAGATGATCCATTTGTNTTCTCATCTCAAGCAAAACAAGNTTTTTACATAGAAGATGAGATNCAAAAAGGATGGTCGCATGTTGTNAAGAATAAGCCTAGGGACTTGTTTGATTTAGGTGATTCTTTACCAGTAGAAGTAGAGGGAGAGGGTGGGTTAGATTGATCATGTTTATTTTTTTTATTGTTTCTCTTTGTATTTGTATTTGTATTCTATTGATTCCATCTATTGAATATTTATTTTACTTTCAATCTAGTAATTACGTTCTATGTGTTCTATCCTATGATGCATATTGCATTGTGTTTAGTAATATCATTTATTTTCTCTCGTGTCTTGTAAATTGAGTATTGTATA
>rnd-4_family-1862#LINE/L1
TTTATTCCTTATTNGTGGCNGATGCGTTTTCAACGTTGATAAAGAANGCGGCGGAGAAATCTTATCCATGGTGCGAAGGCGTGTATGGGCGCCCGAGAATCTCTCACCTTTTGTTTTNCGGATGACAGTATTGCTCTTTGCTAGGGCGAATCGCANGAATGCTCAGTTGTAGCTGATATTATCAACAGTATGAAAGAGCATCCGGTCAGAAAGTTAACTTAAGCAAGACGGAAGTCTCTTTTAGTAAGNGNGTGGGNGCGGAAAGNAGAGAGGAGATCTANTGACAGCCCTGGGTGTNCGGNAGGTTGACAGAGCATGAAAAGTACCTGGGTGTTACCAACAATNGTGGGGAGGTNAAAGAAGGCGGTGTTCGGGGCTCTCTTGTTTAAAAGANNGAGTNTGGAAGAAGCTNCAAGGNTGGAAGGAGAAGTTACTTGTCCCGNNCNAGGAAAGAGGTNCTCNTNAAGNCAGTGGCTCAGGCTATCCCAACNTATNTGATGGGNGTCTNCAAGNTNCCGGNTNNGNTAATTNATGAGTATNCACTCGGCNNTNGCNAGGTTTTGGTGGGGNNCGAAAGGTACNNAGNGGAAGATGCATTGGCGNNGCTGGGAANCANTGTGNNCACCGAAATGTCNATGGGGNGAATGGGGTTTCGNGACTTGANNTGTTTTCAACGANGCCCTTCTAGGCCGAGCAGGCGCGGCGCCTGNNCNAGGNANCTAGNNCNCTACTNCGGNGTGTNNTNAAANCCAGGTACTNCNCGNANNNCNACTTCNTNGANGCNCGTNNNGGNTNNGNCGGCAACTTACCTTGGAGGAGTATATGAGNTCCAAANTCCTAGTTAAGGANGGNATGATATGGAGGGTGGGAACGGTACTNATATTAATATTTGGNACGACCCGTGGNTANCTGATGAGAAGGAAGGTTCACGTTGAGCACACGGTTGAGGACCTGAAATAATGTGAGTGACCTTATTGATGCGGAAACGGGAGTGGGATGTGGAGGCCATTCAACAGNGGAGAANTTTANNGAGCGGGATTGTACGATGCATCCTGGCCATCCCGTTGAGTNGTNGCGANCAANGNGATGAGATNACGTGGGCATACTCGAANGACGGGGANTACTNAGTCGAGACNTCNTATATNCTGGGNAAGGGNTGTAACTTTGACGCCTNTCACCAAGCCTTCGTTGANATCTGGAGNATGGANGTNANCCCGAAAGTNCGCCACTTCNTATGGACGCTTGTGCACTGANACNCTGCCGGTNAGAGANTTGCTNAAGAGGCGACATTCACTTGAGGGATGAAGCGGCCTGCCCNTGGTNCCAGGNGGTGAACGAGNCAGCCGGNCACGCNATNTTTGGGTGTGTGNGGGTNAAGGAGTTATGGGAGGNCGNCGAGTGCANNAGCATGACNAATTNNGAAGGAGCTATCAGGNANNATGTGTGANCTNGTNGANGAGTGNAAGGNAATTGGCNCNAAGACGAAACATCANGGGGTGTACTTTCTNGCNTGGNNTATNTGGNGNGAAAGAAATANGAAGGTGTTTGAGAACAAGNTGACGCCAAATGTGGTGCTCATTGAGAGAGTGNGCAGGCATGGTNGATGANTANGGNAAGTACGNTGNCCGNATTTACAATGTNGTCANGCCTAGGAGTAGTNTCAACCATAGCTCGAAAAACNTGGNAAGCACCGCCTGAAGGTGTAATCAAGATAAATGCTGATGCGTCGCTAGCGCGGGATGGGTGGGCGGGGCTGGAGTNGTNGCNAGAGACAGCGGACGGANATGTATGTTCGCAGCAACGAGAAGGGTNAGAGCATATTGGACTCCAANATTGCAGAAGNTAAAGCACTTGCTATGGATGGAGTTNGGGAAAACGGTACGGGGTTGACGATGTTATACTNGAGTCCGACTGCCAANNCTTGATCACTCGNCTATCGAAGGGAGCTNTNTACTTNTCCGATCTNGATNCCGTGTTGGGNGATATTTTATTCTTGTGTACTTNTTTTAAGTCTATTAANTGGTCNCATGTAAAAAGGGATGGNAACTTTGTNGCTCATCACCTTGCTAAGCTAGTTCCTTTTGGGTNGAACAAATGTGGGAAAATCATTGTCCCCGAGAGATTTCTCCGTATGTATTNACGGACACTTTGTCCCTTAATTAATGNACTAGCTCGNNTTTCCCCTCAAAAAA
>rnd-4_family-323#Unknown
AAANATTANCCAAAGCTCGAAGATGCAGACTCAAAGTTCAAAGAAGCCCAGACCTAGAATATANCACTACAAACTAATTCTATGTNATCCTCCCTTCCATTCCGTTNCTAAAATAGAATAAGAGGCTAAATTNCTGNNAAAGCCTTCTTATCATGTACNTTNATCCAAGATCAATGATAAACAGAAAATNNNNCGTAAGNACAAATCGAATCCTTNNTTNTCTTACCATAACAGTTNTAAAAGCAATGAACAAGCAATAAAAAGGNAAATTATTCGATGCACGAGACAAATGGNAAAGCTTATTNCGCACTTTACATAAAGGAGTTCGCAANTAGTCACTCAACTGGGCCCAACATAGCCCATTAACTTCAAAAATAAGAGAAAAGACTCATCTCGGGACCAACAACTGGGGGCTCACTCAGTCCGCCTTAACGATTTCTGAAAATATAATCCACCAACACAAGAGGCAACTTGCAACCTTTAAAAATACCCTTTCCCTTGACCACGAAACAATAATCCACTTTATCGTTAGCCATNTTGAACCTCGTCCGAAGGAGCCTTTTTATTCAACCCGCACTAATCCGAACCTGGGGATGGGAATGCACTATGACAATAATATGGACAAGAAAAAGGAACTAATCAAGTGAAAAGGACCACACACCAAAGACGTCCCGAAAAGAAAGAATCCAAGAATACTGTGAAGTAACCGGTCAANTCAAAAGTCCTTAAAAAATCGTGAAATTGAAAAACGACGAAGTTCTGCAAGATCAAACAAGNTCAAACACCAAGTCACAATTNTCAAGTNNACTCGGGGTATAATNGGGAATTTTGAGCCTTAATCCCTTTTTTNTCCAACCCNTAAGCTTAACCACGTTACAACCCTCAAAAGNCCTCCTTGAGGCGAAGTAATAAACATATGTCTTTCTTAAATCGCAAAAAAAAANAGAAATCCCCACTCGGGAATACCTGAAAACCGAGCACCAATCACTCGGCAGTAAGAAGTTAATCAGNTTTGCAAAATTAACTAGAAAACGAAACGTGAAAATAAATCGAATCCTGTGAAAACCGCGCGTACCAACCGCCTAGCGCTAGAAATTACCAGCGCTCGCNTGTGAGCGCTAGAAAATTATAGCGCGNGCAAGCTGTGCGCTGGATTTTTCCAACGCCTGTGCTTAAGTGTTCNGAATTTTTCCTGCACTTTTACAGAAAAATTCGAACACTTGGGGGTACATCCGTGCACAATCCGATTATTTTTATGCAATTTCGCGCAAATCAAGGTGAATTTATAATAAAAGAATAACTCAGAATAAAAAAAACCAGAACTACGTAAGGCTTGATTCCAACCTGGATACGTATGCAACCCCTAAAGGCGCGACCACTTTAGTCCAAATTCATTTTGGACATCTATTCTGAACAAAACGAACTCAACCCACTCCGGCTAAAAGTGACTAAAACATGGATCCATAACATTCAACTTAAGTCATTAAATGCAAAAGTGCTAAAAGTCTTATTAATTAGGCACACGATTCTATTATCAACCTAATTACTTTNCCGAGAAAATAGAAGCAACTCGCCTCTTTAGGCATAACTTCCAAAAGGAAGCATTCACTTCCTNAAATAACTTGTTTCCTGCCATTCGAANACGTAAATAATTTCCTTAAATAAAAGACGCATCTACGAAAAACGTCTTCTTAAACATTGCCAAAAGAAAACTAAGTAAGACAATCAAGCATTCTTTATAGACAGCAAAGGGTAGCACTTACTATCCTTACCATCCCTCGACATCTCTTCATGCAAGAATGTCCTTCACCTTCTTGAACTTTGAGCATCTAAACTTCATCCTGAATCGAGCAACCGATACTTCTTACAAGTAATCTGCAAGTACTACAGCCAACAACCCAAGTGAAGCTTCCGAATCCGATANAATAAAAAAGAGACGGTTTGATCTTAGGCATATGCTGAACCATGTGACCGCATTGTCAAATGACNTCCTTGAACATTCTCGAATGTGCTTTTAAATAAGGACCCTACCTCTTCCNTTCTGTTTTCAAAATCTTATTTTCAAAAAACTAGTTGGATATGTCTTCTATCTTAGTCAGTTCGTTCATTTCCTTGTTAAGCAATCGAGTCTGGATGCACCTTCCCATGTCTAATTCAAAAGAGGCAAAAACGTTGCTCTGCTTTATACTGGGGGCTAGCTTAGCCAACACGTCCAGTCTCTTCCTTAACAACTGATTGAACATACAAGACTTTCCCATTGCGAATAATTTGGAATTAAATCCGCAAGTTTTAACTGATATCTTTCTACGGACTTAAAATCGCTAAAACCGCAAAAAAGACGTTGTTGACCCTAAACCTAAATTATGCATGCTGTCATTTTATGTCTGTTCCTTCAANGCAAGTCGGAATNCCTCAC
>rnd-4_family-1836#LTR/Gypsy
GATCATTCTACNATGGTCATCATAAAAATGACCATTGTTTAGAATTAATATGGGCCACACAAAATTCTTTTCTTTTATCTTTAAATTTAATGAAAATAATATATTTTAATGAATTTATTTCTTTTATCTTTAAATTTAATTACACAATTTCTTTTTATGAAAATACCTTTTGTAATTTCTGAATTTCCCAAAAATATCTTTTGTATTATCTGAAATCAATAAATAAAATAATTAGGAAACTTAATTAACAATTAAGTTTTAATTAACAATTAAGTTTATTTCTCTCTCCTCTTGCTTAAGCTAACCCAATGTTTCGCCGGAGTTCCGATTGCCGGCAAATCAGTGAGGACCTCGCAAAGCGTCGTTCATCGTTCGTCGTTCATCGTTCATGGGTATCGCCGGAGTTCTTTTATATTCTCATAGTTTCGTCCTTGTTCCTTACCACGAAATTCTGGGTTTTGGGTTGTTAGATCTGGAATTTTAGATCTGGAAATCAAGGATGAAGAAGAGGGAGGTGTTGTGAAGAAAGAGCAATGAATTTCGGTGCTTGTTCCATAGAATTTGCAACAATTATCGGTNGCCATGGCCGTAGAAACGAGAAATGACAGACTTTGGTGGCCGCCGGAAAAAATGGAGTGNCGACGGAAGTTTGGCAATTCGTCGGGAGTGTTAAATATGTTGAATAATAATAATGTTTTAGTGTTAAATCTGGAATTTCCGTCGATTTAATGATGGTTACCATGCCTGGAATTTGTTTGGCAAAAGTTGCAGGTCTGCCGCTGCCATGGGAGAAGGAAGGAACCGAGGTTTTTACTGAATATCCTTATGTTCTTTAACATCGTTTACGGNTAGTATCCAAACACTTTTGTGGTGATTACCATCCTTATGTCTTTATGAANTTACTAACATCTGCAAGGATAGTATCCGTAAACATTGTTGGTAGCTACCTCTCTTAAGGTATTACGGAAACTGCCAACATCAATCAAGGGTAGTACCCAAACACAATTNAAAATGATGATTTAGTGNAACGTGTCCGTAATTTCCCCCTTTTTTCTCCCAACAGTGAAACCCTTCTTCTCTGTTTCCCGCTTTCTCCCCTACACTTTCTTGCTTTCTCCCAGAATTGTACATTCAAACCCTAAATTCTATTCTTCTTAAACCTAATTTCGNTCTCTTCAACTCACTCCCAGAATTGTACATTAAAGGATAATCCTAAATTCTATTCTTCTAAAACCTAAATTCGCTCTCTTTAATTTCAATTTAAGCCCCTTCTCAGGTGAATTGGGCACTAAACCCTAAATGAATTGTACATATAATTTATAATTTGTAGAATTTATAATGATTATGGGTCCTTGTTTCTTTGTAAATGCAGGCGGAGGTATCCGGGTCACTTCCCAAATACAGGTTAGTAACGGCGAACTACGGTGTTGGTCATGTCCGAAGGGATACAAGATACAAATGGAAAAGGTTCCCTTGAAATTGTTTTAGATGTAAGTAGATTAAATTTAGAATTACAAAAGTCTTTCATTTGTTTCTGGGTTTGGATAATTGCTTATTTGTTTTCTCTTCTCCTATGTCATGGTTGCTTGAATAGCGAATGAGTGTTATAGAAAACCATGTGAATCAACTCAATTGGAGGGTTGGAAACTTGGAGTATACATTGAAAGAAGTGAAGGACCTCATAATTAAGTCGATGAAAACAGGGGATGGTAATCGAGGATGTTCTCCGAGTTCCCCATTCTTTATCAACGACGACAGCCTAAAGGGTAATCGAGGATGTTCTCCGAATTCCCCATTCTCTATCAACGATAACAGCCTAAAGGGTAATCGAGGACATTCTCCGTTCTTAACTCCAGTCGGGAATTCTGTGAAAAGGAAATTGATTATTGACCAGGATGAAAACGGAGTAGTCCCGGATGATGATGATGGTCCAACAATCAACATTAGAGATATTCGCTTCACGGCATCCCAGTTCCCTGATGGGATGGACACTTTAATGGAATTCCCAATTCTTGATGTGGTCAATAAAAAGAAAAAAGATCCTGTGACGAGTCCGGTGGAAAAGAAAACAACCGAGAAGGCTCCAACTAAGAAGAGTCCTGACAATACAGGCGGCATAACGTACGATGCTAATCAGCCAGAGAGAAAAATTACAAAAAGAAGAGGAACTCGTCGTGGTAACAAAGATAAACAACTGGTAACTTACTCACTTGTGCACTATGTTCATCTTTCGTAGTTATAACAGGGTATTGGCCATCACTGAATATTTATATGCCAACCTATTATGAGGTGGATATGACCAAACGTTCTCTATGAATTACATTGTTGGCATTTGATTAATGTAAAAGCGAACTGACTCTTGGTCGTTTGATATGTGCGGGAGAACAGGAAGAGGAGACTAATGTTGGTTCAGAGCGATCAGGAGAAAATGAAGTCATTATGGAACGTGTACCTCCAGAAAAACCAAAGAGGGGCAGACCACCCAAAAGTCCTGCAGTTACGAAGGAAGGTCTACCTCTAGAAAAACCAAAGAGGGGAAGACCACCAAAAANTCCTGGTGTTATTAACCCTAGAGAGGAGGTATATCCCTGTTTTATTTTCACAGTAAACGTTGTGATTTTTTCTTGTAATTTTGATCACCACCTAATAGATAAGGAACACTGTTTGGCCATTGGATGTGCTTCTTTTTGAGTTGTGCAGGATGGGCCACGACTTAGTGAAGTATTCTCATCACCCCAGGTAGATTTGAGAGATCCAGATATGGTAATATCCGTGAACATACTTGGTCATCACCTAGAGAATGTGGATTTTATTTAACAGTCTCTTTTTATACGCTTTAATTGGGACAACAACAATGATGTGCAGGAAGCATCAACTCCCATTCAAACTCTGCAACAAATGAAGCAGGTGAACCAGGTTCTTCATACAAGTGATCACACCAACATATCAGCGGAAGGCCCAAGTCCTATCTACCTAGACTGCTTGAGTTCCCTAACTCCATTGGAAAGACAAATATGCCAACATATAGCTCGAGAGAACACCGGCTACCATGCATACTGGCCCCCAGGTTACCAAATGTACCTCACATTTGGAGAATCGCATGTTGTGTACCCAGACTCAAGAGTTACAGGCCACGTACGTATTACTATTGGCGTTGAATAATCTAATAGTATCAAATTGTTTGTTAACACAATTTTTCGATTGCAGTTTATTGACATGTACTTGTATGATCTGGAACGTCGCGCAACGCATGAAGGGAATACGAAGTTGATTTTGCCGACTTTATTCCAGGTAGTAAAATCCGTAAACAATCTATTAAGAATACTATATTTGGGTCGTTTTATTTAGGCGTGAGTTCTATTGACCAACAAACCAAACGTTTCTTATAGGCCGTTGTTCTGAAAAATGATGTACGTAACGCGTATGTGGCTAACGAAAACTTAATTCAACATGCTTGGGAACGTACCGCTTCATATCTACCTGATGATTTGACCCAGATTAGCACGGTTTGTACAATTGTTCAATGCCGTTCCTTAAATTGCAACTAGTTATTGTAATAATTTTGTTTGTTTGGTGATTGTAGGTGTACATTCCTGCATATGATTTTCAAAATGAATCCTGTGAGCATTGGTTTTTGTTGGTCGTCAAAATACATGATAAAGAGGTGTGGATTATGGATTCTATTGGTGTTTCGAGTTCACGATTCACTCTCGCATTAGATCTGGTCAGTAAGAAATAAAATTTGCCTTGTTTACATTTTTCTGTAGTCGTTTAGAACAATTGAAATTGTTTCTTTAGTGAGTACCAGGGATACTTTAGGAACTTACCAACCTACATGTTGGTCCATGATCAAATCAATACTCTAGTAAAATTGCTAAAAAATCAATGCTATATTGTAATAGATGAGGAAGGCGTCAGAAATATTCAAGAATTATAGGTTGAATGCACTTTTTCAAGATGTTGCACACTTTGCTTATCATAAACCTCAATGCAAGATCCAACCGAACGGGTATGAATTGTGATTTTCATATGTCACACTAGTCGTATCTTATTTAATATTCTCACACTAATCAGTTAGTTGATGATGATTGATAATTTAATGTTTGTTTGTTCAGACATGATTGTGGCATGTATGTAATCAAGTATATCGAAGATGGAAACGTTGATGATATACCTAACATATCCTATACGGTAACAACTCTTTTTACGATATTATTCCTTGGAAATTTAACTATATGAAAAACTGTAACTAAAAACGTTCGAACTGCGTTTCCATTGATCGGTGTACATTTTAACCAAATTGCAGACGGCCGAGATGCGGGTGGAACGACTAAAATGTTTGGCCAAGCTCGTTTCAAGTAAGTTCAATGATCGCGCCATTGTCGAACGATTGTCTTCTGAAGTTTTCAAGTAATTCCAGTTGCGAGTAAGAAAAATTGGACGTACATGTATATTTTGGACAGCAACGTAGCATGTCATACTGTAACCGTTTTGGAATGATAGTTAAACCGAAACCTTTTGGATCCATAGTTAGATTAATGATACCTTTTGGAATGCAACGTCCTTGTATGATTTGGAAACAATGTAAACAAAGTAACTTACTGATCAATTTAATAGAAGCCAAGTACATGTTAATGTTTTATGGTGGTTACCACTGAAGGATTTGGTTATTACCAAGCACCTGCAATAATAAATATAGTTCTAATGTGGCAGAGTTAGTTGGCGAATTAATGCTTGCTTTGAANAACCCCACCCACCAAGTGCTATTAATATGCCGGCCCTCTGCTTCATTCGCTTCCTCTGTTTCTCAAAATTCTTTATTTTCACAAACTTAGATAAAACAAAGAGTATGGCAGGGGTGAACCCTAATTCTTTAGGATCGGGTTGTTCTTCAAACGTCAGGNGGNTATCGAATTCGCAGATCAAGTGTGAGCATAACATAGATGCAGTCGTCCGGGTTGCAAAGAAAGGGCCAAACTCCGGGTGCAAATTTCTCGGTTGTTCTAAGTGGCCTGTAAGTTTATTCGGTTAATTAGGTTGTTGTACCTTTTTTTTATAATTACGTACCGTTCTAGTATGACATTGNAATTTTTTTTTTTTTTACATTCACAGCGGGANGACTGCGGGTTTTTCGAGTGGATTCCAAATAGCGGTGGTATGGAAGAGCGTGAATATCAGATCTTGCAGATCTTGGAGAAGGACAAAATNATAGCTGATTTGGAGTTGGAAAAGAATCTTTTGGAAGAAAAAGTAAAGAAGCTGCAAATGAAGAAGGAGAATTTGGAGGAGGATGTTCAAGAAATGAAGAACGAGCTATGCCAAACGCGAATTGAGCTGATGAACTGTGCAAGGAACGAGAAGAATTTTTCAATGGCACTTGTTTTTTCNTGGCTATTTTTTGCCATTCTTGTCTTTTATCTTAAGTAGATATATCAGAAACGAATTGTGTTGTTNTTGGTTAGGCTACCTTAGACGAAATTCAGTTCATCACATCACTAATTATCAATATGCATCCGCAAGACTATTAACATTATGTTATGTATTCCTGGCGATTACCACTTTTGGAACTGGTAC
>rnd-4_family-234#LTR/Gypsy
[truncated: 702,359 more chars]
